# Supplementary material for: Oral immune priming with Bacillus thuringiensis induces a shift in the gene expression of Tribolium castaneum larvae
Source: BMC Genomics. 2017 Apr 26;18:329. doi: 10.1186/s12864-017-3705-7 (PMC5405463; doi:10.1186/s12864-017-3705-7)
Supplement: Supplementary file 1 — Lists of all differentially expressed genes in the different priming-challenge treatments (compared to the fully naïve control; xlsx file). Relevant columns include the following: sample_1 and sample_2 – treatment groups being compared; Normalised FPKM sample_1 and sample_2 – FPKM of samples being compared; log2(fold_change) – log2(FPKM sample 2/FPKM sample 1), i.e. negative means sample 1 upregulated compared with sample 2, positive means sample 2 upregulated compared with sample 1; cuffdiff test_statistic – test statistic of differential expression test; p_value – p-value of differential expression test; q_value (FDR correction) – adjusted P-value of differential expression test. (XLSX 598 kb) [file 12864_2017_3705_MOESM1_ESM.xlsx]

## Sheet: Bt407_Naive_up
gene	sample_1	sample_2	Normalised FPKM sample_1	Normalised FPKM sample_2	log2(fold_change)	cuffdiff test_statistic	p_value	q_value (FDR correction)	significant
au2.g12402	Bt407_Naive	Naive_Naive	237.654	143.679	-0.72601	-2.66653	5e-05	0.000578589	yes
au2.g12261	Bt407_Naive	Naive_Naive	101.631	18.4769	-2.45955	-6.3423	5e-05	0.000578589	yes
au2.g12404	Bt407_Naive	Naive_Naive	212.89	101.791	-1.0645	-3.71723	5e-05	0.000578589	yes
au2.g2057	Bt407_Naive	Naive_Naive	550.826	289.871	-0.926189	-2.87861	5e-05	0.000578589	yes
au2.g2059	Bt407_Naive	Naive_Naive	38.7103	21.4355	-0.852715	-2.33796	5e-05	0.000578589	yes
au2.g2215	Bt407_Naive	Naive_Naive	78.5731	30.7622	-1.35288	-3.81237	5e-05	0.000578589	yes
au2.g2509	Bt407_Naive	Naive_Naive	849.406	465.279	-0.868359	-3.04844	5e-05	0.000578589	yes
au2.g3016,au2.g3017	Bt407_Naive	Naive_Naive	105.438	59.1635	-0.833615	-2.12191	0.0001	0.0011045	yes
au2.g2214	Bt407_Naive	Naive_Naive	123.622	65.0906	-0.925413	-2.99899	5e-05	0.000578589	yes
au2.g2624	Bt407_Naive	Naive_Naive	73.2714	35.0147	-1.06529	-3.27628	5e-05	0.000578589	yes
au2.g2860	Bt407_Naive	Naive_Naive	11.8633	7.11842	-0.736878	-1.68151	0.0046	0.0326591	yes
au2.g3063	Bt407_Naive	Naive_Naive	60.0443	36.9115	-0.701958	-2.35736	5e-05	0.000578589	yes
au2.g3993	Bt407_Naive	Naive_Naive	561.006	287.088	-0.966521	-3.27534	5e-05	0.000578589	yes
au2.g4845	Bt407_Naive	Naive_Naive	52.1519	32.1382	-0.698429	-1.84681	0.0017	0.0139865	yes
au2.g4849	Bt407_Naive	Naive_Naive	150.467	69.8481	-1.10715	-3.38449	5e-05	0.000578589	yes
au2.g3934	Bt407_Naive	Naive_Naive	6.92336	2.68512	-1.36649	-2.82172	5e-05	0.000578589	yes
au2.g3992	Bt407_Naive	Naive_Naive	384.363	267.431	-0.523301	-1.86985	0.0034	0.0253217	yes
au2.g4007	Bt407_Naive	Naive_Naive	161.868	95.4023	-0.762723	-2.22707	0.0001	0.0011045	yes
au2.g4011	Bt407_Naive	Naive_Naive	258.45	175.886	-0.555249	-1.86798	0.0027	0.0208182	yes
au2.g4274	Bt407_Naive	Naive_Naive	183.949	129.376	-0.507737	-1.74086	0.00505	0.0353093	yes
au2.g4374	Bt407_Naive	Naive_Naive	0.959703	0.3858	-1.31473	-1.95262	0.0023	0.0181548	yes
au2.g4441	Bt407_Naive	Naive_Naive	75.8343	35.4259	-1.09804	-2.96162	5e-05	0.000578589	yes
au2.g5616	Bt407_Naive	Naive_Naive	13.1453	6.93073	-0.923469	-2.25406	0.00015	0.00160116	yes
au2.g5991	Bt407_Naive	Naive_Naive	224.653	127.738	-0.814511	-2.61782	5e-05	0.000578589	yes
au2.g7013	Bt407_Naive	Naive_Naive	21.47	11.2156	-0.936811	-2.23385	0.0003	0.00300072	yes
au2.g7803	Bt407_Naive	Naive_Naive	77.9853	44.5535	-0.807663	-2.02586	0.00065	0.00600033	yes
au2.g7919	Bt407_Naive	Naive_Naive	568.48	408.826	-0.475622	-1.53345	0.0069	0.045813	yes
au2.g7083	Bt407_Naive	Naive_Naive	1273.53	832.362	-0.61355	-1.90267	0.0013	0.01106	yes
au2.g7110	Bt407_Naive	Naive_Naive	82.393	42.2955	-0.962016	-3.12084	5e-05	0.000578589	yes
au2.g7122	Bt407_Naive	Naive_Naive	2.40768	1.25631	-0.938446	-1.87662	0.00115	0.00993445	yes
au2.g7160	Bt407_Naive	Naive_Naive	79.8464	29.8302	-1.42045	-4.2594	5e-05	0.000578589	yes
au2.g7365	Bt407_Naive	Naive_Naive	33.6218	19.381	-0.794756	-2.39022	0.0001	0.0011045	yes
au2.g7459	Bt407_Naive	Naive_Naive	129.799	86.486	-0.585743	-1.9319	0.001	0.00878375	yes
au2.g7806	Bt407_Naive	Naive_Naive	21.0825	8.7552	-1.26783	-2.94094	5e-05	0.000578589	yes
au2.g7857	Bt407_Naive	Naive_Naive	427.798	304.694	-0.489567	-1.60035	0.0063	0.0425349	yes
au2.g506	Bt407_Naive	Naive_Naive	3.44819	1.34114	-1.36238	-2.02451	0.00125	0.010688	yes
au2.g8329	Bt407_Naive	Naive_Naive	5.96912	2.18617	-1.44912	-2.33923	0.0001	0.0011045	yes
au2.g8602	Bt407_Naive	Naive_Naive	174.264	77.2754	-1.1732	-3.81232	5e-05	0.000578589	yes
au2.g9254	Bt407_Naive	Naive_Naive	1072.46	744.427	-0.526714	-1.76005	0.0042	0.0302343	yes
au2.g9256	Bt407_Naive	Naive_Naive	346.512	123.962	-1.48301	-4.31326	5e-05	0.000578589	yes
au2.g9258	Bt407_Naive	Naive_Naive	45.4217	27.27	-0.736065	-1.81628	0.0014	0.0118089	yes
au2.g9452	Bt407_Naive	Naive_Naive	657.786	435.383	-0.595336	-1.92845	0.00075	0.00680381	yes
au2.g9528	Bt407_Naive	Naive_Naive	23.5722	15.9073	-0.567397	-1.72695	0.00535	0.0370951	yes
au2.g9607	Bt407_Naive	Naive_Naive	334.472	221.914	-0.591884	-1.95397	0.0007	0.00640451	yes
au2.g8598	Bt407_Naive	Naive_Naive	508.646	363.7	-0.483915	-1.57327	0.0065	0.0436144	yes
au2.g8599	Bt407_Naive	Naive_Naive	833.904	563.628	-0.565139	-1.81771	0.0013	0.01106	yes
au2.g8603	Bt407_Naive	Naive_Naive	18.5639	9.65797	-0.942707	-2.38024	5e-05	0.000578589	yes
au2.g9040	Bt407_Naive	Naive_Naive	64.6167	44.1531	-0.549391	-1.77171	0.0033	0.0246969	yes
au2.g9250	Bt407_Naive	Naive_Naive	802.655	557.123	-0.526785	-2.12278	0.0044	0.0314511	yes
au2.g9252	Bt407_Naive	Naive_Naive	473.358	256.897	-0.88174	-2.88447	5e-05	0.000578589	yes
au2.g9313	Bt407_Naive	Naive_Naive	52.8965	22.0446	-1.26275	-4.14873	5e-05	0.000578589	yes
au2.g9575	Bt407_Naive	Naive_Naive	164.049	96.6201	-0.763735	-2.47277	0.00015	0.00160116	yes
au2.g11043	Bt407_Naive	Naive_Naive	38.1394	14.0064	-1.44519	-3.98956	5e-05	0.000578589	yes
au2.g11782	Bt407_Naive	Naive_Naive	45.9218	25.1565	-0.86825	-1.99406	0.00105	0.00916463	yes
au2.g11885	Bt407_Naive	Naive_Naive	15.7192	1.6168	-3.28131	-6.82242	5e-05	0.000578589	yes
au2.g10220	Bt407_Naive	Naive_Naive	5.88338	3.45981	-0.765954	-1.52841	0.00735	0.0483382	yes
au2.g10303	Bt407_Naive	Naive_Naive	37.0031	18.8782	-0.970926	-3.19746	5e-05	0.000578589	yes
au2.g10711	Bt407_Naive	Naive_Naive	10.9016	5.02801	-1.11649	-2.81958	5e-05	0.000578589	yes
au2.g10853	Bt407_Naive	Naive_Naive	4.64274	1.92937	-1.26685	-2.17581	0.0008	0.00720956	yes
au2.g9989	Bt407_Naive	Naive_Naive	2.3619	0.567794	-2.05651	-3.01928	5e-05	0.000578589	yes
au2.g10712,au2.g10719	Bt407_Naive	Naive_Naive	34.1698	23.9676	-0.511636	-1.70447	0.0031	0.0234172	yes

## Sheet: Bt407_Naive_down
gene	sample_1	sample_2	Normalised FPKM sample_1	Normalised FPKM sample_2	log2(fold_change)	cuffdiff test_statistic	p_value	q_value (FDR correction)	significant
au2.g12408	Bt407_Naive	Naive_Naive	1.65911	4.41772	1.41289	1.85623	0.00385	0.028112	yes
au2.g12472	Bt407_Naive	Naive_Naive	18.2936	25.373	0.471954	1.59584	0.00725	0.0477875	yes
au2.g12279	Bt407_Naive	Naive_Naive	1.47465	4.75162	1.68804	2.7349	0.0002	0.00207754	yes
au2.g12290	Bt407_Naive	Naive_Naive	16.1058	28.6982	0.833379	2.20845	0.0003	0.00300072	yes
au2.g12411	Bt407_Naive	Naive_Naive	7.6975	13.0439	0.760912	1.7405	0.0053	0.0368075	yes
au2.g12417	Bt407_Naive	Naive_Naive	5.49362	13.0035	1.24307	2.08801	0.00315	0.0237507	yes
au2.g12426	Bt407_Naive	Naive_Naive	1.91754	8.63492	2.17093	3.99654	5e-05	0.000578589	yes
au2.g12428	Bt407_Naive	Naive_Naive	6.20352	24.41	1.97631	3.82993	5e-05	0.000578589	yes
au2.g12429	Bt407_Naive	Naive_Naive	78.7224	147.096	0.901917	2.56201	0.0001	0.0011045	yes
au2.g12458	Bt407_Naive	Naive_Naive	2.05189	10.6657	2.37796	4.85077	5e-05	0.000578589	yes
au2.g2058	Bt407_Naive	Naive_Naive	47.6124	93.5471	0.974354	2.19465	0.0001	0.0011045	yes
au2.g2104	Bt407_Naive	Naive_Naive	1.079	2.82099	1.38651	2.13214	0.0011	0.00954253	yes
au2.g2514	Bt407_Naive	Naive_Naive	11.9908	27.3726	1.1908	2.27066	0.00025	0.00254335	yes
au2.g2524	Bt407_Naive	Naive_Naive	0.690602	2.00246	1.53585	2.44387	0.00015	0.00160116	yes
au2.g2717	Bt407_Naive	Naive_Naive	3.61261	8.12713	1.1697	2.18617	0.0005	0.00475456	yes
au2.g2794	Bt407_Naive	Naive_Naive	1.70734	3.82263	1.16282	2.05808	0.00065	0.00600033	yes
au2.g2980	Bt407_Naive	Naive_Naive	2.73553	5.49249	1.00564	2.03395	0.0016	0.0132721	yes
au2.g3071	Bt407_Naive	Naive_Naive	2.92128	13.5872	2.21758	4.42222	5e-05	0.000578589	yes
au2.g3091	Bt407_Naive	Naive_Naive	281.06	540.336	0.942981	3.18693	5e-05	0.000578589	yes
au2.g3095	Bt407_Naive	Naive_Naive	27.1455	46.4696	0.775572	2.18628	0.0002	0.00207754	yes
au2.g3403	Bt407_Naive	Naive_Naive	0.666546	1.94028	1.54149	1.98323	0.0027	0.0208182	yes
au2.g2085	Bt407_Naive	Naive_Naive	5.25226	11.1426	1.08508	2.41286	0.00025	0.00254335	yes
au2.g2224	Bt407_Naive	Naive_Naive	1.45146	5.64886	1.96046	2.97274	5e-05	0.000578589	yes
au2.g2411	Bt407_Naive	Naive_Naive	1.85521	9.3257	2.32963	3.38885	5e-05	0.000578589	yes
au2.g2413	Bt407_Naive	Naive_Naive	1.09986	5.36176	2.28539	2.98789	5e-05	0.000578589	yes
au2.g2503	Bt407_Naive	Naive_Naive	45.2246	83.4945	0.884573	2.14285	0.00055	0.00516949	yes
au2.g2781	Bt407_Naive	Naive_Naive	0.363062	1.65125	2.18527	2.16575	0.00645	0.0433547	yes
au2.g2792	Bt407_Naive	Naive_Naive	1.80061	5.34486	1.56966	2.85355	5e-05	0.000578589	yes
au2.g2800	Bt407_Naive	Naive_Naive	8.66848	18.9253	1.12647	3.22495	5e-05	0.000578589	yes
au2.g2848	Bt407_Naive	Naive_Naive	0.436881	2.0011	2.19548	3.44317	5e-05	0.000578589	yes
au2.g3036	Bt407_Naive	Naive_Naive	1.76456	5.95604	1.75504	3.97373	5e-05	0.000578589	yes
au2.g3052	Bt407_Naive	Naive_Naive	0.469773	2.15052	2.19465	2.74475	0.00055	0.00516949	yes
au2.g3281	Bt407_Naive	Naive_Naive	2.40457	4.54274	0.917786	1.78011	0.0037	0.0271705	yes
au2.g3414	Bt407_Naive	Naive_Naive	9.83447	17.3621	0.820023	2.29478	0.00015	0.00160116	yes
au2.g3415	Bt407_Naive	Naive_Naive	16.8026	32.6744	0.959477	2.41191	5e-05	0.000578589	yes
au2.g3436	Bt407_Naive	Naive_Naive	7.90637	38.4465	2.28177	6.35318	5e-05	0.000578589	yes
au2.g3881	Bt407_Naive	Naive_Naive	3.17535	4.99401	0.653281	1.59988	0.00575	0.0393957	yes
au2.g4044	Bt407_Naive	Naive_Naive	0.536203	1.55348	1.53465	2.57656	5e-05	0.000578589	yes
au2.g4235	Bt407_Naive	Naive_Naive	12.3198	20.9386	0.765187	1.94087	0.00075	0.00680381	yes
au2.g4370	Bt407_Naive	Naive_Naive	4.16832	12.2123	1.5508	2.24644	0.00135	0.0114361	yes
au2.g4614	Bt407_Naive	Naive_Naive	0.526535	2.51667	2.25691	4.09522	5e-05	0.000578589	yes
au2.g4734	Bt407_Naive	Naive_Naive	5.34151	11.4372	1.09842	2.90752	5e-05	0.000578589	yes
au2.g5051	Bt407_Naive	Naive_Naive	3.48387	6.24539	0.842101	1.66567	0.0056	0.0385324	yes
au2.g5110	Bt407_Naive	Naive_Naive	3.45463	5.45083	0.657942	1.53722	0.0068	0.0452491	yes
au2.g4002	Bt407_Naive	Naive_Naive	18.1135	58.7224	1.69684	3.47779	5e-05	0.000578589	yes
au2.g4130	Bt407_Naive	Naive_Naive	3.46675	6.30992	0.86404	2.27498	5e-05	0.000578589	yes
au2.g4201	Bt407_Naive	Naive_Naive	3.15277	9.22475	1.54889	4.10373	5e-05	0.000578589	yes
au2.g4273	Bt407_Naive	Naive_Naive	12.0185	22.4427	0.900983	1.98525	0.0028	0.0214836	yes
au2.g4285	Bt407_Naive	Naive_Naive	12.4986	19.4475	0.637818	1.58303	0.0053	0.0368075	yes
au2.g4365	Bt407_Naive	Naive_Naive	263.15	393.375	0.58002	2.32835	0.0044	0.0314511	yes
au2.g4371	Bt407_Naive	Naive_Naive	5.57133	26.8124	2.26681	4.52703	5e-05	0.000578589	yes
au2.g4372	Bt407_Naive	Naive_Naive	36.8071	74.3623	1.01459	2.54489	0.0002	0.00207754	yes
au2.g4375	Bt407_Naive	Naive_Naive	31.1523	101.227	1.70018	3.62383	5e-05	0.000578589	yes
au2.g4378	Bt407_Naive	Naive_Naive	5.70338	13.3972	1.23204	2.41982	0.00055	0.00516949	yes
au2.g4741	Bt407_Naive	Naive_Naive	1.44401	6.0819	2.07444	2.39293	0.0005	0.00475456	yes
au2.g4771	Bt407_Naive	Naive_Naive	28.5338	59.5037	1.06031	2.89725	5e-05	0.000578589	yes
au2.g4874	Bt407_Naive	Naive_Naive	13.2812	19.735	0.571372	1.75204	0.0063	0.0425349	yes
au2.g4925	Bt407_Naive	Naive_Naive	73.7761	185.425	1.32961	4.05391	5e-05	0.000578589	yes
au2.g4926	Bt407_Naive	Naive_Naive	1.65259	5.53078	1.74275	2.55975	0.0001	0.0011045	yes
au2.g5066	Bt407_Naive	Naive_Naive	15.1803	29.4591	0.956511	1.93802	0.00295	0.0224486	yes
au2.g5367	Bt407_Naive	Naive_Naive	14.1459	34.8321	1.30003	3.31409	5e-05	0.000578589	yes
au2.g5368	Bt407_Naive	Naive_Naive	2.71779	7.7546	1.51262	2.3673	0.00065	0.00600033	yes
au2.g5376	Bt407_Naive	Naive_Naive	8.11194	14.5471	0.842614	1.88856	0.0016	0.0132721	yes
au2.g5459	Bt407_Naive	Naive_Naive	4.80216	15.2857	1.67042	4.48704	5e-05	0.000578589	yes
au2.g5634	Bt407_Naive	Naive_Naive	61.3887	110.281	0.845145	2.74791	5e-05	0.000578589	yes
au2.g5701	Bt407_Naive	Naive_Naive	38.5643	55.3633	0.521662	1.62587	0.006	0.040837	yes
au2.g5765	Bt407_Naive	Naive_Naive	57.6729	151.282	1.39128	3.53046	5e-05	0.000578589	yes
au2.g5882	Bt407_Naive	Naive_Naive	14.1908	22.9266	0.692068	2.1252	0.00035	0.00345034	yes
au2.g5921	Bt407_Naive	Naive_Naive	6.22484	17.1263	1.46011	3.87975	5e-05	0.000578589	yes
au2.g6010	Bt407_Naive	Naive_Naive	2.96815	18.8676	2.66828	4.77564	5e-05	0.000578589	yes
au2.g6062	Bt407_Naive	Naive_Naive	67.9665	243.571	1.84145	4.50885	5e-05	0.000578589	yes
au2.g6080	Bt407_Naive	Naive_Naive	48.6046	82.232	0.758606	2.15837	0.0005	0.00475456	yes
au2.g6112	Bt407_Naive	Naive_Naive	5.07264	13.4336	1.40504	3.03529	5e-05	0.000578589	yes
au2.g6113	Bt407_Naive	Naive_Naive	24.0854	51.3187	1.09133	2.43001	0.0003	0.00300072	yes
au2.g6143	Bt407_Naive	Naive_Naive	7.85976	18.4779	1.23325	1.70092	0.0037	0.0271705	yes
au2.g6233	Bt407_Naive	Naive_Naive	6.17332	9.87479	0.677704	1.59095	0.0046	0.0326591	yes
au2.g6316	Bt407_Naive	Naive_Naive	12.4042	66.6931	2.42671	6.15642	5e-05	0.000578589	yes
au2.g6423	Bt407_Naive	Naive_Naive	3.83514	10.0987	1.39682	2.46878	0.00015	0.00160116	yes
au2.g6428	Bt407_Naive	Naive_Naive	6.98845	12.5107	0.840118	1.97187	0.0012	0.0103135	yes
au2.g5692	Bt407_Naive	Naive_Naive	1.28701	2.17218	0.755113	1.61315	0.00595	0.0405586	yes
au2.g5805	Bt407_Naive	Naive_Naive	8.49671	14.4805	0.769134	2.24635	0.0002	0.00207754	yes
au2.g5984	Bt407_Naive	Naive_Naive	1.38965	4.24193	1.61	3.5918	5e-05	0.000578589	yes
au2.g5988	Bt407_Naive	Naive_Naive	18.7236	31.8607	0.766919	1.90493	0.0008	0.00720956	yes
au2.g6011	Bt407_Naive	Naive_Naive	464.114	741.01	0.675013	2.35763	0.0012	0.0103135	yes
au2.g6047	Bt407_Naive	Naive_Naive	29.6707	58.9076	0.989418	2.72368	5e-05	0.000578589	yes
au2.g6049	Bt407_Naive	Naive_Naive	101.397	217.949	1.10397	2.76391	5e-05	0.000578589	yes
au2.g6052	Bt407_Naive	Naive_Naive	34.853	97.8274	1.48896	3.44788	5e-05	0.000578589	yes
au2.g6053	Bt407_Naive	Naive_Naive	110.117	313.301	1.50851	3.3053	5e-05	0.000578589	yes
au2.g6055	Bt407_Naive	Naive_Naive	57.461	130.18	1.17985	2.6841	5e-05	0.000578589	yes
au2.g6056	Bt407_Naive	Naive_Naive	157.45	352.226	1.16161	2.83368	5e-05	0.000578589	yes
au2.g6057	Bt407_Naive	Naive_Naive	165.179	555.879	1.75074	3.97927	5e-05	0.000578589	yes
au2.g6059	Bt407_Naive	Naive_Naive	1.57509	5.24214	1.73472	3.71244	5e-05	0.000578589	yes
au2.g6061	Bt407_Naive	Naive_Naive	0.500765	1.69069	1.75541	2.04451	0.00215	0.0171423	yes
au2.g6069	Bt407_Naive	Naive_Naive	4.09292	7.20198	0.815264	1.80819	0.0023	0.0181548	yes
au2.g6071	Bt407_Naive	Naive_Naive	18.1879	28.3027	0.637964	1.59034	0.006	0.040837	yes
au2.g6076	Bt407_Naive	Naive_Naive	14.1204	22.3502	0.662506	1.68548	0.00365	0.0268519	yes
au2.g6078	Bt407_Naive	Naive_Naive	41.9711	94.5652	1.17191	2.78943	5e-05	0.000578589	yes
au2.g6219	Bt407_Naive	Naive_Naive	13.2729	23.042	0.795785	1.63467	0.00665	0.044433	yes
au2.g6363	Bt407_Naive	Naive_Naive	17.221	34.4485	1.00028	2.24026	0.00015	0.00160116	yes
au2.g6373	Bt407_Naive	Naive_Naive	5.35695	13.5746	1.34143	3.23171	5e-05	0.000578589	yes
au2.g6856	Bt407_Naive	Naive_Naive	9.99825	40.4851	2.01765	4.32114	5e-05	0.000578589	yes
au2.g6942	Bt407_Naive	Naive_Naive	12.4461	24.4038	0.971407	2.98376	5e-05	0.000578589	yes
au2.g6986	Bt407_Naive	Naive_Naive	102.958	157.581	0.614036	1.96685	0.00085	0.0076085	yes
au2.g6987	Bt407_Naive	Naive_Naive	330.947	614.894	0.893738	2.94542	5e-05	0.000578589	yes
au2.g7038	Bt407_Naive	Naive_Naive	9.07493	21.1181	1.21852	2.76883	5e-05	0.000578589	yes
au2.g7239	Bt407_Naive	Naive_Naive	5.61797	13.4074	1.25491	2.62469	0.0001	0.0011045	yes
au2.g7254	Bt407_Naive	Naive_Naive	4.07754	24.8555	2.6078	6.00721	5e-05	0.000578589	yes
au2.g7340	Bt407_Naive	Naive_Naive	2.48961	6.84142	1.45838	3.57386	5e-05	0.000578589	yes
au2.g7497	Bt407_Naive	Naive_Naive	2.18387	7.7901	1.83475	4.23118	5e-05	0.000578589	yes
au2.g7788	Bt407_Naive	Naive_Naive	4.26151	20.2063	2.24537	5.11237	5e-05	0.000578589	yes
au2.g7805	Bt407_Naive	Naive_Naive	92.8341	191.121	1.04176	2.85487	5e-05	0.000578589	yes
au2.g7954	Bt407_Naive	Naive_Naive	1.85673	7.15565	1.94632	4.78926	5e-05	0.000578589	yes
au2.g8004	Bt407_Naive	Naive_Naive	36.3993	69.1898	0.926649	2.50757	5e-05	0.000578589	yes
au2.g8027	Bt407_Naive	Naive_Naive	4.41255	14.3361	1.69997	3.6674	5e-05	0.000578589	yes
au2.g8053	Bt407_Naive	Naive_Naive	0.449246	1.4245	1.66488	2.61083	5e-05	0.000578589	yes
au2.g6668	Bt407_Naive	Naive_Naive	16.1513	49.3869	1.61247	4.55675	5e-05	0.000578589	yes
au2.g6669	Bt407_Naive	Naive_Naive	3.00106	28.2332	3.23385	6.96681	5e-05	0.000578589	yes
au2.g6672	Bt407_Naive	Naive_Naive	71.5841	114.599	0.678879	2.05328	0.00045	0.00432709	yes
au2.g6838	Bt407_Naive	Naive_Naive	43.0043	135.586	1.65665	4.15221	5e-05	0.000578589	yes
au2.g6839	Bt407_Naive	Naive_Naive	36.4025	221.483	2.60509	5.80497	5e-05	0.000578589	yes
au2.g6840	Bt407_Naive	Naive_Naive	41.3097	233.414	2.49834	5.85438	5e-05	0.000578589	yes
au2.g6841	Bt407_Naive	Naive_Naive	35.8353	201.144	2.48878	5.61627	5e-05	0.000578589	yes
au2.g6842	Bt407_Naive	Naive_Naive	52.0695	184.609	1.82596	4.21919	5e-05	0.000578589	yes
au2.g6843	Bt407_Naive	Naive_Naive	57.245	200.069	1.80528	4.24109	5e-05	0.000578589	yes
au2.g6844	Bt407_Naive	Naive_Naive	31.5913	124.35	1.97681	4.55098	5e-05	0.000578589	yes
au2.g6846	Bt407_Naive	Naive_Naive	2.4839	8.27369	1.73592	2.75412	0.0011	0.00954253	yes
au2.g6847	Bt407_Naive	Naive_Naive	34.0955	179.081	2.39296	5.3448	5e-05	0.000578589	yes
au2.g6850	Bt407_Naive	Naive_Naive	0.877219	2.26262	1.36699	1.89279	0.00505	0.0353093	yes
au2.g7162	Bt407_Naive	Naive_Naive	10.9322	91.8129	3.07011	7.76682	5e-05	0.000578589	yes
au2.g7198	Bt407_Naive	Naive_Naive	1.85142	3.17008	0.775889	1.89169	0.00125	0.010688	yes
au2.g7237	Bt407_Naive	Naive_Naive	6.57339	20.1938	1.6192	4.02399	5e-05	0.000578589	yes
au2.g7238	Bt407_Naive	Naive_Naive	4.12253	11.5592	1.48744	2.82965	5e-05	0.000578589	yes
au2.g7337	Bt407_Naive	Naive_Naive	3.90937	9.52304	1.28449	3.03252	5e-05	0.000578589	yes
au2.g7486	Bt407_Naive	Naive_Naive	7.82612	15.0696	0.945269	1.99888	0.00145	0.0121823	yes
au2.g7633	Bt407_Naive	Naive_Naive	28.6404	73.6285	1.36221	2.9412	5e-05	0.000578589	yes
au2.g7634	Bt407_Naive	Naive_Naive	13.783	27.9893	1.02199	2.27427	0.00145	0.0121823	yes
au2.g7673	Bt407_Naive	Naive_Naive	26.417	40.3215	0.610085	1.93355	0.0007	0.00640451	yes
au2.g7854	Bt407_Naive	Naive_Naive	1.00014	2.89525	1.53348	1.96874	0.0034	0.0253217	yes
au2.g7868	Bt407_Naive	Naive_Naive	8.2527	18.4997	1.16456	2.17995	0.00015	0.00160116	yes
au2.g8017	Bt407_Naive	Naive_Naive	56.1923	80.6809	0.521854	1.69471	0.0046	0.0326591	yes
au2.g15	Bt407_Naive	Naive_Naive	12.7678	19.7064	0.626149	1.77267	0.00285	0.0218115	yes
au2.g36	Bt407_Naive	Naive_Naive	6.98303	20.0084	1.51868	3.62818	5e-05	0.000578589	yes
au2.g307	Bt407_Naive	Naive_Naive	163.343	322.971	0.9835	2.5886	5e-05	0.000578589	yes
au2.g316	Bt407_Naive	Naive_Naive	17.7339	33.7612	0.928857	2.50221	5e-05	0.000578589	yes
au2.g320	Bt407_Naive	Naive_Naive	56.4937	99.5098	0.816749	2.29594	0.0003	0.00300072	yes
au2.g331	Bt407_Naive	Naive_Naive	11.9269	23.0421	0.950046	2.07304	0.0005	0.00475456	yes
au2.g351	Bt407_Naive	Naive_Naive	2.73215	9.48926	1.79626	3.72104	5e-05	0.000578589	yes
au2.g364	Bt407_Naive	Naive_Naive	16.1116	36.589	1.18331	3.45021	5e-05	0.000578589	yes
au2.g608	Bt407_Naive	Naive_Naive	3.20119	10.8502	1.76105	4.00945	5e-05	0.000578589	yes
au2.g684	Bt407_Naive	Naive_Naive	44.2438	161.148	1.86484	5.2001	5e-05	0.000578589	yes
au2.g687	Bt407_Naive	Naive_Naive	72.2976	231.368	1.67817	4.6089	5e-05	0.000578589	yes
au2.g688	Bt407_Naive	Naive_Naive	31.5854	94.4735	1.58065	4.42377	5e-05	0.000578589	yes
au2.g739	Bt407_Naive	Naive_Naive	1.10294	2.91841	1.40383	1.96931	0.00195	0.0157468	yes
au2.g35	Bt407_Naive	Naive_Naive	9.09605	41.7899	2.19984	4.43576	5e-05	0.000578589	yes
au2.g136	Bt407_Naive	Naive_Naive	6.53372	14.8686	1.1863	3.54204	5e-05	0.000578589	yes
au2.g187	Bt407_Naive	Naive_Naive	17.3398	47.4242	1.45154	4.04696	5e-05	0.000578589	yes
au2.g198	Bt407_Naive	Naive_Naive	7.89449	12.7694	0.693768	1.77123	0.00325	0.0243808	yes
au2.g202	Bt407_Naive	Naive_Naive	7.42325	19.2357	1.37366	4.09221	5e-05	0.000578589	yes
au2.g230	Bt407_Naive	Naive_Naive	11.8622	20.2113	0.768788	2.0911	0.00025	0.00254335	yes
au2.g249	Bt407_Naive	Naive_Naive	0.603352	11.1235	4.20446	5.13059	5e-05	0.000578589	yes
au2.g315	Bt407_Naive	Naive_Naive	2.97965	8.09248	1.44144	2.92493	5e-05	0.000578589	yes
au2.g327	Bt407_Naive	Naive_Naive	5.10645	9.02559	0.821699	2.03407	0.0008	0.00720956	yes
au2.g430	Bt407_Naive	Naive_Naive	15.8627	36.0794	1.18554	3.26433	5e-05	0.000578589	yes
au2.g685	Bt407_Naive	Naive_Naive	25.0594	80.9217	1.69117	3.94528	5e-05	0.000578589	yes
au2.g686	Bt407_Naive	Naive_Naive	65.7079	165.531	1.33297	3.64083	5e-05	0.000578589	yes
au2.g8247	Bt407_Naive	Naive_Naive	12.8254	42.3826	1.72447	2.84003	5e-05	0.000578589	yes
au2.g8678	Bt407_Naive	Naive_Naive	0.781869	1.78837	1.19365	1.77318	0.0031	0.0234172	yes
au2.g8748	Bt407_Naive	Naive_Naive	8.74689	14.216	0.700679	1.93549	0.00075	0.00680381	yes
au2.g8783	Bt407_Naive	Naive_Naive	4.59174	7.99792	0.800584	1.87912	0.00165	0.013632	yes
au2.g8819	Bt407_Naive	Naive_Naive	33.3448	49.9108	0.581891	1.93633	0.00085	0.0076085	yes
au2.g8894	Bt407_Naive	Naive_Naive	4.2949	15.6093	1.86171	4.47284	5e-05	0.000578589	yes
au2.g9100	Bt407_Naive	Naive_Naive	2.84946	8.1157	1.51003	4.06774	5e-05	0.000578589	yes
au2.g9101	Bt407_Naive	Naive_Naive	0.916089	1.81477	0.986224	1.69265	0.00555	0.0382513	yes
au2.g9123	Bt407_Naive	Naive_Naive	7.69946	13.1179	0.768712	1.63814	0.0063	0.0425349	yes
au2.g9146	Bt407_Naive	Naive_Naive	4.23395	27.2766	2.68759	5.59707	5e-05	0.000578589	yes
au2.g9147	Bt407_Naive	Naive_Naive	3.60563	7.14159	0.985992	1.87665	0.0019	0.0153989	yes
au2.g9151	Bt407_Naive	Naive_Naive	5.56328	10.9239	0.973475	1.95128	0.0008	0.00720956	yes
au2.g9390	Bt407_Naive	Naive_Naive	3.98822	7.58266	0.926959	1.65027	0.00745	0.0488841	yes
au2.g9450	Bt407_Naive	Naive_Naive	9.58524	59.541	2.635	5.72292	5e-05	0.000578589	yes
au2.g9467	Bt407_Naive	Naive_Naive	21.4922	33.4859	0.63974	1.64409	0.0041	0.0296195	yes
au2.g9471	Bt407_Naive	Naive_Naive	15.8895	35.4136	1.15622	2.79665	5e-05	0.000578589	yes
au2.g9587	Bt407_Naive	Naive_Naive	134.33	293.389	1.12704	2.96121	5e-05	0.000578589	yes
au2.g9653	Bt407_Naive	Naive_Naive	1.33332	6.25474	2.22993	3.79075	5e-05	0.000578589	yes
au2.g9654,au2.g9659	Bt407_Naive	Naive_Naive	3.9761	8.10505	1.02747	2.16657	0.00035	0.00345034	yes
au2.g9667	Bt407_Naive	Naive_Naive	1.4456	8.22496	2.50834	5.14034	5e-05	0.000578589	yes
au2.g8246	Bt407_Naive	Naive_Naive	10.5165	28.0053	1.41305	2.4063	0.0003	0.00300072	yes
au2.g8270	Bt407_Naive	Naive_Naive	17.3266	38.4273	1.14914	3.38597	5e-05	0.000578589	yes
au2.g8424	Bt407_Naive	Naive_Naive	6.43827	22.4531	1.80217	4.492	5e-05	0.000578589	yes
au2.g8714	Bt407_Naive	Naive_Naive	3.3834	10.3439	1.61224	2.65557	0.0003	0.00300072	yes
au2.g8829	Bt407_Naive	Naive_Naive	5.91052	8.88058	0.587368	1.72955	0.00325	0.0243808	yes
au2.g8836	Bt407_Naive	Naive_Naive	2.58019	5.83741	1.17785	1.82586	0.00425	0.030529	yes
au2.g8838	Bt407_Naive	Naive_Naive	70.6686	140.888	0.995403	2.6602	5e-05	0.000578589	yes
au2.g8914	Bt407_Naive	Naive_Naive	42.7235	63.2428	0.565871	1.71945	0.00315	0.0237507	yes
au2.g8989	Bt407_Naive	Naive_Naive	13.303	19.2963	0.53657	1.73377	0.00315	0.0237507	yes
au2.g9219	Bt407_Naive	Naive_Naive	11.8709	56.8264	2.25913	6.80984	5e-05	0.000578589	yes
au2.g9271	Bt407_Naive	Naive_Naive	13.1481	21.9914	0.74208	1.68932	0.0035	0.025935	yes
au2.g9296	Bt407_Naive	Naive_Naive	3.53127	6.76067	0.936981	2.66756	5e-05	0.000578589	yes
au2.g9420	Bt407_Naive	Naive_Naive	2.91233	18.1949	2.64328	4.27092	5e-05	0.000578589	yes
au2.g9453	Bt407_Naive	Naive_Naive	122.292	284.117	1.21615	2.77093	5e-05	0.000578589	yes
au2.g9454	Bt407_Naive	Naive_Naive	64.7468	139.372	1.10606	3.28848	5e-05	0.000578589	yes
au2.g9609	Bt407_Naive	Naive_Naive	1.71691	9.01813	2.39301	4.90578	5e-05	0.000578589	yes
au2.g9610	Bt407_Naive	Naive_Naive	4.86024	13.295	1.45178	4.05137	5e-05	0.000578589	yes
au2.g9611	Bt407_Naive	Naive_Naive	1.03583	4.8452	2.22577	3.96715	5e-05	0.000578589	yes
au2.g9613	Bt407_Naive	Naive_Naive	1.22581	6.95079	2.50344	4.81089	5e-05	0.000578589	yes
au2.g9619	Bt407_Naive	Naive_Naive	1.19099	4.23443	1.83001	3.72741	5e-05	0.000578589	yes
au2.g10983	Bt407_Naive	Naive_Naive	20.8646	108.285	2.3757	7.34383	5e-05	0.000578589	yes
au2.g11017	Bt407_Naive	Naive_Naive	2.44073	6.38253	1.38682	3.13606	5e-05	0.000578589	yes
au2.g11249	Bt407_Naive	Naive_Naive	13.1988	28.458	1.10843	2.69145	5e-05	0.000578589	yes
au2.g11313	Bt407_Naive	Naive_Naive	21.6407	39.7903	0.878671	2.4249	0.0007	0.00640451	yes
au2.g11601	Bt407_Naive	Naive_Naive	1.17764	2.64022	1.16477	1.95229	0.0035	0.025935	yes
au2.g11614	Bt407_Naive	Naive_Naive	0.103063	0.821376	2.99452	1.68706	0.00675	0.0449814	yes
au2.g11956,au2.g11958	Bt407_Naive	Naive_Naive	119.854	240.444	1.00443	2.37365	5e-05	0.000578589	yes
au2.g12037	Bt407_Naive	Naive_Naive	1.15668	5.7687	2.31826	3.69491	5e-05	0.000578589	yes
au2.g11235	Bt407_Naive	Naive_Naive	3.13799	6.15672	0.97232	2.23353	0.00025	0.00254335	yes
au2.g11285	Bt407_Naive	Naive_Naive	8.53313	72.4211	3.08526	8.1933	5e-05	0.000578589	yes
au2.g11286	Bt407_Naive	Naive_Naive	0.334753	7.76462	4.53575	5.91682	5e-05	0.000578589	yes
au2.g11460	Bt407_Naive	Naive_Naive	1.72603	6.45575	1.90312	3.51878	5e-05	0.000578589	yes
au2.g11548	Bt407_Naive	Naive_Naive	31.9326	48.4653	0.601924	1.69422	0.00465	0.0329548	yes
au2.g11595	Bt407_Naive	Naive_Naive	10.8219	15.8629	0.551707	1.73149	0.00275	0.0211541	yes
au2.g11652	Bt407_Naive	Naive_Naive	72.7586	101.908	0.486076	1.56639	0.0066	0.0441673	yes
au2.g11695	Bt407_Naive	Naive_Naive	161.933	324.673	1.00359	3.39753	5e-05	0.000578589	yes
au2.g11720	Bt407_Naive	Naive_Naive	6.29059	25.3224	2.00914	4.69475	5e-05	0.000578589	yes
au2.g11897	Bt407_Naive	Naive_Naive	7.70066	13.1699	0.774186	2.34412	5e-05	0.000578589	yes
au2.g11985	Bt407_Naive	Naive_Naive	1.64837	4.13177	1.32572	2.10368	0.0013	0.01106	yes
au2.g12058	Bt407_Naive	Naive_Naive	1.41676	3.05613	1.10911	2.04139	0.00035	0.00345034	yes
au2.g12113	Bt407_Naive	Naive_Naive	182.196	422.713	1.21419	3.16131	5e-05	0.000578589	yes
au2.g9884	Bt407_Naive	Naive_Naive	2.97706	7.2971	1.29344	3.49055	5e-05	0.000578589	yes
au2.g10319	Bt407_Naive	Naive_Naive	11.3108	35.8077	1.66257	3.18894	5e-05	0.000578589	yes
au2.g10495	Bt407_Naive	Naive_Naive	9.33784	62.5491	2.74383	5.96427	5e-05	0.000578589	yes
au2.g10497	Bt407_Naive	Naive_Naive	26.5156	101.284	1.93349	5.26118	5e-05	0.000578589	yes
au2.g10588	Bt407_Naive	Naive_Naive	2.0691	76.5328	5.209	9.10607	5e-05	0.000578589	yes
au2.g10589	Bt407_Naive	Naive_Naive	1.34884	6.20019	2.2006	3.68998	5e-05	0.000578589	yes
au2.g10768	Bt407_Naive	Naive_Naive	4.0622	7.65686	0.914493	2.26051	5e-05	0.000578589	yes
au2.g10831	Bt407_Naive	Naive_Naive	1.48528	10.3122	2.79555	5.3301	5e-05	0.000578589	yes
au2.g10832	Bt407_Naive	Naive_Naive	39.509	114.296	1.53253	3.58111	5e-05	0.000578589	yes
au2.g10833	Bt407_Naive	Naive_Naive	36.4288	104.322	1.51789	3.59681	5e-05	0.000578589	yes
au2.g10835	Bt407_Naive	Naive_Naive	31.6421	90.3516	1.5137	3.4551	5e-05	0.000578589	yes
au2.g10836	Bt407_Naive	Naive_Naive	26.4575	82.3672	1.63839	3.72132	5e-05	0.000578589	yes
au2.g9959	Bt407_Naive	Naive_Naive	5.87223	13.1115	1.15886	2.69053	5e-05	0.000578589	yes
au2.g9961	Bt407_Naive	Naive_Naive	3.2515	13.0694	2.00702	3.02325	5e-05	0.000578589	yes
au2.g10048	Bt407_Naive	Naive_Naive	5.03842	9.78033	0.956911	2.64095	5e-05	0.000578589	yes
au2.g10113	Bt407_Naive	Naive_Naive	2.68127	6.21472	1.21277	2.18252	0.0003	0.00300072	yes
au2.g10322	Bt407_Naive	Naive_Naive	0.337453	2.93459	3.1204	3.4224	0.0002	0.00207754	yes
au2.g10324	Bt407_Naive	Naive_Naive	22.2744	50.7264	1.18735	3.46319	5e-05	0.000578589	yes
au2.g10496	Bt407_Naive	Naive_Naive	41.17	89.3808	1.11837	3.33155	5e-05	0.000578589	yes
au2.g10590	Bt407_Naive	Naive_Naive	1.1034	4.14502	1.90943	2.7324	0.00025	0.00254335	yes
au2.g10593	Bt407_Naive	Naive_Naive	14.853	50.5815	1.76786	4.98781	5e-05	0.000578589	yes
au2.g10808	Bt407_Naive	Naive_Naive	1.86083	16.6803	3.16413	5.21071	5e-05	0.000578589	yes
au2.g10811	Bt407_Naive	Naive_Naive	0.362113	1.58526	2.13021	2.89007	0.0001	0.0011045	yes
au2.g10812	Bt407_Naive	Naive_Naive	29.7839	73.123	1.29579	3.16087	5e-05	0.000578589	yes
au2.g10813	Bt407_Naive	Naive_Naive	22.7717	78.8667	1.79218	4.41363	5e-05	0.000578589	yes
au2.g10814	Bt407_Naive	Naive_Naive	4.11051	145.813	5.14866	10.3118	5e-05	0.000578589	yes
au2.g10816	Bt407_Naive	Naive_Naive	2.1888	48.9904	4.48429	8.83351	5e-05	0.000578589	yes
au2.g10817	Bt407_Naive	Naive_Naive	1.02572	7.19532	2.81042	4.76602	5e-05	0.000578589	yes
au2.g10818	Bt407_Naive	Naive_Naive	4.65654	17.7228	1.92828	4.52765	5e-05	0.000578589	yes
au2.g10823	Bt407_Naive	Naive_Naive	0.995519	3.20737	1.68787	3.06841	5e-05	0.000578589	yes
au2.g10918	Bt407_Naive	Naive_Naive	107.938	188.876	0.80723	2.25073	0.00045	0.00432709	yes

## Sheet: Bt407_Btt_up
gene	sample_1	sample_2	Normalised FPKM sample_1	Normalised FPKM sample_2	log2(fold_change)	cuffdiff test_statistic	p_value	q_value (FDR correction)	significant
au2.g12256	Bt407_Btt	Naive_Naive	124.259	41.4069	-1.58541	-5.11875	5e-05	0.000578589	yes
au2.g12302	Bt407_Btt	Naive_Naive	64.5599	9.48159	-2.76744	-9.36532	5e-05	0.000578589	yes
au2.g12387	Bt407_Btt	Naive_Naive	63.1117	34.087	-0.888685	-3.00481	5e-05	0.000578589	yes
au2.g12431	Bt407_Btt	Naive_Naive	21.171	13.4312	-0.656502	-2.01573	0.0006	0.00558809	yes
au2.g12480	Bt407_Btt	Naive_Naive	2.66498	1.28131	-1.0565	-2.5662	5e-05	0.000578589	yes
au2.g12530	Bt407_Btt	Naive_Naive	7988.17	4016.75	-0.991838	-3.18468	5e-05	0.000578589	yes
au2.g12552	Bt407_Btt	Naive_Naive	210.189	128.421	-0.710801	-2.40407	0.0001	0.0011045	yes
au2.g12583	Bt407_Btt	Naive_Naive	72.247	23.5952	-1.61444	-4.4895	5e-05	0.000578589	yes
au2.g12608	Bt407_Btt	Naive_Naive	40.6496	25.7543	-0.658425	-2.20583	0.0002	0.00207754	yes
au2.g12620	Bt407_Btt	Naive_Naive	62.2464	32.8838	-0.920613	-2.99737	5e-05	0.000578589	yes
au2.g12246	Bt407_Btt	Naive_Naive	1.47648	0.519893	-1.50587	-1.76588	0.00695	0.0460962	yes
au2.g12279	Bt407_Btt	Naive_Naive	11.1608	4.75162	-1.23195	-2.4777	0.0001	0.0011045	yes
au2.g12299	Bt407_Btt	Naive_Naive	6.58646	2.39729	-1.4581	-3.06289	5e-05	0.000578589	yes
au2.g12342	Bt407_Btt	Naive_Naive	48.2646	22.1896	-1.12108	-3.74752	5e-05	0.000578589	yes
au2.g12373	Bt407_Btt	Naive_Naive	4.47369	1.09372	-2.03222	-4.35441	5e-05	0.000578589	yes
au2.g12385	Bt407_Btt	Naive_Naive	15.7499	10.8753	-0.534288	-1.73998	0.0023	0.0181548	yes
au2.g12413	Bt407_Btt	Naive_Naive	36.6986	21.783	-0.752523	-2.44857	0.0003	0.00300072	yes
au2.g12422	Bt407_Btt	Naive_Naive	45.003	23.1988	-0.955968	-3.25256	5e-05	0.000578589	yes
au2.g12437	Bt407_Btt	Naive_Naive	83.4703	42.8979	-0.960356	-2.88447	5e-05	0.000578589	yes
au2.g12522	Bt407_Btt	Naive_Naive	253.975	97.267	-1.38466	-4.54516	5e-05	0.000578589	yes
au2.g12527	Bt407_Btt	Naive_Naive	49.5644	29.1583	-0.765399	-2.57286	5e-05	0.000578589	yes
au2.g12592	Bt407_Btt	Naive_Naive	11.8074	5.9783	-0.98188	-2.65629	5e-05	0.000578589	yes
au2.g12605	Bt407_Btt	Naive_Naive	102.771	48.9607	-1.06974	-3.52645	5e-05	0.000578589	yes
au2.g12614	Bt407_Btt	Naive_Naive	35.4403	23.7103	-0.579874	-1.81883	0.00265	0.020483	yes
au2.g12616	Bt407_Btt	Naive_Naive	9.81948	6.64527	-0.563319	-1.61439	0.00475	0.0335447	yes
au2.g12619	Bt407_Btt	Naive_Naive	33.6946	23.5423	-0.517265	-1.71132	0.00295	0.0224486	yes
au2.g12651	Bt407_Btt	Naive_Naive	51.9154	36.1781	-0.521046	-1.76569	0.00205	0.016437	yes
au2.g12668	Bt407_Btt	Naive_Naive	859.348	484.543	-0.826617	-2.73014	5e-05	0.000578589	yes
au2.g12669	Bt407_Btt	Naive_Naive	153.604	90.2523	-0.76718	-2.54717	5e-05	0.000578589	yes
au2.g2043	Bt407_Btt	Naive_Naive	18.4944	11.4997	-0.685501	-1.90366	0.00215	0.0171423	yes
au2.g2046	Bt407_Btt	Naive_Naive	14.7307	4.60168	-1.6786	-4.54965	5e-05	0.000578589	yes
au2.g2049	Bt407_Btt	Naive_Naive	82.9623	17.7172	-2.2273	-6.82402	5e-05	0.000578589	yes
au2.g2050	Bt407_Btt	Naive_Naive	1945.43	109.165	-4.15551	-13.7626	5e-05	0.000578589	yes
au2.g2051	Bt407_Btt	Naive_Naive	34.9178	2.25484	-3.95287	-8.92433	5e-05	0.000578589	yes
au2.g2052	Bt407_Btt	Naive_Naive	19.6741	1.58797	-3.63104	-7.04601	5e-05	0.000578589	yes
au2.g2053	Bt407_Btt	Naive_Naive	356.596	57.2679	-2.63849	-8.99069	5e-05	0.000578589	yes
au2.g2054	Bt407_Btt	Naive_Naive	53.703	20.3364	-1.40094	-4.64371	5e-05	0.000578589	yes
au2.g2057	Bt407_Btt	Naive_Naive	470.193	289.871	-0.697844	-2.30487	5e-05	0.000578589	yes
au2.g2059	Bt407_Btt	Naive_Naive	40.2042	21.4355	-0.907345	-2.52119	5e-05	0.000578589	yes
au2.g2065	Bt407_Btt	Naive_Naive	110.252	61.4589	-0.84311	-2.8135	5e-05	0.000578589	yes
au2.g2121	Bt407_Btt	Naive_Naive	10.2763	4.485	-1.19615	-2.56874	5e-05	0.000578589	yes
au2.g2143	Bt407_Btt	Naive_Naive	21.2621	11.9357	-0.832999	-2.83188	5e-05	0.000578589	yes
au2.g2173	Bt407_Btt	Naive_Naive	5.06703	2.85146	-0.82944	-1.92273	0.0027	0.0208182	yes
au2.g2200	Bt407_Btt	Naive_Naive	114.671	76.8173	-0.577992	-1.9536	0.0012	0.0103135	yes
au2.g2205	Bt407_Btt	Naive_Naive	1807.97	726.406	-1.31552	-4.41753	5e-05	0.000578589	yes
au2.g2231,au2.g2242	Bt407_Btt	Naive_Naive	16.3328	7.08962	-1.204	-3.39035	5e-05	0.000578589	yes
au2.g2265	Bt407_Btt	Naive_Naive	23.2302	15.4898	-0.584684	-1.6961	0.00375	0.0274778	yes
au2.g2266	Bt407_Btt	Naive_Naive	28.8899	15.4807	-0.900095	-2.90338	5e-05	0.000578589	yes
au2.g2288	Bt407_Btt	Naive_Naive	130.651	92.9906	-0.490561	-1.69118	0.0047	0.033246	yes
au2.g2294	Bt407_Btt	Naive_Naive	5.42117	2.89442	-0.905328	-1.82502	0.0017	0.0139865	yes
au2.g2296	Bt407_Btt	Naive_Naive	91.3814	66.3661	-0.461453	-1.55235	0.0068	0.0452491	yes
au2.g2306	Bt407_Btt	Naive_Naive	94.0061	41.7362	-1.17146	-4.03132	5e-05	0.000578589	yes
au2.g2321	Bt407_Btt	Naive_Naive	538.667	343.213	-0.650291	-2.15571	0.00035	0.00345034	yes
au2.g2340	Bt407_Btt	Naive_Naive	543.616	389.973	-0.479216	-1.58969	0.0061	0.0414094	yes
au2.g2408	Bt407_Btt	Naive_Naive	12.1592	7.5976	-0.67843	-2.18333	0.00025	0.00254335	yes
au2.g2440,au2.g2441,au2.g2455	Bt407_Btt	Naive_Naive	147.444	76.2509	-0.951338	-3.10964	5e-05	0.000578589	yes
au2.g2448	Bt407_Btt	Naive_Naive	1.72518	0.499515	-1.78814	-2.22378	0.0017	0.0139865	yes
au2.g2477	Bt407_Btt	Naive_Naive	13.4257	9.17814	-0.548723	-1.81143	0.00275	0.0211541	yes
au2.g2479	Bt407_Btt	Naive_Naive	3.9968	2.20561	-0.85767	-1.83979	0.00195	0.0157468	yes
au2.g2509	Bt407_Btt	Naive_Naive	774.561	465.279	-0.735283	-2.75895	5e-05	0.000578589	yes
au2.g2571	Bt407_Btt	Naive_Naive	54.0732	28.2578	-0.936262	-3.13757	5e-05	0.000578589	yes
au2.g2628	Bt407_Btt	Naive_Naive	11.2631	6.65845	-0.758347	-1.95259	0.00125	0.010688	yes
au2.g2637	Bt407_Btt	Naive_Naive	18.0397	11.7332	-0.620584	-1.8134	0.0018	0.014678	yes
au2.g2647	Bt407_Btt	Naive_Naive	35.0763	23.1539	-0.59924	-2.04708	0.00045	0.00432709	yes
au2.g2740	Bt407_Btt	Naive_Naive	94.8736	32.2191	-1.55809	-5.2351	5e-05	0.000578589	yes
au2.g2779	Bt407_Btt	Naive_Naive	10.6587	5.39343	-0.982762	-2.95326	5e-05	0.000578589	yes
au2.g2803	Bt407_Btt	Naive_Naive	408.553	131.941	-1.63063	-5.40777	5e-05	0.000578589	yes
au2.g2805	Bt407_Btt	Naive_Naive	5.8722	3.68516	-0.672173	-1.71287	0.00465	0.0329548	yes
au2.g2853	Bt407_Btt	Naive_Naive	56.6899	31.7802	-0.834964	-2.84771	5e-05	0.000578589	yes
au2.g2894,au2.g2907	Bt407_Btt	Naive_Naive	30.9731	17.4703	-0.826114	-2.52173	5e-05	0.000578589	yes
au2.g2911	Bt407_Btt	Naive_Naive	34.041	24.0737	-0.499815	-1.6039	0.00535	0.0370951	yes
au2.g2977	Bt407_Btt	Naive_Naive	232.373	151.328	-0.618761	-2.07402	0.00035	0.00345034	yes
au2.g2999	Bt407_Btt	Naive_Naive	2.6813	1.57859	-0.764294	-2.0038	0.0013	0.01106	yes
au2.g3105	Bt407_Btt	Naive_Naive	26.0141	17.4721	-0.574239	-1.85312	0.0016	0.0132721	yes
au2.g3106,au2.g3116	Bt407_Btt	Naive_Naive	230.359	126.538	-0.864314	-2.87229	5e-05	0.000578589	yes
au2.g3165	Bt407_Btt	Naive_Naive	22.9152	2.79356	-3.03613	-7.16352	5e-05	0.000578589	yes
au2.g3194	Bt407_Btt	Naive_Naive	9.79595	5.63668	-0.79734	-1.58777	0.00665	0.044433	yes
au2.g3195	Bt407_Btt	Naive_Naive	14.9609	9.33195	-0.680951	-1.93033	0.00115	0.00993445	yes
au2.g3199	Bt407_Btt	Naive_Naive	14.7155	8.70676	-0.757134	-1.68855	0.0046	0.0326591	yes
au2.g3204	Bt407_Btt	Naive_Naive	10.6608	6.0446	-0.818593	-2.13793	0.0004	0.00389239	yes
au2.g3223,au2.g3224	Bt407_Btt	Naive_Naive	16.1728	8.43145	-0.939713	-2.46109	5e-05	0.000578589	yes
au2.g3225	Bt407_Btt	Naive_Naive	13.6246	0.672648	-4.34022	-6.71805	5e-05	0.000578589	yes
au2.g3252	Bt407_Btt	Naive_Naive	47.4524	31.6957	-0.582192	-1.54588	0.00675	0.0449814	yes
au2.g3274	Bt407_Btt	Naive_Naive	75.2125	34.3073	-1.13245	-3.86469	5e-05	0.000578589	yes
au2.g3277	Bt407_Btt	Naive_Naive	17.4305	11.9325	-0.546724	-1.8262	0.00185	0.015044	yes
au2.g3279	Bt407_Btt	Naive_Naive	43.0277	3.55996	-3.59533	-7.62246	5e-05	0.000578589	yes
au2.g3313	Bt407_Btt	Naive_Naive	92.6837	38.3978	-1.27129	-4.25441	5e-05	0.000578589	yes
au2.g3316	Bt407_Btt	Naive_Naive	7.0582	4.28135	-0.721234	-1.70025	0.00525	0.0365062	yes
au2.g3319	Bt407_Btt	Naive_Naive	12.177	8.02435	-0.601703	-1.66734	0.0044	0.0314511	yes
au2.g3324	Bt407_Btt	Naive_Naive	102.956	53.0937	-0.95541	-3.19954	5e-05	0.000578589	yes
au2.g3379	Bt407_Btt	Naive_Naive	114.224	41.0587	-1.47611	-4.96373	5e-05	0.000578589	yes
au2.g3408	Bt407_Btt	Naive_Naive	18.4837	12.3998	-0.575932	-1.65345	0.0044	0.0314511	yes
au2.g3406,au2.g3428	Bt407_Btt	Naive_Naive	34.846	22.4514	-0.634184	-2.19319	0.0002	0.00207754	yes
au2.g3432	Bt407_Btt	Naive_Naive	120.845	64.872	-0.897492	-3.01727	5e-05	0.000578589	yes
au2.g2055	Bt407_Btt	Naive_Naive	295.819	156.189	-0.921422	-2.97755	5e-05	0.000578589	yes
au2.g2080	Bt407_Btt	Naive_Naive	42.7933	27.6083	-0.632287	-1.96175	0.0013	0.01106	yes
au2.g2087	Bt407_Btt	Naive_Naive	7.07631	4.37464	-0.693833	-1.90263	0.00135	0.0114361	yes
au2.g2114	Bt407_Btt	Naive_Naive	12.9014	8.50586	-0.600995	-2.12067	0.0004	0.00389239	yes
au2.g2136	Bt407_Btt	Naive_Naive	68.7351	18.3949	-1.90174	-6.39859	5e-05	0.000578589	yes
au2.g2229	Bt407_Btt	Naive_Naive	5.55616	2.34526	-1.24434	-2.92237	5e-05	0.000578589	yes
au2.g2260	Bt407_Btt	Naive_Naive	619.36	431.401	-0.521751	-1.78649	0.0031	0.0234172	yes
au2.g2264	Bt407_Btt	Naive_Naive	288.088	179.772	-0.680341	-2.28709	0.0001	0.0011045	yes
au2.g2331	Bt407_Btt	Naive_Naive	41.7776	6.78854	-2.62156	-8.21788	5e-05	0.000578589	yes
au2.g2332	Bt407_Btt	Naive_Naive	112.825	49.2394	-1.19621	-4.01242	5e-05	0.000578589	yes
au2.g2333	Bt407_Btt	Naive_Naive	287.104	199.38	-0.526054	-1.74457	0.00285	0.0218115	yes
au2.g2415	Bt407_Btt	Naive_Naive	147.919	59.4598	-1.31482	-4.36647	5e-05	0.000578589	yes
au2.g2424	Bt407_Btt	Naive_Naive	7.98441	5.03415	-0.665439	-1.93667	0.0026	0.0201518	yes
au2.g2425	Bt407_Btt	Naive_Naive	30.2021	8.59905	-1.8124	-5.31528	5e-05	0.000578589	yes
au2.g2427	Bt407_Btt	Naive_Naive	53.9158	35.7749	-0.591761	-2.02296	0.0004	0.00389239	yes
au2.g2480	Bt407_Btt	Naive_Naive	19.1999	6.30253	-1.60709	-4.89099	5e-05	0.000578589	yes
au2.g2493	Bt407_Btt	Naive_Naive	4.56872	2.76474	-0.724644	-1.76499	0.00235	0.0184892	yes
au2.g2573	Bt407_Btt	Naive_Naive	87.6669	56.2531	-0.640099	-1.96851	0.0009	0.00800108	yes
au2.g2723	Bt407_Btt	Naive_Naive	72.2894	29.533	-1.29145	-3.90478	5e-05	0.000578589	yes
au2.g2738	Bt407_Btt	Naive_Naive	6.59606	3.52586	-0.903628	-1.96952	0.00125	0.010688	yes
au2.g2759	Bt407_Btt	Naive_Naive	27.8092	16.2782	-0.772619	-2.53893	5e-05	0.000578589	yes
au2.g2769,au2.g2772	Bt407_Btt	Naive_Naive	6.38993	3.63249	-0.814842	-2.02627	0.00075	0.00680381	yes
au2.g2773	Bt407_Btt	Naive_Naive	81.1401	54.0642	-0.585741	-2.00391	0.00025	0.00254335	yes
au2.g2793	Bt407_Btt	Naive_Naive	13.7552	8.09301	-0.76523	-2.21553	0.00015	0.00160116	yes
au2.g2808	Bt407_Btt	Naive_Naive	65.8277	45.0646	-0.546703	-1.89714	0.00165	0.013632	yes
au2.g2822	Bt407_Btt	Naive_Naive	48.5566	15.1022	-1.68491	-3.85023	5e-05	0.000578589	yes
au2.g2823	Bt407_Btt	Naive_Naive	39.9737	25.2667	-0.661812	-1.82293	0.00215	0.0171423	yes
au2.g2848	Bt407_Btt	Naive_Naive	5.55205	2.0011	-1.47222	-3.04172	5e-05	0.000578589	yes
au2.g2852	Bt407_Btt	Naive_Naive	90.2835	62.5311	-0.529887	-1.78182	0.0022	0.0174773	yes
au2.g2860	Bt407_Btt	Naive_Naive	131.721	7.11842	-4.20979	-10.7746	5e-05	0.000578589	yes
au2.g2867	Bt407_Btt	Naive_Naive	59.2026	40.1851	-0.559001	-1.85111	0.00165	0.013632	yes
au2.g2880	Bt407_Btt	Naive_Naive	230.952	117.459	-0.975443	-3.27468	5e-05	0.000578589	yes
au2.g2887	Bt407_Btt	Naive_Naive	5.00043	2.27358	-1.13708	-2.15431	0.00065	0.00600033	yes
au2.g2890	Bt407_Btt	Naive_Naive	27.9696	14.1964	-0.97834	-2.91445	5e-05	0.000578589	yes
au2.g2891	Bt407_Btt	Naive_Naive	28.1823	15.8009	-0.834784	-2.58	5e-05	0.000578589	yes
au2.g2892	Bt407_Btt	Naive_Naive	92.0355	37.1267	-1.30973	-4.57361	5e-05	0.000578589	yes
au2.g2893	Bt407_Btt	Naive_Naive	57.7051	31.8238	-0.858591	-2.83911	5e-05	0.000578589	yes
au2.g2895	Bt407_Btt	Naive_Naive	38.31	18.5985	-1.04253	-3.38328	5e-05	0.000578589	yes
au2.g2925	Bt407_Btt	Naive_Naive	8.76541	5.96666	-0.554899	-1.57213	0.00745	0.0488841	yes
au2.g2931	Bt407_Btt	Naive_Naive	102.266	72.9114	-0.488102	-1.63521	0.005	0.035036	yes
au2.g2976	Bt407_Btt	Naive_Naive	33.7328	24.1995	-0.479171	-1.56127	0.00725	0.0477875	yes
au2.g3019	Bt407_Btt	Naive_Naive	2.97143	1.46436	-1.02089	-1.86971	0.0028	0.0214836	yes
au2.g3020	Bt407_Btt	Naive_Naive	316.231	177.323	-0.834601	-2.56461	5e-05	0.000578589	yes
au2.g3028	Bt407_Btt	Naive_Naive	31.063	17.8926	-0.795838	-2.34324	0.00015	0.00160116	yes
au2.g3035	Bt407_Btt	Naive_Naive	123.311	80.7316	-0.611091	-2.09515	0.00045	0.00432709	yes
au2.g3069	Bt407_Btt	Naive_Naive	34.609	23.7377	-0.543967	-1.85696	0.00175	0.0143278	yes
au2.g3127	Bt407_Btt	Naive_Naive	5.57887	3.69968	-0.592572	-1.90976	0.00135	0.0114361	yes
au2.g3128	Bt407_Btt	Naive_Naive	85.6731	49.1444	-0.801814	-2.68037	5e-05	0.000578589	yes
au2.g3162	Bt407_Btt	Naive_Naive	179.594	58.7025	-1.61324	-5.38167	5e-05	0.000578589	yes
au2.g3166	Bt407_Btt	Naive_Naive	35.5805	23.584	-0.593278	-1.70033	0.00365	0.0268519	yes
au2.g3171	Bt407_Btt	Naive_Naive	150.359	76.7176	-0.970779	-3.23591	5e-05	0.000578589	yes
au2.g3228	Bt407_Btt	Naive_Naive	205.881	135.384	-0.604761	-2.03339	0.00045	0.00432709	yes
au2.g3239	Bt407_Btt	Naive_Naive	35.7968	23.1719	-0.627455	-2.10803	0.00035	0.00345034	yes
au2.g3278	Bt407_Btt	Naive_Naive	38.4672	3.56075	-3.43337	-8.11087	5e-05	0.000578589	yes
au2.g3281	Bt407_Btt	Naive_Naive	10.7903	4.54274	-1.2481	-2.85714	5e-05	0.000578589	yes
au2.g3283	Bt407_Btt	Naive_Naive	237.389	79.0164	-1.58703	-5.28252	5e-05	0.000578589	yes
au2.g3285	Bt407_Btt	Naive_Naive	421.336	238.808	-0.819121	-2.6976	5e-05	0.000578589	yes
au2.g3286	Bt407_Btt	Naive_Naive	62.0929	18.5813	-1.74058	-5.36869	5e-05	0.000578589	yes
au2.g3443	Bt407_Btt	Naive_Naive	41.682	29.1371	-0.516566	-1.63549	0.0074	0.0486207	yes
au2.g3724	Bt407_Btt	Naive_Naive	20.6307	13.1988	-0.644389	-1.80222	0.00215	0.0171423	yes
au2.g3745	Bt407_Btt	Naive_Naive	64.722	45.3087	-0.514469	-1.84474	0.0027	0.0208182	yes
au2.g3747	Bt407_Btt	Naive_Naive	69.0474	35.1862	-0.97258	-3.35828	5e-05	0.000578589	yes
au2.g3752	Bt407_Btt	Naive_Naive	38.9198	26.5552	-0.55151	-1.86308	0.00125	0.010688	yes
au2.g3753	Bt407_Btt	Naive_Naive	86.249	36.68	-1.23352	-4.23268	5e-05	0.000578589	yes
au2.g3771	Bt407_Btt	Naive_Naive	24.8707	16.1331	-0.624423	-2.01035	0.0005	0.00475456	yes
au2.g3773	Bt407_Btt	Naive_Naive	8.2303	5.19616	-0.663499	-1.95822	0.0012	0.0103135	yes
au2.g3779	Bt407_Btt	Naive_Naive	106.946	59.0854	-0.856005	-3.02893	5e-05	0.000578589	yes
au2.g3799	Bt407_Btt	Naive_Naive	116.487	17.0595	-2.77152	-8.54392	5e-05	0.000578589	yes
au2.g3812	Bt407_Btt	Naive_Naive	22.9025	5.70552	-2.00508	-5.6136	5e-05	0.000578589	yes
au2.g3818	Bt407_Btt	Naive_Naive	20.3923	11.1645	-0.869096	-2.5023	5e-05	0.000578589	yes
au2.g3825	Bt407_Btt	Naive_Naive	14.5276	9.70579	-0.581875	-1.72962	0.00325	0.0243808	yes
au2.g3828	Bt407_Btt	Naive_Naive	43.0184	26.1498	-0.718152	-2.39523	0.0001	0.0011045	yes
au2.g3832	Bt407_Btt	Naive_Naive	126.035	35.4814	-1.8287	-5.91629	5e-05	0.000578589	yes
au2.g3846	Bt407_Btt	Naive_Naive	255.043	183.545	-0.474608	-1.59233	0.00475	0.0335447	yes
au2.g3847	Bt407_Btt	Naive_Naive	32.8237	20.0925	-0.708081	-2.10857	0.00015	0.00160116	yes
au2.g3855	Bt407_Btt	Naive_Naive	19.1433	13.3849	-0.516235	-1.6045	0.00545	0.0376674	yes
au2.g3856	Bt407_Btt	Naive_Naive	16.8633	9.03277	-0.900646	-2.47147	0.0001	0.0011045	yes
au2.g3911	Bt407_Btt	Naive_Naive	191.621	79.2935	-1.27298	-4.27017	5e-05	0.000578589	yes
au2.g3950	Bt407_Btt	Naive_Naive	14.4482	9.28081	-0.63857	-1.93054	0.001	0.00878375	yes
au2.g3954	Bt407_Btt	Naive_Naive	409.556	184.472	-1.15066	-3.84023	5e-05	0.000578589	yes
au2.g3993	Bt407_Btt	Naive_Naive	653.374	287.088	-1.18641	-4.29566	5e-05	0.000578589	yes
au2.g4032	Bt407_Btt	Naive_Naive	186.522	120.174	-0.634229	-2.12892	0.00025	0.00254335	yes
au2.g4059	Bt407_Btt	Naive_Naive	64.1555	44.4093	-0.53071	-1.81356	0.0016	0.0132721	yes
au2.g4063,au2.g4064,au2.g4065	Bt407_Btt	Naive_Naive	44.3364	32.1397	-0.464134	-1.53071	0.00615	0.0416996	yes
au2.g4067	Bt407_Btt	Naive_Naive	20.937	13.1293	-0.673259	-2.04495	0.00045	0.00432709	yes
au2.g4140	Bt407_Btt	Naive_Naive	130.505	90.7972	-0.523381	-1.7622	0.0029	0.0221304	yes
au2.g4157	Bt407_Btt	Naive_Naive	37.0096	21.8538	-0.760014	-2.55247	5e-05	0.000578589	yes
au2.g4194	Bt407_Btt	Naive_Naive	37.3366	25.7608	-0.535415	-1.66874	0.0042	0.0302343	yes
au2.g4216	Bt407_Btt	Naive_Naive	33.8668	22.3964	-0.596604	-2.16518	0.00115	0.00993445	yes
au2.g4246	Bt407_Btt	Naive_Naive	54.8372	37.576	-0.545345	-1.84636	0.00235	0.0184892	yes
au2.g4256	Bt407_Btt	Naive_Naive	148.025	100.768	-0.554806	-1.89358	0.0017	0.0139865	yes
au2.g4272	Bt407_Btt	Naive_Naive	13.9815	8.73568	-0.678531	-1.82354	0.002	0.0160894	yes
au2.g4280	Bt407_Btt	Naive_Naive	1.76462	0.585174	-1.59242	-2.097	0.00195	0.0157468	yes
au2.g4292	Bt407_Btt	Naive_Naive	78.0188	50.5659	-0.625657	-2.15698	0.0003	0.00300072	yes
au2.g4293,au2.g4299	Bt407_Btt	Naive_Naive	103.728	74.6624	-0.474356	-1.56637	0.005	0.035036	yes
au2.g4310	Bt407_Btt	Naive_Naive	14.3663	8.75673	-0.714224	-2.41911	0.00015	0.00160116	yes
au2.g4326	Bt407_Btt	Naive_Naive	85.5154	58.0441	-0.559037	-1.92474	0.0019	0.0153989	yes
au2.g4347,au2.g4348	Bt407_Btt	Naive_Naive	15.0972	10.3405	-0.545981	-1.55498	0.00685	0.0455182	yes
au2.g4362	Bt407_Btt	Naive_Naive	62.1798	45.1273	-0.462445	-1.59684	0.0073	0.0480689	yes
au2.g4387	Bt407_Btt	Naive_Naive	9.60968	5.06884	-0.922832	-2.54823	5e-05	0.000578589	yes
au2.g4436	Bt407_Btt	Naive_Naive	8.63764	3.11005	-1.4737	-1.81653	0.0053	0.0368075	yes
au2.g4483	Bt407_Btt	Naive_Naive	48.159	28.969	-0.733297	-2.29494	0.00015	0.00160116	yes
au2.g4506	Bt407_Btt	Naive_Naive	64.8157	36.2502	-0.838352	-2.81953	5e-05	0.000578589	yes
au2.g4511	Bt407_Btt	Naive_Naive	27.0206	17.0762	-0.66207	-2.10958	0.00045	0.00432709	yes
au2.g4590	Bt407_Btt	Naive_Naive	80.4086	53.7765	-0.580373	-2.05117	0.00075	0.00680381	yes
au2.g4621	Bt407_Btt	Naive_Naive	14.7274	7.82373	-0.912571	-2.01082	0.00135	0.0114361	yes
au2.g4636	Bt407_Btt	Naive_Naive	19.6022	12.4904	-0.650195	-2.14638	0.0004	0.00389239	yes
au2.g4652	Bt407_Btt	Naive_Naive	19.0372	13.5416	-0.491423	-1.60101	0.0055	0.0379484	yes
au2.g4685	Bt407_Btt	Naive_Naive	807.691	375.144	-1.10636	-3.89191	5e-05	0.000578589	yes
au2.g4693	Bt407_Btt	Naive_Naive	12.8473	3.9358	-1.70673	-3.75402	5e-05	0.000578589	yes
au2.g4717	Bt407_Btt	Naive_Naive	25.8464	13.5722	-0.929309	-2.51446	0.00015	0.00160116	yes
au2.g4723	Bt407_Btt	Naive_Naive	14.609	9.62478	-0.602027	-1.95479	0.0004	0.00389239	yes
au2.g4747	Bt407_Btt	Naive_Naive	161.287	69.3003	-1.2187	-4.10968	5e-05	0.000578589	yes
au2.g4748	Bt407_Btt	Naive_Naive	73.1098	42.0135	-0.799212	-2.73446	5e-05	0.000578589	yes
au2.g4819	Bt407_Btt	Naive_Naive	40.3252	28.7778	-0.486723	-1.67247	0.0063	0.0425349	yes
au2.g4825	Bt407_Btt	Naive_Naive	27.5	19.2526	-0.51438	-1.69472	0.00625	0.0422759	yes
au2.g4839	Bt407_Btt	Naive_Naive	62.2275	43.9503	-0.501681	-1.73685	0.0033	0.0246969	yes
au2.g4849	Bt407_Btt	Naive_Naive	135.145	69.8481	-0.952214	-2.93468	5e-05	0.000578589	yes
au2.g4896	Bt407_Btt	Naive_Naive	65.0706	42.3784	-0.618675	-2.10323	0.00045	0.00432709	yes
au2.g4978	Bt407_Btt	Naive_Naive	18.747	11.8277	-0.664492	-2.00083	0.0015	0.0125459	yes
au2.g4997	Bt407_Btt	Naive_Naive	30.7667	16.4492	-0.903354	-3.15038	5e-05	0.000578589	yes
au2.g5076	Bt407_Btt	Naive_Naive	25.5063	17.7287	-0.524764	-1.73895	0.00415	0.0299259	yes
au2.g5092	Bt407_Btt	Naive_Naive	47.3592	23.5465	-1.00813	-2.90295	5e-05	0.000578589	yes
au2.g5101,au2.g5102	Bt407_Btt	Naive_Naive	110.497	61.4046	-0.847593	-2.67064	5e-05	0.000578589	yes
au2.g5115	Bt407_Btt	Naive_Naive	32.2748	21.6614	-0.575283	-1.69624	0.0047	0.033246	yes
au2.g5132	Bt407_Btt	Naive_Naive	67.7448	22.687	-1.57824	-4.80036	5e-05	0.000578589	yes
au2.g5145	Bt407_Btt	Naive_Naive	38.1663	19.355	-0.979591	-3.03784	5e-05	0.000578589	yes
au2.g5148	Bt407_Btt	Naive_Naive	10.2473	6.89944	-0.570695	-1.68023	0.0033	0.0246969	yes
au2.g5168	Bt407_Btt	Naive_Naive	80.083	54.5137	-0.554878	-1.85084	0.0015	0.0125459	yes
au2.g5180	Bt407_Btt	Naive_Naive	25.5828	9.60149	-1.41384	-4.09957	5e-05	0.000578589	yes
au2.g5182	Bt407_Btt	Naive_Naive	174.317	108.008	-0.690575	-2.42444	0.0001	0.0011045	yes
au2.g5189	Bt407_Btt	Naive_Naive	6.22459	3.50912	-0.82687	-1.99246	0.00115	0.00993445	yes
au2.g5208	Bt407_Btt	Naive_Naive	7.81208	4.66295	-0.744464	-2.0042	0.0009	0.00800108	yes
au2.g5226	Bt407_Btt	Naive_Naive	366.265	73.5628	-2.31584	-7.52429	5e-05	0.000578589	yes
au2.g3725	Bt407_Btt	Naive_Naive	39.4792	28.0163	-0.494828	-1.72773	0.0037	0.0271705	yes
au2.g3751	Bt407_Btt	Naive_Naive	6.43473	4.5362	-0.504395	-1.61006	0.0063	0.0425349	yes
au2.g3754	Bt407_Btt	Naive_Naive	3.43316	2.15443	-0.67223	-1.84929	0.00145	0.0121823	yes
au2.g3755	Bt407_Btt	Naive_Naive	145.274	81.6522	-0.831217	-2.78263	5e-05	0.000578589	yes
au2.g3805	Bt407_Btt	Naive_Naive	120.769	16.9501	-2.83288	-5.97331	5e-05	0.000578589	yes
au2.g3807	Bt407_Btt	Naive_Naive	119.402	77.5691	-0.622268	-2.10537	0.0005	0.00475456	yes
au2.g3833	Bt407_Btt	Naive_Naive	130.021	72.5854	-0.840992	-2.85564	5e-05	0.000578589	yes
au2.g3869	Bt407_Btt	Naive_Naive	32.8403	21.3316	-0.622477	-1.90314	0.00185	0.015044	yes
au2.g3907	Bt407_Btt	Naive_Naive	3.23522	1.4472	-1.16059	-1.96669	0.0026	0.0201518	yes
au2.g3942	Bt407_Btt	Naive_Naive	38.6466	26.7619	-0.53016	-1.6851	0.00395	0.0287086	yes
au2.g3949	Bt407_Btt	Naive_Naive	2.80024	1.68906	-0.729329	-1.6107	0.0074	0.0486207	yes
au2.g3975	Bt407_Btt	Naive_Naive	27.6899	17.6492	-0.649761	-2.13638	0.00035	0.00345034	yes
au2.g3992	Bt407_Btt	Naive_Naive	452.668	267.431	-0.759286	-2.8143	5e-05	0.000578589	yes
au2.g4015	Bt407_Btt	Naive_Naive	401.036	273.491	-0.552239	-1.81869	0.00165	0.013632	yes
au2.g4016	Bt407_Btt	Naive_Naive	1952.44	1001.21	-0.963533	-2.99852	5e-05	0.000578589	yes
au2.g4038	Bt407_Btt	Naive_Naive	42.4234	19.4183	-1.12744	-3.53766	5e-05	0.000578589	yes
au2.g4039	Bt407_Btt	Naive_Naive	27.0322	15.2172	-0.828974	-2.56954	5e-05	0.000578589	yes
au2.g4045	Bt407_Btt	Naive_Naive	105.809	60.716	-0.801318	-2.77762	5e-05	0.000578589	yes
au2.g4084	Bt407_Btt	Naive_Naive	13.4259	9.42708	-0.510138	-1.70197	0.00485	0.0341409	yes
au2.g4095	Bt407_Btt	Naive_Naive	14.6977	9.8744	-0.573824	-1.81195	0.0022	0.0174773	yes
au2.g4099	Bt407_Btt	Naive_Naive	10.7444	5.48061	-0.971171	-2.61098	5e-05	0.000578589	yes
au2.g4177	Bt407_Btt	Naive_Naive	1.37428	0.765273	-0.844633	-1.85252	0.0029	0.0221304	yes
au2.g4209	Bt407_Btt	Naive_Naive	25.796	13.9378	-0.888146	-2.49247	5e-05	0.000578589	yes
au2.g4255	Bt407_Btt	Naive_Naive	116.514	68.2702	-0.771174	-2.74671	5e-05	0.000578589	yes
au2.g4274	Bt407_Btt	Naive_Naive	301.118	129.376	-1.21876	-4.20143	5e-05	0.000578589	yes
au2.g4276	Bt407_Btt	Naive_Naive	16.4631	10.6631	-0.626611	-2.13989	0.00035	0.00345034	yes
au2.g4290	Bt407_Btt	Naive_Naive	73.7187	45.0906	-0.709204	-2.40146	0.00015	0.00160116	yes
au2.g4324	Bt407_Btt	Naive_Naive	7.06958	4.32816	-0.707871	-2.20502	0.00035	0.00345034	yes
au2.g4328	Bt407_Btt	Naive_Naive	11.9216	7.6676	-0.636727	-1.94091	0.00135	0.0114361	yes
au2.g4357	Bt407_Btt	Naive_Naive	2.226	0.2471	-3.17129	-3.3473	0.0002	0.00207754	yes
au2.g4371	Bt407_Btt	Naive_Naive	65.5331	26.8124	-1.28932	-2.95217	5e-05	0.000578589	yes
au2.g4374	Bt407_Btt	Naive_Naive	12.3362	0.3858	-4.9989	-8.88757	5e-05	0.000578589	yes
au2.g4376	Bt407_Btt	Naive_Naive	1.44909	0.248556	-2.54351	-2.39492	0.00245	0.019158	yes
au2.g4388	Bt407_Btt	Naive_Naive	17.9076	9.40198	-0.929537	-2.92471	5e-05	0.000578589	yes
au2.g4416	Bt407_Btt	Naive_Naive	4.08402	2.21358	-0.883608	-1.93085	0.001	0.00878375	yes
au2.g4434	Bt407_Btt	Naive_Naive	161.136	28.2717	-2.51085	-8.52026	5e-05	0.000578589	yes
au2.g4435	Bt407_Btt	Naive_Naive	37.5712	17.633	-1.09135	-2.89952	5e-05	0.000578589	yes
au2.g4440	Bt407_Btt	Naive_Naive	358.07	209.548	-0.772964	-2.59341	5e-05	0.000578589	yes
au2.g4441	Bt407_Btt	Naive_Naive	172.955	35.4259	-2.28752	-6.26756	5e-05	0.000578589	yes
au2.g4459	Bt407_Btt	Naive_Naive	321.598	213.21	-0.592983	-2.01695	0.0006	0.00558809	yes
au2.g4507	Bt407_Btt	Naive_Naive	31.2118	16.231	-0.943334	-3.05869	5e-05	0.000578589	yes
au2.g4545	Bt407_Btt	Naive_Naive	35.5487	22.27	-0.674694	-2.17119	0.00015	0.00160116	yes
au2.g4602	Bt407_Btt	Naive_Naive	22.0731	14.9339	-0.563698	-1.69169	0.0036	0.0265378	yes
au2.g4606	Bt407_Btt	Naive_Naive	45.7193	31.4438	-0.540028	-1.79611	0.00175	0.0143278	yes
au2.g4617	Bt407_Btt	Naive_Naive	21.823	13.6626	-0.675614	-1.9689	0.00115	0.00993445	yes
au2.g4660	Bt407_Btt	Naive_Naive	105.112	6.80908	-3.94832	-8.61043	5e-05	0.000578589	yes
au2.g4671	Bt407_Btt	Naive_Naive	4.835	2.56276	-0.915819	-1.84961	0.0027	0.0208182	yes
au2.g4692	Bt407_Btt	Naive_Naive	18.6986	12.7584	-0.551484	-1.74652	0.006	0.040837	yes
au2.g4751,au2.g4752	Bt407_Btt	Naive_Naive	53.9091	34.6575	-0.637362	-1.67861	0.00465	0.0329548	yes
au2.g4771	Bt407_Btt	Naive_Naive	119.574	59.5037	-1.00686	-3.15968	5e-05	0.000578589	yes
au2.g4875	Bt407_Btt	Naive_Naive	59.0329	40.1729	-0.555297	-1.8232	0.002	0.0160894	yes
au2.g4876	Bt407_Btt	Naive_Naive	61.178	39.7052	-0.623685	-2.13835	0.0004	0.00389239	yes
au2.g4898	Bt407_Btt	Naive_Naive	1.53035	0.763166	-1.00379	-1.6607	0.00535	0.0370951	yes
au2.g4900	Bt407_Btt	Naive_Naive	253.765	167.476	-0.59954	-1.9913	0.001	0.00878375	yes
au2.g4920	Bt407_Btt	Naive_Naive	123.307	56.2602	-1.13207	-3.81328	5e-05	0.000578589	yes
au2.g4926	Bt407_Btt	Naive_Naive	12.9333	5.53078	-1.22554	-2.30455	0.0004	0.00389239	yes
au2.g4952	Bt407_Btt	Naive_Naive	33.0956	19.2927	-0.778585	-2.2923	5e-05	0.000578589	yes
au2.g4960	Bt407_Btt	Naive_Naive	14.2411	6.68289	-1.09152	-2.98783	5e-05	0.000578589	yes
au2.g4969,au2.g4974	Bt407_Btt	Naive_Naive	94.2367	57.8079	-0.705022	-2.38743	5e-05	0.000578589	yes
au2.g4981	Bt407_Btt	Naive_Naive	24.1066	15.2422	-0.661358	-1.9516	0.0021	0.016794	yes
au2.g5008	Bt407_Btt	Naive_Naive	62.5605	41.3858	-0.596115	-1.95495	0.00125	0.010688	yes
au2.g5028	Bt407_Btt	Naive_Naive	6.74479	3.15547	-1.09592	-2.16661	0.0005	0.00475456	yes
au2.g5093	Bt407_Btt	Naive_Naive	54.4626	37.6951	-0.530887	-1.71619	0.00355	0.0262435	yes
au2.g5113	Bt407_Btt	Naive_Naive	82.4959	55.5498	-0.570542	-1.92235	0.001	0.00878375	yes
au2.g5181	Bt407_Btt	Naive_Naive	92.6142	51.8502	-0.836885	-2.84448	5e-05	0.000578589	yes
au2.g5192	Bt407_Btt	Naive_Naive	12.0385	7.16583	-0.748444	-2.17242	0.00035	0.00345034	yes
au2.g5247	Bt407_Btt	Naive_Naive	208.19	82.8997	-1.32846	-4.4729	5e-05	0.000578589	yes
au2.g5367	Bt407_Btt	Naive_Naive	89.6615	34.8321	-1.36407	-3.22219	5e-05	0.000578589	yes
au2.g5393	Bt407_Btt	Naive_Naive	43.6391	27.2123	-0.681364	-2.13856	0.00045	0.00432709	yes
au2.g5419	Bt407_Btt	Naive_Naive	21.3704	15.4363	-0.469292	-1.62695	0.0061	0.0414094	yes
au2.g5440	Bt407_Btt	Naive_Naive	2.55381	1.43401	-0.8326	-1.68746	0.0063	0.0425349	yes
au2.g5467	Bt407_Btt	Naive_Naive	104.617	59.4891	-0.814417	-2.73939	5e-05	0.000578589	yes
au2.g5510	Bt407_Btt	Naive_Naive	55.4539	22.3657	-1.31	-3.43112	5e-05	0.000578589	yes
au2.g5539	Bt407_Btt	Naive_Naive	85.29	39.5325	-1.10934	-3.46544	5e-05	0.000578589	yes
au2.g5540	Bt407_Btt	Naive_Naive	9.25667	3.95837	-1.22559	-1.77813	0.0055	0.0379484	yes
au2.g5545	Bt407_Btt	Naive_Naive	21.8517	13.4355	-0.70169	-2.35904	5e-05	0.000578589	yes
au2.g5554	Bt407_Btt	Naive_Naive	45.7168	31.8148	-0.523028	-1.76752	0.0017	0.0139865	yes
au2.g5555	Bt407_Btt	Naive_Naive	60.2034	31.1395	-0.951101	-3.19204	5e-05	0.000578589	yes
au2.g5571	Bt407_Btt	Naive_Naive	21.555	15.6705	-0.459971	-1.55975	0.0076	0.0496912	yes
au2.g5578	Bt407_Btt	Naive_Naive	77.1105	43.985	-0.809916	-2.70666	5e-05	0.000578589	yes
au2.g5591	Bt407_Btt	Naive_Naive	25.8258	17.8779	-0.530636	-1.60953	0.00645	0.0433547	yes
au2.g5616	Bt407_Btt	Naive_Naive	15.5564	6.93073	-1.16643	-2.86777	5e-05	0.000578589	yes
au2.g5640	Bt407_Btt	Naive_Naive	44.8775	21.3361	-1.0727	-3.37317	5e-05	0.000578589	yes
au2.g5685	Bt407_Btt	Naive_Naive	56.05	8.03993	-2.80146	-7.92421	5e-05	0.000578589	yes
au2.g5686	Bt407_Btt	Naive_Naive	2.88232	1.26437	-1.18882	-2.1444	0.00115	0.00993445	yes
au2.g5687	Bt407_Btt	Naive_Naive	17.7637	4.88664	-1.86202	-5.43845	5e-05	0.000578589	yes
au2.g5705	Bt407_Btt	Naive_Naive	57.1521	39.6632	-0.527005	-1.74505	0.00255	0.0198188	yes
au2.g5726	Bt407_Btt	Naive_Naive	95.5366	67.8512	-0.493679	-1.66908	0.00305	0.0231039	yes
au2.g5727	Bt407_Btt	Naive_Naive	150.828	68.2293	-1.14444	-3.9377	5e-05	0.000578589	yes
au2.g5787	Bt407_Btt	Naive_Naive	15.7694	10.8411	-0.540624	-1.62566	0.0051	0.0356084	yes
au2.g5822	Bt407_Btt	Naive_Naive	81.9519	58.7306	-0.480665	-1.62711	0.0055	0.0379484	yes
au2.g5848	Bt407_Btt	Naive_Naive	91.1385	57.7272	-0.65881	-2.07927	0.0003	0.00300072	yes
au2.g5867	Bt407_Btt	Naive_Naive	28.783	18.6365	-0.627086	-1.96396	0.00055	0.00516949	yes
au2.g5880	Bt407_Btt	Naive_Naive	42.2361	20.0525	-1.07469	-3.52976	5e-05	0.000578589	yes
au2.g5897	Bt407_Btt	Naive_Naive	15.8344	4.79785	-1.7226	-4.09996	5e-05	0.000578589	yes
au2.g5900	Bt407_Btt	Naive_Naive	18.2174	13.0265	-0.483862	-1.60955	0.0058	0.0396969	yes
au2.g5931	Bt407_Btt	Naive_Naive	20.4663	13.5772	-0.592062	-1.77288	0.0024	0.0188204	yes
au2.g5933	Bt407_Btt	Naive_Naive	4.60866	2.56979	-0.842696	-1.76773	0.00265	0.020483	yes
au2.g5936	Bt407_Btt	Naive_Naive	26.9314	17.7267	-0.603365	-1.93893	0.00095	0.00839262	yes
au2.g5954	Bt407_Btt	Naive_Naive	14.5899	8.52688	-0.774883	-1.87691	0.00145	0.0121823	yes
au2.g6050	Bt407_Btt	Naive_Naive	20.3183	12.3338	-0.720159	-1.50175	0.00735	0.0483382	yes
au2.g6100	Bt407_Btt	Naive_Naive	500.439	336.121	-0.574211	-1.91843	0.00095	0.00839262	yes
au2.g6112	Bt407_Btt	Naive_Naive	23.7629	13.4336	-0.822863	-1.63444	0.00125	0.010688	yes
au2.g6119	Bt407_Btt	Naive_Naive	16.1126	10.7079	-0.589509	-1.89109	0.00135	0.0114361	yes
au2.g6132	Bt407_Btt	Naive_Naive	18.5651	10.4662	-0.826852	-2.67637	5e-05	0.000578589	yes
au2.g6144,au2.g6145	Bt407_Btt	Naive_Naive	446.783	40.4443	-3.46557	-9.54267	5e-05	0.000578589	yes
au2.g6179	Bt407_Btt	Naive_Naive	282.499	103.36	-1.45057	-4.8554	5e-05	0.000578589	yes
au2.g6181,au2.g6182	Bt407_Btt	Naive_Naive	279.253	126.823	-1.13876	-3.60975	5e-05	0.000578589	yes
au2.g6183	Bt407_Btt	Naive_Naive	209.243	59.6156	-1.81142	-5.29447	5e-05	0.000578589	yes
au2.g6185	Bt407_Btt	Naive_Naive	222.989	142.916	-0.64181	-1.97107	0.0004	0.00389239	yes
au2.g6208,au2.g6213	Bt407_Btt	Naive_Naive	51.922	36.8353	-0.49526	-1.64834	0.00455	0.0323407	yes
au2.g6215	Bt407_Btt	Naive_Naive	52.0399	29.5766	-0.815162	-2.75725	5e-05	0.000578589	yes
au2.g6240	Bt407_Btt	Naive_Naive	6.98353	3.55957	-0.972252	-2.10516	0.0005	0.00475456	yes
au2.g6315	Bt407_Btt	Naive_Naive	29.322	16.9703	-0.788976	-2.51285	0.00015	0.00160116	yes
au2.g6327	Bt407_Btt	Naive_Naive	22.0457	12.1736	-0.85674	-2.62123	5e-05	0.000578589	yes
au2.g6359	Bt407_Btt	Naive_Naive	390.094	174.175	-1.16329	-3.75629	5e-05	0.000578589	yes
au2.g6370	Bt407_Btt	Naive_Naive	6.24133	1.5494	-2.01015	-3.97564	5e-05	0.000578589	yes
au2.g6376	Bt407_Btt	Naive_Naive	43.9184	27.2993	-0.685961	-2.26518	0.00015	0.00160116	yes
au2.g6391	Bt407_Btt	Naive_Naive	72.8769	43.9344	-0.73011	-2.50346	5e-05	0.000578589	yes
au2.g6401	Bt407_Btt	Naive_Naive	306.271	197.976	-0.629481	-2.1018	0.00035	0.00345034	yes
au2.g6433	Bt407_Btt	Naive_Naive	6.24411	3.8601	-0.693859	-1.75703	0.00645	0.0433547	yes
au2.g6467	Bt407_Btt	Naive_Naive	22.3224	14.2852	-0.643972	-1.70841	0.0038	0.0278014	yes
au2.g6468	Bt407_Btt	Naive_Naive	258.443	64.347	-2.0059	-6.71677	5e-05	0.000578589	yes
au2.g6469	Bt407_Btt	Naive_Naive	52.4719	27.8751	-0.912566	-3.05896	5e-05	0.000578589	yes
au2.g6485	Bt407_Btt	Naive_Naive	3504.7	1648.09	-1.08849	-3.507	5e-05	0.000578589	yes
au2.g6489	Bt407_Btt	Naive_Naive	13.9314	10.0926	-0.465048	-1.64456	0.00755	0.0494181	yes
au2.g6501	Bt407_Btt	Naive_Naive	345.429	128.409	-1.42764	-4.78371	5e-05	0.000578589	yes
au2.g6514	Bt407_Btt	Naive_Naive	30.1483	9.22449	-1.70854	-5.40035	5e-05	0.000578589	yes
au2.g5356	Bt407_Btt	Naive_Naive	84.6187	2.42259	-5.12635	-9.78605	5e-05	0.000578589	yes
au2.g5357	Bt407_Btt	Naive_Naive	28.9373	2.1489	-3.75126	-6.60682	5e-05	0.000578589	yes
au2.g5364	Bt407_Btt	Naive_Naive	7.63697	4.99159	-0.613501	-1.61086	0.0068	0.0452491	yes
au2.g5405	Bt407_Btt	Naive_Naive	31.7035	22.7991	-0.475664	-1.64356	0.00525	0.0365062	yes
au2.g5406	Bt407_Btt	Naive_Naive	15.7603	11.3706	-0.470984	-1.63503	0.00685	0.0455182	yes
au2.g5434	Bt407_Btt	Naive_Naive	150.268	99.344	-0.597036	-2.08225	0.0002	0.00207754	yes
au2.g5449	Bt407_Btt	Naive_Naive	181.552	129.378	-0.4888	-1.61289	0.0058	0.0396969	yes
au2.g5466	Bt407_Btt	Naive_Naive	17.7456	12.1097	-0.551294	-1.68249	0.0057	0.0391016	yes
au2.g5523	Bt407_Btt	Naive_Naive	1.82753	0.753494	-1.27823	-2.33827	0.00015	0.00160116	yes
au2.g5533	Bt407_Btt	Naive_Naive	39.0773	27.0951	-0.528298	-1.62404	0.0045	0.0320381	yes
au2.g5535	Bt407_Btt	Naive_Naive	48.7123	31.7671	-0.616754	-2.15798	0.00025	0.00254335	yes
au2.g5536	Bt407_Btt	Naive_Naive	29.0353	18.8233	-0.625289	-2.0934	0.0004	0.00389239	yes
au2.g5582	Bt407_Btt	Naive_Naive	24.6284	8.61559	-1.5153	-3.99906	5e-05	0.000578589	yes
au2.g5627	Bt407_Btt	Naive_Naive	53.5299	26.1659	-1.03266	-3.47549	5e-05	0.000578589	yes
au2.g5658	Bt407_Btt	Naive_Naive	27.1518	16.1849	-0.746398	-2.5656	5e-05	0.000578589	yes
au2.g5666	Bt407_Btt	Naive_Naive	3.34646	2.23078	-0.585091	-1.83357	0.00165	0.013632	yes
au2.g5690	Bt407_Btt	Naive_Naive	58.9879	20.0921	-1.55379	-5.03856	5e-05	0.000578589	yes
au2.g5754	Bt407_Btt	Naive_Naive	51.8544	31.1068	-0.737238	-2.15946	0.0002	0.00207754	yes
au2.g5759	Bt407_Btt	Naive_Naive	6.30788	1.43296	-2.13816	-3.67194	5e-05	0.000578589	yes
au2.g5797	Bt407_Btt	Naive_Naive	45.9337	33.035	-0.475558	-1.60221	0.00555	0.0382513	yes
au2.g5816	Bt407_Btt	Naive_Naive	11.011	5.22478	-1.0755	-2.70114	5e-05	0.000578589	yes
au2.g5847	Bt407_Btt	Naive_Naive	31.6767	17.3627	-0.86743	-2.62407	5e-05	0.000578589	yes
au2.g5849	Bt407_Btt	Naive_Naive	16.0449	11.2872	-0.507426	-1.58889	0.00555	0.0382513	yes
au2.g5857	Bt407_Btt	Naive_Naive	287.107	160.487	-0.839133	-2.807	5e-05	0.000578589	yes
au2.g5920	Bt407_Btt	Naive_Naive	13.5933	7.19073	-0.918682	-1.72565	0.0034	0.0253217	yes
au2.g5974	Bt407_Btt	Naive_Naive	17.8131	10.6575	-0.741068	-2.02806	0.00065	0.00600033	yes
au2.g6017	Bt407_Btt	Naive_Naive	13.5885	8.93501	-0.604841	-1.70898	0.0026	0.0201518	yes
au2.g6032	Bt407_Btt	Naive_Naive	7.79455	1.9347	-2.01036	-5.34647	5e-05	0.000578589	yes
au2.g6066	Bt407_Btt	Naive_Naive	16.3853	5.51782	-1.57023	-3.52745	5e-05	0.000578589	yes
au2.g6072	Bt407_Btt	Naive_Naive	312.498	206.241	-0.599514	-1.98696	0.00095	0.00839262	yes
au2.g6167	Bt407_Btt	Naive_Naive	44.783	20.6038	-1.12004	-3.71156	5e-05	0.000578589	yes
au2.g6226	Bt407_Btt	Naive_Naive	11.8434	7.4349	-0.671697	-1.84127	0.0025	0.0194916	yes
au2.g6244	Bt407_Btt	Naive_Naive	8.81411	6.11981	-0.526328	-1.77073	0.00365	0.0268519	yes
au2.g6250	Bt407_Btt	Naive_Naive	9.13825	0.588789	-3.95609	-7.35475	5e-05	0.000578589	yes
au2.g6270	Bt407_Btt	Naive_Naive	16.2871	10.6338	-0.615064	-2.05859	0.00035	0.00345034	yes
au2.g6290	Bt407_Btt	Naive_Naive	3.67749	2.29012	-0.683298	-1.93632	0.0012	0.0103135	yes
au2.g6297	Bt407_Btt	Naive_Naive	45.9065	31.7269	-0.53299	-1.67903	0.00435	0.0311485	yes
au2.g6299	Bt407_Btt	Naive_Naive	71.1333	50.3566	-0.498345	-1.63035	0.0049	0.0344437	yes
au2.g6326	Bt407_Btt	Naive_Naive	29.6576	18.6305	-0.670734	-1.85852	0.00155	0.0129187	yes
au2.g6328	Bt407_Btt	Naive_Naive	54.0068	36.5639	-0.562722	-1.86444	0.0014	0.0118089	yes
au2.g6329	Bt407_Btt	Naive_Naive	110.555	51.9831	-1.08865	-3.11888	5e-05	0.000578589	yes
au2.g6331	Bt407_Btt	Naive_Naive	117.637	56.3044	-1.06302	-3.55333	5e-05	0.000578589	yes
au2.g6408	Bt407_Btt	Naive_Naive	21.7916	15.7304	-0.470215	-1.58599	0.00645	0.0433547	yes
au2.g6434	Bt407_Btt	Naive_Naive	4.0061	2.20115	-0.863939	-2.06934	0.00115	0.00993445	yes
au2.g6462	Bt407_Btt	Naive_Naive	11.3486	3.24931	-1.80431	-5.06893	5e-05	0.000578589	yes
au2.g6510	Bt407_Btt	Naive_Naive	16.052	4.44199	-1.85347	-5.49477	5e-05	0.000578589	yes
au2.g6643	Bt407_Btt	Naive_Naive	3.07271	1.50801	-1.02687	-1.92712	0.00485	0.0341409	yes
au2.g6644	Bt407_Btt	Naive_Naive	5.93088	3.23283	-0.875448	-1.67155	0.00625	0.0422759	yes
au2.g6731	Bt407_Btt	Naive_Naive	81.7276	24.4239	-1.74253	-5.45859	5e-05	0.000578589	yes
au2.g6739	Bt407_Btt	Naive_Naive	17.1553	10.357	-0.728043	-1.85449	0.00215	0.0171423	yes
au2.g6747	Bt407_Btt	Naive_Naive	1357.47	489.581	-1.47131	-4.74048	5e-05	0.000578589	yes
au2.g6748	Bt407_Btt	Naive_Naive	523.904	286.889	-0.868809	-2.83894	5e-05	0.000578589	yes
au2.g6909	Bt407_Btt	Naive_Naive	1.93406	0.344617	-2.48857	-3.66257	5e-05	0.000578589	yes
au2.g6911	Bt407_Btt	Naive_Naive	78.3211	53.6068	-0.546984	-1.84162	0.00175	0.0143278	yes
au2.g6916	Bt407_Btt	Naive_Naive	85.7229	60.5612	-0.501287	-1.65886	0.0052	0.0362041	yes
au2.g6927	Bt407_Btt	Naive_Naive	31.1358	22.147	-0.49146	-1.53433	0.0075	0.0491537	yes
au2.g6929	Bt407_Btt	Naive_Naive	24.0784	15.5565	-0.630218	-2.08781	0.0005	0.00475456	yes
au2.g6934	Bt407_Btt	Naive_Naive	94.9549	65.1919	-0.54255	-1.86644	0.0013	0.01106	yes
au2.g7022	Bt407_Btt	Naive_Naive	33.7949	7.47597	-2.17647	-7.07327	5e-05	0.000578589	yes
au2.g7023	Bt407_Btt	Naive_Naive	3.98988	2.0603	-0.953489	-2.39797	5e-05	0.000578589	yes
au2.g7026	Bt407_Btt	Naive_Naive	167.199	112.929	-0.566144	-2.03111	0.00095	0.00839262	yes
au2.g7027	Bt407_Btt	Naive_Naive	21.4151	12.6037	-0.76478	-1.99781	0.001	0.00878375	yes
au2.g7032	Bt407_Btt	Naive_Naive	405.599	275.668	-0.557122	-1.81912	0.00175	0.0143278	yes
au2.g7087	Bt407_Btt	Naive_Naive	66.7644	19.9938	-1.73952	-5.88759	5e-05	0.000578589	yes
au2.g7088	Bt407_Btt	Naive_Naive	16.0494	10.2496	-0.646946	-2.24933	0.00025	0.00254335	yes
au2.g7117	Bt407_Btt	Naive_Naive	1112.96	106.161	-3.39008	-11.1414	5e-05	0.000578589	yes
au2.g7119	Bt407_Btt	Naive_Naive	19.4165	9.47714	-1.03476	-2.73834	5e-05	0.000578589	yes
au2.g7120	Bt407_Btt	Naive_Naive	924.082	63.2083	-3.86984	-12.7227	5e-05	0.000578589	yes
au2.g7224	Bt407_Btt	Naive_Naive	128.153	51.0041	-1.32919	-4.34641	5e-05	0.000578589	yes
au2.g7242	Bt407_Btt	Naive_Naive	2.14804	0.374978	-2.51815	-3.02835	5e-05	0.000578589	yes
au2.g7245	Bt407_Btt	Naive_Naive	27.072	17.3925	-0.638341	-1.62485	0.00585	0.0399816	yes
au2.g7258	Bt407_Btt	Naive_Naive	77.5863	44.7572	-0.793684	-2.64604	5e-05	0.000578589	yes
au2.g7283	Bt407_Btt	Naive_Naive	14.4894	8.12069	-0.835322	-2.04823	0.00155	0.0129187	yes
au2.g7290	Bt407_Btt	Naive_Naive	277.499	153.35	-0.855658	-2.85921	5e-05	0.000578589	yes
au2.g7307	Bt407_Btt	Naive_Naive	18.4617	11.844	-0.640374	-2.02357	0.00075	0.00680381	yes
au2.g7320	Bt407_Btt	Naive_Naive	32.8883	23.8186	-0.465486	-1.59627	0.0068	0.0452491	yes
au2.g7446	Bt407_Btt	Naive_Naive	44.6701	30.6904	-0.541522	-1.71765	0.003	0.0227802	yes
au2.g7465	Bt407_Btt	Naive_Naive	7.43831	4.57415	-0.70147	-2.32311	5e-05	0.000578589	yes
au2.g7475	Bt407_Btt	Naive_Naive	67.0822	28.0023	-1.26038	-3.73931	5e-05	0.000578589	yes
au2.g7478	Bt407_Btt	Naive_Naive	50.6453	36.0996	-0.488445	-1.65663	0.00505	0.0353093	yes
au2.g7520	Bt407_Btt	Naive_Naive	72.0022	49.1241	-0.55161	-1.84173	0.001	0.00878375	yes
au2.g7528	Bt407_Btt	Naive_Naive	7.26017	5.06243	-0.520175	-1.60487	0.00545	0.0376674	yes
au2.g7649	Bt407_Btt	Naive_Naive	58.6219	34.0163	-0.785214	-2.63916	5e-05	0.000578589	yes
au2.g7652	Bt407_Btt	Naive_Naive	68.3231	44.9218	-0.604956	-2.1123	0.00025	0.00254335	yes
au2.g7664	Bt407_Btt	Naive_Naive	54.4662	17.6042	-1.62944	-4.70341	5e-05	0.000578589	yes
au2.g7665	Bt407_Btt	Naive_Naive	3.59442	1.55284	-1.21085	-2.15467	0.001	0.00878375	yes
au2.g7674	Bt407_Btt	Naive_Naive	49.4799	32.9431	-0.586865	-2.07146	0.0013	0.01106	yes
au2.g7681	Bt407_Btt	Naive_Naive	32.7871	23.3317	-0.490838	-1.62412	0.0048	0.0338424	yes
au2.g7692	Bt407_Btt	Naive_Naive	88.7474	55.7885	-0.669736	-2.2099	0.00015	0.00160116	yes
au2.g7808	Bt407_Btt	Naive_Naive	1.40735	0.646695	-1.12182	-1.80094	0.006	0.040837	yes
au2.g7879	Bt407_Btt	Naive_Naive	47.468	18.5499	-1.35555	-4.17167	5e-05	0.000578589	yes
au2.g7880	Bt407_Btt	Naive_Naive	20.4281	12.7113	-0.684438	-1.63753	0.0059	0.0402655	yes
au2.g7903,au2.g7904	Bt407_Btt	Naive_Naive	212.619	80.8339	-1.39524	-4.25267	5e-05	0.000578589	yes
au2.g7919	Bt407_Btt	Naive_Naive	830.439	408.826	-1.02239	-3.3578	5e-05	0.000578589	yes
au2.g7955	Bt407_Btt	Naive_Naive	3.17758	1.04899	-1.59893	-3.30939	5e-05	0.000578589	yes
au2.g7966	Bt407_Btt	Naive_Naive	115.466	33.73	-1.77537	-5.89847	5e-05	0.000578589	yes
au2.g8058	Bt407_Btt	Naive_Naive	36.6615	25.7677	-0.508699	-1.69772	0.00325	0.0243808	yes
au2.g8059	Bt407_Btt	Naive_Naive	32.6645	21.9227	-0.575296	-1.61928	0.0052	0.0362041	yes
au2.g8102	Bt407_Btt	Naive_Naive	9.26678	5.96694	-0.635076	-1.61957	0.0065	0.0436144	yes
au2.g8110	Bt407_Btt	Naive_Naive	34.8992	17.1407	-1.02577	-3.36989	5e-05	0.000578589	yes
au2.g6655	Bt407_Btt	Naive_Naive	44.3793	26.6803	-0.734111	-2.19747	0.0002	0.00207754	yes
au2.g6674	Bt407_Btt	Naive_Naive	20.6922	11.7113	-0.821183	-1.93438	0.0012	0.0103135	yes
au2.g6694	Bt407_Btt	Naive_Naive	47.5914	14.6026	-1.70448	-4.13258	5e-05	0.000578589	yes
au2.g6746	Bt407_Btt	Naive_Naive	17.3347	4.21546	-2.0399	-4.68968	5e-05	0.000578589	yes
au2.g6837	Bt407_Btt	Naive_Naive	165.192	99.1013	-0.737167	-2.42931	5e-05	0.000578589	yes
au2.g6900	Bt407_Btt	Naive_Naive	21.7763	13.0243	-0.741553	-2.09586	0.00065	0.00600033	yes
au2.g6908	Bt407_Btt	Naive_Naive	21.6199	10.4426	-1.04988	-3.46778	5e-05	0.000578589	yes
au2.g6921	Bt407_Btt	Naive_Naive	27.2405	15.7243	-0.792755	-2.50938	5e-05	0.000578589	yes
au2.g6953	Bt407_Btt	Naive_Naive	18.7561	11.6364	-0.688712	-2.29853	0.0001	0.0011045	yes
au2.g7019	Bt407_Btt	Naive_Naive	12.1862	6.61246	-0.881987	-2.56323	0.0002	0.00207754	yes
au2.g7044	Bt407_Btt	Naive_Naive	50.1718	31.6234	-0.665884	-2.09554	0.00045	0.00432709	yes
au2.g7058	Bt407_Btt	Naive_Naive	15.8062	10.5861	-0.578315	-1.91965	0.00165	0.013632	yes
au2.g7068	Bt407_Btt	Naive_Naive	56.8387	38.7247	-0.553618	-1.97024	0.00145	0.0121823	yes
au2.g7072	Bt407_Btt	Naive_Naive	5.74759	2.18175	-1.39747	-3.28532	5e-05	0.000578589	yes
au2.g7083	Bt407_Btt	Naive_Naive	1968.34	832.362	-1.2417	-3.98854	5e-05	0.000578589	yes
au2.g7106	Bt407_Btt	Naive_Naive	427.75	95.6899	-2.16033	-7.31403	5e-05	0.000578589	yes
au2.g7122	Bt407_Btt	Naive_Naive	14.6986	1.25631	-3.54841	-8.09714	5e-05	0.000578589	yes
au2.g7125	Bt407_Btt	Naive_Naive	23.0529	12.258	-0.911227	-2.16323	0.00055	0.00516949	yes
au2.g7129	Bt407_Btt	Naive_Naive	7.09891	4.203	-0.756176	-1.94267	0.00125	0.010688	yes
au2.g7157	Bt407_Btt	Naive_Naive	612.965	24.1618	-4.665	-12.4065	5e-05	0.000578589	yes
au2.g7158	Bt407_Btt	Naive_Naive	75.7162	51.5485	-0.554671	-1.64754	0.0061	0.0414094	yes
au2.g7159	Bt407_Btt	Naive_Naive	61.8868	38.9956	-0.666318	-1.91907	0.0016	0.0132721	yes
au2.g7160	Bt407_Btt	Naive_Naive	487.773	29.8302	-4.03137	-13.0967	5e-05	0.000578589	yes
au2.g7198	Bt407_Btt	Naive_Naive	4.91645	3.17008	-0.633098	-1.67475	0.00335	0.0250209	yes
au2.g7199	Bt407_Btt	Naive_Naive	325.922	37.7623	-3.10951	-10.1054	5e-05	0.000578589	yes
au2.g7200	Bt407_Btt	Naive_Naive	55.8293	24.18	-1.20721	-4.07869	5e-05	0.000578589	yes
au2.g7252	Bt407_Btt	Naive_Naive	13.4655	4.63559	-1.53844	-4.22153	5e-05	0.000578589	yes
au2.g7267	Bt407_Btt	Naive_Naive	34.7735	24.7606	-0.489938	-1.60348	0.0073	0.0480689	yes
au2.g7277,au2.g7278	Bt407_Btt	Naive_Naive	21.3673	14.8976	-0.520326	-1.52714	0.00625	0.0422759	yes
au2.g7300	Bt407_Btt	Naive_Naive	98.0923	36.346	-1.43234	-4.81969	5e-05	0.000578589	yes
au2.g7312	Bt407_Btt	Naive_Naive	55.2631	39.7046	-0.47701	-1.68683	0.00585	0.0399816	yes
au2.g7329	Bt407_Btt	Naive_Naive	23.0033	12.7777	-0.848208	-2.78101	5e-05	0.000578589	yes
au2.g7330	Bt407_Btt	Naive_Naive	96.9791	20.605	-2.23468	-7.30311	5e-05	0.000578589	yes
au2.g7357	Bt407_Btt	Naive_Naive	126.804	49.2906	-1.36321	-4.55284	5e-05	0.000578589	yes
au2.g7365	Bt407_Btt	Naive_Naive	73.5036	19.381	-1.92317	-6.09366	5e-05	0.000578589	yes
au2.g7381	Bt407_Btt	Naive_Naive	96.4151	53.434	-0.851501	-2.95913	5e-05	0.000578589	yes
au2.g7389	Bt407_Btt	Naive_Naive	8.15572	5.39078	-0.597319	-1.66129	0.00605	0.0411327	yes
au2.g7394	Bt407_Btt	Naive_Naive	31.7206	21.2249	-0.579662	-1.95423	0.0008	0.00720956	yes
au2.g7400	Bt407_Btt	Naive_Naive	10.7185	6.76275	-0.664424	-1.751	0.0023	0.0181548	yes
au2.g7458	Bt407_Btt	Naive_Naive	14.756	7.48243	-0.979719	-2.47702	5e-05	0.000578589	yes
au2.g7459	Bt407_Btt	Naive_Naive	121.772	86.486	-0.493639	-1.64396	0.00425	0.030529	yes
au2.g7474	Bt407_Btt	Naive_Naive	1243.15	204.075	-2.60683	-8.58931	5e-05	0.000578589	yes
au2.g7476	Bt407_Btt	Naive_Naive	66.5278	33.9973	-0.968539	-3.01684	5e-05	0.000578589	yes
au2.g7479	Bt407_Btt	Naive_Naive	147.125	51.7007	-1.50879	-4.92032	5e-05	0.000578589	yes
au2.g7490	Bt407_Btt	Naive_Naive	1.02691	0.34187	-1.58679	-1.97931	0.0021	0.016794	yes
au2.g7496	Bt407_Btt	Naive_Naive	5.1416	2.90823	-0.822074	-1.64404	0.00755	0.0494181	yes
au2.g7500	Bt407_Btt	Naive_Naive	50.7633	36.7724	-0.465162	-1.55521	0.0074	0.0486207	yes
au2.g7578	Bt407_Btt	Naive_Naive	4.33145	2.76988	-0.645028	-1.76009	0.00335	0.0250209	yes
au2.g7628	Bt407_Btt	Naive_Naive	66.3533	43.8119	-0.598845	-2.0016	0.00075	0.00680381	yes
au2.g7670	Bt407_Btt	Naive_Naive	31.0341	17.613	-0.817216	-2.74247	5e-05	0.000578589	yes
au2.g7699	Bt407_Btt	Naive_Naive	30.6776	10.9674	-1.48397	-4.94763	5e-05	0.000578589	yes
au2.g7771	Bt407_Btt	Naive_Naive	148.644	100.829	-0.559956	-1.97567	0.0014	0.0118089	yes
au2.g7807	Bt407_Btt	Naive_Naive	179.395	89.9157	-0.996496	-3.33824	5e-05	0.000578589	yes
au2.g7939	Bt407_Btt	Naive_Naive	43.7519	30.3752	-0.526449	-1.84784	0.00325	0.0243808	yes
au2.g7983	Bt407_Btt	Naive_Naive	64.1127	30.9562	-1.05038	-3.53716	5e-05	0.000578589	yes
au2.g8033	Bt407_Btt	Naive_Naive	4.11624	2.12468	-0.954081	-1.84949	0.0022	0.0174773	yes
au2.g8055	Bt407_Btt	Naive_Naive	37.6708	24.9515	-0.594318	-1.98635	0.0006	0.00558809	yes
au2.g8100	Bt407_Btt	Naive_Naive	155.37	109.121	-0.509774	-1.74336	0.0037	0.0271705	yes
au2.g14	Bt407_Btt	Naive_Naive	54.53	27.6511	-0.979713	-3.13043	5e-05	0.000578589	yes
au2.g28	Bt407_Btt	Naive_Naive	202.87	136.65	-0.570074	-1.91135	0.00065	0.00600033	yes
au2.g54	Bt407_Btt	Naive_Naive	124.924	77.8124	-0.682977	-2.34346	0.00015	0.00160116	yes
au2.g67	Bt407_Btt	Naive_Naive	17.1953	10.0348	-0.777002	-2.41032	5e-05	0.000578589	yes
au2.g68	Bt407_Btt	Naive_Naive	12.3585	5.66131	-1.12629	-3.56369	5e-05	0.000578589	yes
au2.g126	Bt407_Btt	Naive_Naive	4.89329	2.901	-0.754254	-1.63334	0.00555	0.0382513	yes
au2.g153	Bt407_Btt	Naive_Naive	21.4569	13.5714	-0.660877	-1.95428	0.0006	0.00558809	yes
au2.g192	Bt407_Btt	Naive_Naive	3303.71	1453.29	-1.18476	-3.85007	5e-05	0.000578589	yes
au2.g245	Bt407_Btt	Naive_Naive	32.0887	22.3232	-0.523524	-1.56632	0.00645	0.0433547	yes
au2.g262	Bt407_Btt	Naive_Naive	15.2328	6.50125	-1.22839	-3.14672	5e-05	0.000578589	yes
au2.g273	Bt407_Btt	Naive_Naive	35.538	19.9766	-0.831055	-2.39771	0.0002	0.00207754	yes
au2.g329	Bt407_Btt	Naive_Naive	145.388	83.3647	-0.802398	-2.70361	5e-05	0.000578589	yes
au2.g346	Bt407_Btt	Naive_Naive	18.4153	11.7872	-0.643685	-1.96782	0.0005	0.00475456	yes
au2.g391	Bt407_Btt	Naive_Naive	8.57299	5.83428	-0.555243	-1.62178	0.00475	0.0335447	yes
au2.g397	Bt407_Btt	Naive_Naive	80.2591	39.2339	-1.03256	-3.40056	5e-05	0.000578589	yes
au2.g404	Bt407_Btt	Naive_Naive	513.444	71.2208	-2.84984	-8.74843	5e-05	0.000578589	yes
au2.g419	Bt407_Btt	Naive_Naive	94.1385	47.554	-0.985219	-3.23131	5e-05	0.000578589	yes
au2.g425	Bt407_Btt	Naive_Naive	502.465	198.962	-1.33653	-4.40408	5e-05	0.000578589	yes
au2.g457	Bt407_Btt	Naive_Naive	229.722	49.7984	-2.20572	-7.40951	5e-05	0.000578589	yes
au2.g506	Bt407_Btt	Naive_Naive	3.3247	1.34114	-1.30976	-1.95824	0.0015	0.0125459	yes
au2.g570	Bt407_Btt	Naive_Naive	8.82334	2.60974	-1.75742	-3.73129	5e-05	0.000578589	yes
au2.g586	Bt407_Btt	Naive_Naive	18.8725	12.8042	-0.559668	-1.91619	0.0012	0.0103135	yes
au2.g590	Bt407_Btt	Naive_Naive	121.906	45.61	-1.41835	-4.70652	5e-05	0.000578589	yes
au2.g591	Bt407_Btt	Naive_Naive	28.7859	16.5373	-0.79964	-2.25155	0.00015	0.00160116	yes
au2.g607	Bt407_Btt	Naive_Naive	38.5528	15.4701	-1.31736	-3.11739	5e-05	0.000578589	yes
au2.g617	Bt407_Btt	Naive_Naive	458.536	321.872	-0.51055	-1.74016	0.00345	0.0256374	yes
au2.g622	Bt407_Btt	Naive_Naive	28.6911	19.7683	-0.537417	-1.63696	0.00495	0.0347315	yes
au2.g636	Bt407_Btt	Naive_Naive	33.2873	9.93578	-1.74427	-5.20643	5e-05	0.000578589	yes
au2.g639	Bt407_Btt	Naive_Naive	24.0138	14.4845	-0.729356	-2.38331	5e-05	0.000578589	yes
au2.g661	Bt407_Btt	Naive_Naive	8.27264	2.62606	-1.65545	-2.97025	5e-05	0.000578589	yes
au2.g703	Bt407_Btt	Naive_Naive	70.4679	47.1808	-0.578767	-1.98212	0.00125	0.010688	yes
au2.g721	Bt407_Btt	Naive_Naive	37.0152	23.3477	-0.664837	-1.98036	0.0007	0.00640451	yes
au2.g755	Bt407_Btt	Naive_Naive	4.57447	1.03236	-2.14767	-3.59608	5e-05	0.000578589	yes
au2.g756	Bt407_Btt	Naive_Naive	776.261	469.839	-0.724377	-2.44061	5e-05	0.000578589	yes
au2.g757	Bt407_Btt	Naive_Naive	157.186	77.7135	-1.01624	-3.41024	5e-05	0.000578589	yes
au2.g31	Bt407_Btt	Naive_Naive	19.3483	11.8552	-0.706681	-2.40398	5e-05	0.000578589	yes
au2.g51	Bt407_Btt	Naive_Naive	51.441	24.4529	-1.07291	-3.61702	5e-05	0.000578589	yes
au2.g69	Bt407_Btt	Naive_Naive	20.7096	10.8044	-0.938676	-2.97878	5e-05	0.000578589	yes
au2.g102	Bt407_Btt	Naive_Naive	79.8946	52.6268	-0.6023	-1.98763	0.00095	0.00839262	yes
au2.g129	Bt407_Btt	Naive_Naive	49.1442	34.6374	-0.504691	-1.69515	0.0028	0.0214836	yes
au2.g137	Bt407_Btt	Naive_Naive	2.95946	0.733344	-2.01277	-3.57971	5e-05	0.000578589	yes
au2.g159	Bt407_Btt	Naive_Naive	3.81549	0.490367	-2.95994	-4.81561	5e-05	0.000578589	yes
au2.g277	Bt407_Btt	Naive_Naive	675.584	469.763	-0.524201	-1.74285	0.00315	0.0237507	yes
au2.g279	Bt407_Btt	Naive_Naive	136.022	57.8929	-1.23238	-4.04491	5e-05	0.000578589	yes
au2.g310	Bt407_Btt	Naive_Naive	87.6987	61.02	-0.523272	-1.74842	0.00245	0.019158	yes
au2.g383	Bt407_Btt	Naive_Naive	83.4546	36.3323	-1.19974	-4.04679	5e-05	0.000578589	yes
au2.g386	Bt407_Btt	Naive_Naive	32.526	20.3205	-0.678657	-1.99931	0.0005	0.00475456	yes
au2.g394	Bt407_Btt	Naive_Naive	3.24118	1.74137	-0.896295	-2.08937	0.00105	0.00916463	yes
au2.g403	Bt407_Btt	Naive_Naive	74.6983	10.2841	-2.86066	-7.88696	5e-05	0.000578589	yes
au2.g423	Bt407_Btt	Naive_Naive	69.6389	35.4779	-0.972973	-3.33476	5e-05	0.000578589	yes
au2.g428	Bt407_Btt	Naive_Naive	22.1536	14.6958	-0.592136	-1.96503	0.0013	0.01106	yes
au2.g446	Bt407_Btt	Naive_Naive	3.23083	1.79553	-0.847497	-1.80569	0.00515	0.0359121	yes
au2.g490	Bt407_Btt	Naive_Naive	122.903	89.1335	-0.463485	-1.56579	0.0065	0.0436144	yes
au2.g498	Bt407_Btt	Naive_Naive	5.06763	2.14892	-1.2377	-1.78087	0.0045	0.0320381	yes
au2.g516	Bt407_Btt	Naive_Naive	1.79021	0.595815	-1.58719	-2.65554	5e-05	0.000578589	yes
au2.g581	Bt407_Btt	Naive_Naive	25.4287	16.66	-0.610071	-1.84795	0.00155	0.0129187	yes
au2.g584	Bt407_Btt	Naive_Naive	201.081	129.784	-0.631669	-2.11581	0.0004	0.00389239	yes
au2.g638	Bt407_Btt	Naive_Naive	78.6436	39.9304	-0.977844	-3.27089	5e-05	0.000578589	yes
au2.g640	Bt407_Btt	Naive_Naive	312.934	148.997	-1.07058	-3.53179	5e-05	0.000578589	yes
au2.g758	Bt407_Btt	Naive_Naive	41.2878	22.8887	-0.851081	-2.74217	5e-05	0.000578589	yes
au2.g776	Bt407_Btt	Naive_Naive	231.254	110.158	-1.0699	-3.56229	5e-05	0.000578589	yes
au2.g794	Bt407_Btt	Naive_Naive	3.15721	1.68212	-0.908371	-1.71784	0.00415	0.0299259	yes
au2.g8232	Bt407_Btt	Naive_Naive	75.9795	50.2286	-0.597103	-2.01637	0.0003	0.00300072	yes
au2.g8268	Bt407_Btt	Naive_Naive	17.8748	10.8452	-0.720871	-2.2543	0.00025	0.00254335	yes
au2.g8282	Bt407_Btt	Naive_Naive	1153.55	154.69	-2.89863	-9.57278	5e-05	0.000578589	yes
au2.g8291	Bt407_Btt	Naive_Naive	7.34754	2.44769	-1.58584	-2.62165	0.00015	0.00160116	yes
au2.g8299	Bt407_Btt	Naive_Naive	124.479	54.0505	-1.20352	-4.08074	5e-05	0.000578589	yes
au2.g8323	Bt407_Btt	Naive_Naive	40.6766	19.365	-1.07075	-3.50361	5e-05	0.000578589	yes
au2.g8376,au2.g8377	Bt407_Btt	Naive_Naive	61.9251	37.5237	-0.722724	-2.41402	0.00015	0.00160116	yes
au2.g8450	Bt407_Btt	Naive_Naive	40.8841	29.4221	-0.47464	-1.59159	0.00625	0.0422759	yes
au2.g8452	Bt407_Btt	Naive_Naive	12.8011	8.18546	-0.645132	-1.79346	0.0022	0.0174773	yes
au2.g8459,au2.g8460	Bt407_Btt	Naive_Naive	14.5166	10.5473	-0.46083	-1.5371	0.0069	0.045813	yes
au2.g8491	Bt407_Btt	Naive_Naive	9.05365	6.49427	-0.479333	-1.59105	0.0051	0.0356084	yes
au2.g8495	Bt407_Btt	Naive_Naive	40.1588	26.9312	-0.576441	-1.80551	0.002	0.0160894	yes
au2.g8499	Bt407_Btt	Naive_Naive	256.071	155.02	-0.724091	-2.41699	0.0001	0.0011045	yes
au2.g8503	Bt407_Btt	Naive_Naive	699.609	366.099	-0.934316	-3.25403	5e-05	0.000578589	yes
au2.g8524	Bt407_Btt	Naive_Naive	62.5257	24.5045	-1.3514	-4.44152	5e-05	0.000578589	yes
au2.g8610	Bt407_Btt	Naive_Naive	24.1322	11.761	-1.03696	-3.21817	5e-05	0.000578589	yes
au2.g8640	Bt407_Btt	Naive_Naive	16.0635	9.03484	-0.830212	-2.22666	0.0003	0.00300072	yes
au2.g8651	Bt407_Btt	Naive_Naive	7.80296	2.21534	-1.81649	-5.24527	5e-05	0.000578589	yes
au2.g8702	Bt407_Btt	Naive_Naive	11.1159	7.07206	-0.652423	-1.82311	0.0022	0.0174773	yes
au2.g8705	Bt407_Btt	Naive_Naive	64.8991	37.5041	-0.791149	-2.48934	5e-05	0.000578589	yes
au2.g8723	Bt407_Btt	Naive_Naive	83.551	53.04	-0.655577	-2.06647	0.0002	0.00207754	yes
au2.g8741	Bt407_Btt	Naive_Naive	140.815	83.6873	-0.750715	-2.50232	5e-05	0.000578589	yes
au2.g8742	Bt407_Btt	Naive_Naive	81.7897	51.7028	-0.661676	-2.25075	0.0001	0.0011045	yes
au2.g8743	Bt407_Btt	Naive_Naive	21.553	10.2485	-1.07247	-3.15437	5e-05	0.000578589	yes
au2.g8768	Bt407_Btt	Naive_Naive	21.7736	14.222	-0.614458	-1.98773	0.0012	0.0103135	yes
au2.g8770	Bt407_Btt	Naive_Naive	146.174	96.5312	-0.598617	-2.08862	0.00055	0.00516949	yes
au2.g8800	Bt407_Btt	Naive_Naive	633.271	324.148	-0.966169	-3.17781	5e-05	0.000578589	yes
au2.g8801	Bt407_Btt	Naive_Naive	350.772	244.6	-0.520111	-1.73882	0.003	0.0227802	yes
au2.g8819	Bt407_Btt	Naive_Naive	77.1872	49.9108	-0.629009	-2.09935	0.00045	0.00432709	yes
au2.g8849	Bt407_Btt	Naive_Naive	235.401	149.145	-0.658402	-2.18898	0.00025	0.00254335	yes
au2.g8850	Bt407_Btt	Naive_Naive	22.2834	14.6368	-0.606376	-1.70192	0.0036	0.0265378	yes
au2.g8851	Bt407_Btt	Naive_Naive	30.3876	18.1518	-0.743374	-2.27918	0.00035	0.00345034	yes
au2.g8852	Bt407_Btt	Naive_Naive	31.0485	12.8769	-1.26974	-3.73158	5e-05	0.000578589	yes
au2.g8856	Bt407_Btt	Naive_Naive	22.0063	12.5785	-0.806951	-1.87648	0.00165	0.013632	yes
au2.g8857	Bt407_Btt	Naive_Naive	255.488	132.34	-0.949008	-3.29415	5e-05	0.000578589	yes
au2.g8866	Bt407_Btt	Naive_Naive	30.1058	20.3888	-0.562265	-1.66653	0.0064	0.0430711	yes
au2.g8880	Bt407_Btt	Naive_Naive	8.39964	3.94739	-1.08943	-1.98617	0.00075	0.00680381	yes
au2.g8888	Bt407_Btt	Naive_Naive	27.3814	13.4579	-1.02474	-2.09627	0.00105	0.00916463	yes
au2.g8918	Bt407_Btt	Naive_Naive	32.9795	19.7743	-0.737944	-2.08329	0.0005	0.00475456	yes
au2.g8946	Bt407_Btt	Naive_Naive	56.7899	29.608	-0.939645	-2.97737	5e-05	0.000578589	yes
au2.g8961	Bt407_Btt	Naive_Naive	11.3995	7.74523	-0.557592	-1.6719	0.00435	0.0311485	yes
au2.g8967	Bt407_Btt	Naive_Naive	122.901	70.0699	-0.810633	-2.71158	5e-05	0.000578589	yes
au2.g9066	Bt407_Btt	Naive_Naive	17.4595	9.65203	-0.85511	-2.63884	5e-05	0.000578589	yes
au2.g9091	Bt407_Btt	Naive_Naive	46.0896	33.2933	-0.46921	-1.59465	0.00735	0.0483382	yes
au2.g9153	Bt407_Btt	Naive_Naive	30.2727	19.1695	-0.659207	-2.16127	0.0003	0.00300072	yes
au2.g9169	Bt407_Btt	Naive_Naive	20.133	12.1388	-0.729934	-2.31828	5e-05	0.000578589	yes
au2.g9222	Bt407_Btt	Naive_Naive	66.8544	43.0867	-0.633781	-2.20626	0.0002	0.00207754	yes
au2.g9234	Bt407_Btt	Naive_Naive	30.6461	21.2428	-0.528733	-1.78105	0.0021	0.016794	yes
au2.g9256	Bt407_Btt	Naive_Naive	475.993	123.962	-1.94105	-6.11172	5e-05	0.000578589	yes
au2.g9257	Bt407_Btt	Naive_Naive	28.3829	11.2284	-1.33787	-3.29727	5e-05	0.000578589	yes
au2.g9258	Bt407_Btt	Naive_Naive	63.2183	27.27	-1.21303	-3.10753	5e-05	0.000578589	yes
au2.g9319	Bt407_Btt	Naive_Naive	10.5089	4.38722	-1.26024	-2.33336	0.0005	0.00475456	yes
au2.g9323	Bt407_Btt	Naive_Naive	19.707	10.1709	-0.95426	-2.24118	0.0006	0.00558809	yes
au2.g9362	Bt407_Btt	Naive_Naive	16.2059	11.5141	-0.493117	-1.60917	0.0053	0.0368075	yes
au2.g9452	Bt407_Btt	Naive_Naive	616.809	435.383	-0.502539	-1.68316	0.00495	0.0347315	yes
au2.g9465	Bt407_Btt	Naive_Naive	5.59991	0.480562	-3.54261	-6.35928	5e-05	0.000578589	yes
au2.g9470	Bt407_Btt	Naive_Naive	22.0284	12.7117	-0.793213	-2.13144	0.0004	0.00389239	yes
au2.g9517	Bt407_Btt	Naive_Naive	29.694	16.0163	-0.890628	-2.6842	5e-05	0.000578589	yes
au2.g9528	Bt407_Btt	Naive_Naive	50.3602	15.9073	-1.66259	-5.28724	5e-05	0.000578589	yes
au2.g9538	Bt407_Btt	Naive_Naive	51.0046	27.9035	-0.87018	-2.82069	5e-05	0.000578589	yes
au2.g9592	Bt407_Btt	Naive_Naive	36.2742	24.1847	-0.584848	-1.79119	0.00245	0.019158	yes
au2.g9628	Bt407_Btt	Naive_Naive	3.96557	2.1937	-0.854163	-1.75569	0.00245	0.019158	yes
au2.g9653	Bt407_Btt	Naive_Naive	42.9146	6.25474	-2.77844	-6.23185	5e-05	0.000578589	yes
au2.g9654,au2.g9659	Bt407_Btt	Naive_Naive	36.8425	8.10505	-2.18448	-4.57254	5e-05	0.000578589	yes
au2.g9666	Bt407_Btt	Naive_Naive	15.3296	9.26625	-0.726267	-1.6282	0.0057	0.0391016	yes
au2.g8258	Bt407_Btt	Naive_Naive	48.774	31.8602	-0.614356	-2.0083	0.00085	0.0076085	yes
au2.g8319	Bt407_Btt	Naive_Naive	31.8154	18.6677	-0.769178	-1.8492	0.00315	0.0237507	yes
au2.g8322	Bt407_Btt	Naive_Naive	2256.62	1410.5	-0.677951	-2.26631	0.00025	0.00254335	yes
au2.g8324	Bt407_Btt	Naive_Naive	3180.09	937.912	-1.76154	-5.86095	5e-05	0.000578589	yes
au2.g8325	Bt407_Btt	Naive_Naive	34.7914	13.6257	-1.3524	-2.91546	5e-05	0.000578589	yes
au2.g8411	Bt407_Btt	Naive_Naive	17.9229	8.20313	-1.12756	-3.12572	5e-05	0.000578589	yes
au2.g8434	Bt407_Btt	Naive_Naive	18.1693	11.0368	-0.719188	-2.17555	0.0004	0.00389239	yes
au2.g8500	Bt407_Btt	Naive_Naive	774.282	283.221	-1.45093	-4.83114	5e-05	0.000578589	yes
au2.g8502	Bt407_Btt	Naive_Naive	562.661	275.22	-1.03168	-3.7462	5e-05	0.000578589	yes
au2.g8504	Bt407_Btt	Naive_Naive	32.008	19.6943	-0.700659	-1.77695	0.00235	0.0184892	yes
au2.g8562	Bt407_Btt	Naive_Naive	54.2819	30.4936	-0.831967	-2.29322	0.00015	0.00160116	yes
au2.g8585	Bt407_Btt	Naive_Naive	7.68186	4.10758	-0.903167	-2.23541	0.00015	0.00160116	yes
au2.g8645	Bt407_Btt	Naive_Naive	46.5306	28.6855	-0.697857	-2.32718	5e-05	0.000578589	yes
au2.g8692	Bt407_Btt	Naive_Naive	335.396	135.136	-1.31146	-4.19617	5e-05	0.000578589	yes
au2.g8703	Bt407_Btt	Naive_Naive	7.90046	5.35917	-0.559928	-1.74397	0.0074	0.0486207	yes
au2.g8713	Bt407_Btt	Naive_Naive	8510.62	4422.03	-0.944556	-2.9803	5e-05	0.000578589	yes
au2.g8726	Bt407_Btt	Naive_Naive	83.6528	49.7396	-0.750017	-2.50714	5e-05	0.000578589	yes
au2.g8728	Bt407_Btt	Naive_Naive	10.1953	6.08153	-0.745392	-1.75139	0.00365	0.0268519	yes
au2.g8757	Bt407_Btt	Naive_Naive	27.239	14.3068	-0.928968	-2.14997	0.0004	0.00389239	yes
au2.g8764	Bt407_Btt	Naive_Naive	12.2427	3.8266	-1.67778	-3.02063	5e-05	0.000578589	yes
au2.g8778	Bt407_Btt	Naive_Naive	5.82529	3.30996	-0.815517	-1.65756	0.00715	0.0472502	yes
au2.g8795	Bt407_Btt	Naive_Naive	3.11685	1.6562	-0.912212	-1.97808	0.00165	0.013632	yes
au2.g8803	Bt407_Btt	Naive_Naive	527.33	108.824	-2.27671	-7.78457	5e-05	0.000578589	yes
au2.g8816	Bt407_Btt	Naive_Naive	25.5909	16.3776	-0.643906	-1.89792	0.0011	0.00954253	yes
au2.g8820	Bt407_Btt	Naive_Naive	17.5405	3.58438	-2.29089	-5.87912	5e-05	0.000578589	yes
au2.g8840	Bt407_Btt	Naive_Naive	225.958	122.238	-0.886368	-2.94277	5e-05	0.000578589	yes
au2.g8885	Bt407_Btt	Naive_Naive	65.3823	45.8409	-0.512266	-1.77809	0.0034	0.0253217	yes
au2.g8886	Bt407_Btt	Naive_Naive	102.894	46.3849	-1.14943	-3.81506	5e-05	0.000578589	yes
au2.g8906	Bt407_Btt	Naive_Naive	68.8501	24.8045	-1.47285	-4.80051	5e-05	0.000578589	yes
au2.g8909	Bt407_Btt	Naive_Naive	569.554	330.394	-0.785644	-2.69113	5e-05	0.000578589	yes
au2.g8914	Bt407_Btt	Naive_Naive	198.953	63.2428	-1.65345	-5.39695	5e-05	0.000578589	yes
au2.g8932	Bt407_Btt	Naive_Naive	0.780616	0.302914	-1.36571	-3.0631	5e-05	0.000578589	yes
au2.g8950	Bt407_Btt	Naive_Naive	476.385	210.079	-1.1812	-3.82813	5e-05	0.000578589	yes
au2.g9034	Bt407_Btt	Naive_Naive	31.4768	19.8203	-0.667313	-2.05139	0.0005	0.00475456	yes
au2.g9048	Bt407_Btt	Naive_Naive	17.6327	10.7097	-0.719336	-1.98286	0.0014	0.0118089	yes
au2.g9057	Bt407_Btt	Naive_Naive	224.724	80.3254	-1.48423	-4.9096	5e-05	0.000578589	yes
au2.g9058	Bt407_Btt	Naive_Naive	135.23	26.115	-2.37247	-6.5204	5e-05	0.000578589	yes
au2.g9150	Bt407_Btt	Naive_Naive	176.028	105.583	-0.737421	-2.45202	5e-05	0.000578589	yes
au2.g9155	Bt407_Btt	Naive_Naive	171.731	43.6141	-1.97728	-6.53914	5e-05	0.000578589	yes
au2.g9231	Bt407_Btt	Naive_Naive	128.662	60.4857	-1.08892	-3.63428	5e-05	0.000578589	yes
au2.g9252	Bt407_Btt	Naive_Naive	685.243	256.897	-1.41543	-5.00932	5e-05	0.000578589	yes
au2.g9274	Bt407_Btt	Naive_Naive	5.84199	2.67129	-1.12892	-2.38673	0.0001	0.0011045	yes
au2.g9313	Bt407_Btt	Naive_Naive	30.833	22.0446	-0.484048	-1.57052	0.0072	0.0475169	yes
au2.g9352	Bt407_Btt	Naive_Naive	55.2283	37.3881	-0.56283	-1.82035	0.00205	0.016437	yes
au2.g9355	Bt407_Btt	Naive_Naive	71.8136	17.3486	-2.04943	-5.91892	5e-05	0.000578589	yes
au2.g9356	Bt407_Btt	Naive_Naive	21.1166	4.18752	-2.33421	-6.14833	5e-05	0.000578589	yes
au2.g9385	Bt407_Btt	Naive_Naive	1621.96	344.632	-2.23461	-7.60743	5e-05	0.000578589	yes
au2.g9443	Bt407_Btt	Naive_Naive	4.28446	2.43462	-0.815414	-2.37523	0.0001	0.0011045	yes
au2.g9444	Bt407_Btt	Naive_Naive	12.4735	6.37095	-0.969286	-2.71766	5e-05	0.000578589	yes
au2.g9462	Bt407_Btt	Naive_Naive	276.276	187.909	-0.556078	-1.87839	0.00135	0.0114361	yes
au2.g9463	Bt407_Btt	Naive_Naive	148.99	90.8145	-0.714221	-2.44983	5e-05	0.000578589	yes
au2.g9464	Bt407_Btt	Naive_Naive	137.943	86.0499	-0.68083	-2.27829	0.0002	0.00207754	yes
au2.g9469	Bt407_Btt	Naive_Naive	595.801	254.449	-1.22745	-4.11939	5e-05	0.000578589	yes
au2.g9536	Bt407_Btt	Naive_Naive	52.3274	30.2349	-0.79135	-2.27632	5e-05	0.000578589	yes
au2.g9537	Bt407_Btt	Naive_Naive	136.683	47.1222	-1.53635	-5.26569	5e-05	0.000578589	yes
au2.g9540	Bt407_Btt	Naive_Naive	2.44993	1.22473	-1.00027	-2.01363	0.0009	0.00800108	yes
au2.g9569,au2.g9570	Bt407_Btt	Naive_Naive	1093.35	243.185	-2.16864	-7.05139	5e-05	0.000578589	yes
au2.g9582	Bt407_Btt	Naive_Naive	2245.05	965.6	-1.21725	-4.25272	5e-05	0.000578589	yes
au2.g10981	Bt407_Btt	Naive_Naive	72.2474	42.8925	-0.752222	-2.70712	5e-05	0.000578589	yes
au2.g11023,au2.g11024	Bt407_Btt	Naive_Naive	41.698	29.7415	-0.4875	-1.60983	0.0051	0.0356084	yes
au2.g11076	Bt407_Btt	Naive_Naive	98.6932	53.8659	-0.873577	-2.88694	5e-05	0.000578589	yes
au2.g11125	Bt407_Btt	Naive_Naive	335.119	166.633	-1.008	-3.37144	5e-05	0.000578589	yes
au2.g11132	Bt407_Btt	Naive_Naive	88.2146	8.69046	-3.34351	-8.25854	5e-05	0.000578589	yes
au2.g11136	Bt407_Btt	Naive_Naive	15.1763	10.124	-0.584041	-1.9113	0.00205	0.016437	yes
au2.g11150	Bt407_Btt	Naive_Naive	16.0587	8.2224	-0.96572	-2.70415	5e-05	0.000578589	yes
au2.g11184	Bt407_Btt	Naive_Naive	39.3954	26.6546	-0.563644	-1.84765	0.0018	0.014678	yes
au2.g11185	Bt407_Btt	Naive_Naive	13.38	8.17027	-0.711619	-2.13071	0.00045	0.00432709	yes
au2.g11196	Bt407_Btt	Naive_Naive	77.9301	32.3411	-1.26881	-4.20896	5e-05	0.000578589	yes
au2.g11204	Bt407_Btt	Naive_Naive	110.782	54.4454	-1.02485	-3.42286	5e-05	0.000578589	yes
au2.g11215	Bt407_Btt	Naive_Naive	26.3709	19.1509	-0.461534	-1.54338	0.0072	0.0475169	yes
au2.g11257	Bt407_Btt	Naive_Naive	8.348	4.30324	-0.956006	-2.78808	5e-05	0.000578589	yes
au2.g11258	Bt407_Btt	Naive_Naive	84.6228	36.8114	-1.20089	-3.96889	5e-05	0.000578589	yes
au2.g11263	Bt407_Btt	Naive_Naive	98.97	43.9016	-1.17272	-3.94605	5e-05	0.000578589	yes
au2.g11283	Bt407_Btt	Naive_Naive	203.796	92.4352	-1.14061	-3.82921	5e-05	0.000578589	yes
au2.g11287	Bt407_Btt	Naive_Naive	6.05948	3.4796	-0.800275	-2.08423	0.0006	0.00558809	yes
au2.g11290	Bt407_Btt	Naive_Naive	74.905	38.9964	-0.941721	-2.52161	5e-05	0.000578589	yes
au2.g11302	Bt407_Btt	Naive_Naive	106.876	36.2634	-1.55935	-5.19703	5e-05	0.000578589	yes
au2.g11380	Bt407_Btt	Naive_Naive	4.85971	2.058	-1.23963	-2.73386	5e-05	0.000578589	yes
au2.g11406	Bt407_Btt	Naive_Naive	13.4029	8.9764	-0.578338	-1.9158	0.0012	0.0103135	yes
au2.g11433	Bt407_Btt	Naive_Naive	25.131	15.8269	-0.667083	-2.09101	0.00035	0.00345034	yes
au2.g11455	Bt407_Btt	Naive_Naive	3534.44	1345.87	-1.39294	-4.50872	5e-05	0.000578589	yes
au2.g11497	Bt407_Btt	Naive_Naive	1.92619	1.04592	-0.880982	-1.99645	0.0009	0.00800108	yes
au2.g11499	Bt407_Btt	Naive_Naive	81.5759	43.7284	-0.899573	-2.83351	5e-05	0.000578589	yes
au2.g11501	Bt407_Btt	Naive_Naive	81.3641	55.8572	-0.54265	-1.82208	0.00165	0.013632	yes
au2.g11532	Bt407_Btt	Naive_Naive	576.179	189.945	-1.60094	-5.42945	5e-05	0.000578589	yes
au2.g11558	Bt407_Btt	Naive_Naive	266.437	157.435	-0.759041	-2.56347	5e-05	0.000578589	yes
au2.g11559	Bt407_Btt	Naive_Naive	90.6125	63.8142	-0.505833	-1.61546	0.0054	0.0373836	yes
au2.g11570	Bt407_Btt	Naive_Naive	57.9938	35.8527	-0.693816	-2.30982	5e-05	0.000578589	yes
au2.g11606	Bt407_Btt	Naive_Naive	296.083	148.261	-0.997864	-3.41726	5e-05	0.000578589	yes
au2.g11616	Bt407_Btt	Naive_Naive	25.5023	13.1966	-0.950461	-2.63883	5e-05	0.000578589	yes
au2.g11618	Bt407_Btt	Naive_Naive	27.566	17.5069	-0.654969	-2.00715	0.00065	0.00600033	yes
au2.g11619	Bt407_Btt	Naive_Naive	79.5956	46.1437	-0.786556	-2.65162	5e-05	0.000578589	yes
au2.g11629	Bt407_Btt	Naive_Naive	4.2492	1.98898	-1.09516	-1.85527	0.0028	0.0214836	yes
au2.g11717	Bt407_Btt	Naive_Naive	62.7922	43.5259	-0.528712	-1.65463	0.00335	0.0250209	yes
au2.g11769	Bt407_Btt	Naive_Naive	214.607	101.969	-1.07356	-3.57809	5e-05	0.000578589	yes
au2.g11815	Bt407_Btt	Naive_Naive	4.21077	2.63361	-0.677044	-1.5782	0.00435	0.0311485	yes
au2.g11833	Bt407_Btt	Naive_Naive	13.8246	1.59281	-3.11759	-8.54366	5e-05	0.000578589	yes
au2.g11859	Bt407_Btt	Naive_Naive	33.2539	20.9947	-0.663502	-1.72893	0.0033	0.0246969	yes
au2.g11919,au2.g11920	Bt407_Btt	Naive_Naive	134.499	50.2098	-1.42156	-4.65416	5e-05	0.000578589	yes
au2.g11932	Bt407_Btt	Naive_Naive	113.746	57.0075	-0.99659	-3.31821	5e-05	0.000578589	yes
au2.g11938	Bt407_Btt	Naive_Naive	241.741	89.3464	-1.43598	-3.06397	5e-05	0.000578589	yes
au2.g11996	Bt407_Btt	Naive_Naive	9.2658	6.45907	-0.520588	-1.61854	0.0054	0.0373836	yes
au2.g12012	Bt407_Btt	Naive_Naive	18.6915	9.79974	-0.931569	-2.72917	5e-05	0.000578589	yes
au2.g12072	Bt407_Btt	Naive_Naive	45.829	31.3389	-0.548306	-1.86498	0.0013	0.01106	yes
au2.g12073	Bt407_Btt	Naive_Naive	36.564	25.3373	-0.529165	-1.78154	0.0026	0.0201518	yes
au2.g12105	Bt407_Btt	Naive_Naive	48.8893	31.8014	-0.620429	-2.01999	0.0005	0.00475456	yes
au2.g12120	Bt407_Btt	Naive_Naive	72.678	43.6418	-0.735811	-2.49021	5e-05	0.000578589	yes
au2.g12122	Bt407_Btt	Naive_Naive	57.091	37.1591	-0.619549	-1.96816	0.00065	0.00600033	yes
au2.g12155	Bt407_Btt	Naive_Naive	14.406	7.94718	-0.858156	-2.06135	0.0005	0.00475456	yes
au2.g12159	Bt407_Btt	Naive_Naive	20.2096	4.82923	-2.06518	-5.0855	5e-05	0.000578589	yes
au2.g12161	Bt407_Btt	Naive_Naive	44.6496	24.1127	-0.888852	-2.99416	5e-05	0.000578589	yes
au2.g12184	Bt407_Btt	Naive_Naive	414.992	205.28	-1.01549	-3.39342	5e-05	0.000578589	yes
au2.g12187	Bt407_Btt	Naive_Naive	10.2947	4.73802	-1.11954	-2.95901	5e-05	0.000578589	yes
au2.g12188	Bt407_Btt	Naive_Naive	51.7968	34.1756	-0.599897	-2.13377	0.0005	0.00475456	yes
au2.g12197	Bt407_Btt	Naive_Naive	115.201	59.3825	-0.95605	-3.25791	5e-05	0.000578589	yes
au2.g10999	Bt407_Btt	Naive_Naive	8.89832	5.45506	-0.705939	-1.87432	0.00325	0.0243808	yes
au2.g11000	Bt407_Btt	Naive_Naive	12.4821	6.73878	-0.889299	-2.16261	0.00045	0.00432709	yes
au2.g11055	Bt407_Btt	Naive_Naive	3.47791	1.28647	-1.43481	-2.62159	5e-05	0.000578589	yes
au2.g11056	Bt407_Btt	Naive_Naive	167.458	74.8119	-1.16246	-3.89481	5e-05	0.000578589	yes
au2.g11095	Bt407_Btt	Naive_Naive	78.2829	43.3627	-0.852241	-2.84837	5e-05	0.000578589	yes
au2.g11097	Bt407_Btt	Naive_Naive	161.7	39.6205	-2.029	-6.72339	5e-05	0.000578589	yes
au2.g11119	Bt407_Btt	Naive_Naive	5.60767	2.88945	-0.956608	-2.11835	0.00025	0.00254335	yes
au2.g11127	Bt407_Btt	Naive_Naive	366.205	253.144	-0.532695	-1.74991	0.00235	0.0184892	yes
au2.g11177	Bt407_Btt	Naive_Naive	103.457	38.9294	-1.4101	-4.6882	5e-05	0.000578589	yes
au2.g11181	Bt407_Btt	Naive_Naive	23.3148	15.1754	-0.619516	-2.02585	0.0003	0.00300072	yes
au2.g11209	Bt407_Btt	Naive_Naive	26.0581	7.17927	-1.85982	-5.70317	5e-05	0.000578589	yes
au2.g11216	Bt407_Btt	Naive_Naive	48.2687	32.7509	-0.559554	-1.89478	0.0025	0.0194916	yes
au2.g11250	Bt407_Btt	Naive_Naive	33.0965	22.9642	-0.527292	-1.63539	0.00555	0.0382513	yes
au2.g11251	Bt407_Btt	Naive_Naive	38.328	21.9858	-0.801824	-2.33701	5e-05	0.000578589	yes
au2.g11267	Bt407_Btt	Naive_Naive	16.2684	11.0552	-0.557347	-1.69799	0.0055	0.0379484	yes
au2.g11282	Bt407_Btt	Naive_Naive	74.2311	26.8884	-1.46504	-4.32124	5e-05	0.000578589	yes
au2.g11301	Bt407_Btt	Naive_Naive	54.1228	26.6369	-1.02281	-3.46763	5e-05	0.000578589	yes
au2.g11314	Bt407_Btt	Naive_Naive	37.2822	21.5907	-0.788078	-2.6313	5e-05	0.000578589	yes
au2.g11331	Bt407_Btt	Naive_Naive	23.1829	13.3177	-0.799715	-2.49122	5e-05	0.000578589	yes
au2.g11371	Bt407_Btt	Naive_Naive	35.2783	25.1913	-0.485854	-1.55823	0.0068	0.0452491	yes
au2.g11381	Bt407_Btt	Naive_Naive	67.813	15.4092	-2.13777	-6.48581	5e-05	0.000578589	yes
au2.g11426	Bt407_Btt	Naive_Naive	21.8507	15.1817	-0.525343	-1.67985	0.0034	0.0253217	yes
au2.g11430	Bt407_Btt	Naive_Naive	117.798	68.1913	-0.788655	-2.77004	5e-05	0.000578589	yes
au2.g11453	Bt407_Btt	Naive_Naive	4.60397	2.7664	-0.734867	-1.70627	0.0052	0.0362041	yes
au2.g11454	Bt407_Btt	Naive_Naive	3685.23	1177.69	-1.64579	-5.29685	5e-05	0.000578589	yes
au2.g11487	Bt407_Btt	Naive_Naive	99.0194	70.5421	-0.489227	-1.5832	0.00615	0.0416996	yes
au2.g11522	Bt407_Btt	Naive_Naive	1.96938	0.999463	-0.978514	-1.83364	0.00175	0.0143278	yes
au2.g11523	Bt407_Btt	Naive_Naive	60.1246	32.3346	-0.894878	-2.9467	5e-05	0.000578589	yes
au2.g11524	Bt407_Btt	Naive_Naive	102.372	40.624	-1.33341	-4.4924	5e-05	0.000578589	yes
au2.g11526	Bt407_Btt	Naive_Naive	104.133	71.1695	-0.549092	-1.80276	0.0012	0.0103135	yes
au2.g11527	Bt407_Btt	Naive_Naive	17.1143	11.6241	-0.558083	-1.87022	0.0044	0.0314511	yes
au2.g11543	Bt407_Btt	Naive_Naive	77.1589	39.9457	-0.949791	-2.74732	5e-05	0.000578589	yes
au2.g11545	Bt407_Btt	Naive_Naive	354.542	138.032	-1.36095	-4.36949	5e-05	0.000578589	yes
au2.g11548	Bt407_Btt	Naive_Naive	199.783	48.4653	-2.04341	-6.42233	5e-05	0.000578589	yes
au2.g11549	Bt407_Btt	Naive_Naive	103.794	66.7216	-0.637492	-2.10137	0.0006	0.00558809	yes
au2.g11550	Bt407_Btt	Naive_Naive	4771.51	1111.14	-2.10241	-6.74705	5e-05	0.000578589	yes
au2.g11551	Bt407_Btt	Naive_Naive	1350.76	22.4823	-5.90884	-14.8566	5e-05	0.000578589	yes
au2.g11628	Bt407_Btt	Naive_Naive	1072.35	445.591	-1.26698	-4.06643	5e-05	0.000578589	yes
au2.g11630	Bt407_Btt	Naive_Naive	79.9828	57.073	-0.486881	-1.63361	0.00425	0.030529	yes
au2.g11652	Bt407_Btt	Naive_Naive	283.699	101.908	-1.47709	-4.7346	5e-05	0.000578589	yes
au2.g11672	Bt407_Btt	Naive_Naive	625.145	302.08	-1.04926	-3.53927	5e-05	0.000578589	yes
au2.g11695	Bt407_Btt	Naive_Naive	664.103	324.673	-1.03242	-3.5813	5e-05	0.000578589	yes
au2.g11710	Bt407_Btt	Naive_Naive	34.4356	20.6415	-0.738354	-2.45713	5e-05	0.000578589	yes
au2.g11761	Bt407_Btt	Naive_Naive	48.1514	33.6775	-0.515795	-1.71706	0.00305	0.0231039	yes
au2.g11768	Bt407_Btt	Naive_Naive	7.9187	4.43909	-0.835	-2.03863	0.00075	0.00680381	yes
au2.g11770	Bt407_Btt	Naive_Naive	8.43612	4.82261	-0.806767	-2.29034	0.0002	0.00207754	yes
au2.g11772	Bt407_Btt	Naive_Naive	17.0251	11.1964	-0.60463	-1.84589	0.00185	0.015044	yes
au2.g11822	Bt407_Btt	Naive_Naive	11.2331	7.36652	-0.608696	-1.83671	0.0014	0.0118089	yes
au2.g11823	Bt407_Btt	Naive_Naive	76.6405	47.0627	-0.703523	-2.33996	0.0001	0.0011045	yes
au2.g11836	Bt407_Btt	Naive_Naive	217.009	51.022	-2.08856	-6.95718	5e-05	0.000578589	yes
au2.g11837	Bt407_Btt	Naive_Naive	146.904	1.01923	-7.17126	-14.3816	5e-05	0.000578589	yes
au2.g11857	Bt407_Btt	Naive_Naive	48.8561	27.3598	-0.83648	-2.47965	5e-05	0.000578589	yes
au2.g11860	Bt407_Btt	Naive_Naive	81.3368	53.6066	-0.601497	-1.82957	0.0022	0.0174773	yes
au2.g11882	Bt407_Btt	Naive_Naive	41.8043	23.4924	-0.831454	-2.73849	5e-05	0.000578589	yes
au2.g11885	Bt407_Btt	Naive_Naive	7.46328	1.6168	-2.20667	-3.96744	5e-05	0.000578589	yes
au2.g11925	Bt407_Btt	Naive_Naive	1222.15	171.154	-2.83606	-9.52334	5e-05	0.000578589	yes
au2.g11929	Bt407_Btt	Naive_Naive	36.7602	26.2237	-0.487275	-1.58525	0.00685	0.0455182	yes
au2.g11946	Bt407_Btt	Naive_Naive	39.5594	24.3085	-0.702558	-1.96709	0.00085	0.0076085	yes
au2.g11954	Bt407_Btt	Naive_Naive	76.897	50.3836	-0.609974	-1.89557	0.00105	0.00916463	yes
au2.g11988	Bt407_Btt	Naive_Naive	53.8209	35.8696	-0.585404	-1.83408	0.0025	0.0194916	yes
au2.g12017	Bt407_Btt	Naive_Naive	20.3932	8.81871	-1.20945	-3.48963	5e-05	0.000578589	yes
au2.g12196	Bt407_Btt	Naive_Naive	171.802	98.8568	-0.797338	-2.82497	5e-05	0.000578589	yes
au2.g12198	Bt407_Btt	Naive_Naive	46.6172	28.6079	-0.704452	-2.43723	5e-05	0.000578589	yes
au2.g9956	Bt407_Btt	Naive_Naive	64.953	31.3639	-1.05029	-3.50381	5e-05	0.000578589	yes
au2.g10000	Bt407_Btt	Naive_Naive	46.63	25.9235	-0.847	-2.91783	5e-05	0.000578589	yes
au2.g10007	Bt407_Btt	Naive_Naive	42.7654	28.328	-0.594214	-1.87438	0.00165	0.013632	yes
au2.g10104	Bt407_Btt	Naive_Naive	67.3622	42.7904	-0.654653	-2.20468	5e-05	0.000578589	yes
au2.g10117	Bt407_Btt	Naive_Naive	48.3224	29.6068	-0.706763	-2.38715	5e-05	0.000578589	yes
au2.g10164	Bt407_Btt	Naive_Naive	283.811	201.368	-0.4951	-1.63363	0.00495	0.0347315	yes
au2.g10220	Bt407_Btt	Naive_Naive	8.76503	3.45981	-1.34107	-2.88484	5e-05	0.000578589	yes
au2.g10222	Bt407_Btt	Naive_Naive	17.2708	11.9876	-0.526788	-1.57319	0.00655	0.0439029	yes
au2.g10303	Bt407_Btt	Naive_Naive	47.1108	18.8782	-1.31934	-4.36857	5e-05	0.000578589	yes
au2.g10304	Bt407_Btt	Naive_Naive	108.57	33.21	-1.70894	-5.82975	5e-05	0.000578589	yes
au2.g10328	Bt407_Btt	Naive_Naive	28.2228	18.9499	-0.574671	-1.81573	0.00405	0.0293181	yes
au2.g10330	Bt407_Btt	Naive_Naive	17.241	11.793	-0.547911	-1.80734	0.00315	0.0237507	yes
au2.g10337	Bt407_Btt	Naive_Naive	8.4399	5.00906	-0.752685	-1.86042	0.00165	0.013632	yes
au2.g10347	Bt407_Btt	Naive_Naive	65.6168	44.6355	-0.555874	-2.04983	0.00105	0.00916463	yes
au2.g10348	Bt407_Btt	Naive_Naive	208.282	109.303	-0.930199	-3.20776	5e-05	0.000578589	yes
au2.g10363	Bt407_Btt	Naive_Naive	87.8064	60.7262	-0.532008	-1.78611	0.0027	0.0208182	yes
au2.g10377	Bt407_Btt	Naive_Naive	8.90124	5.89365	-0.594846	-1.59014	0.0067	0.0447087	yes
au2.g10378	Bt407_Btt	Naive_Naive	85.3085	25.9391	-1.71756	-5.63253	5e-05	0.000578589	yes
au2.g10416	Bt407_Btt	Naive_Naive	43.2239	29.2957	-0.561141	-1.73972	0.00365	0.0268519	yes
au2.g10461	Bt407_Btt	Naive_Naive	31.2654	18.0397	-0.793395	-2.27801	0.0001	0.0011045	yes
au2.g10472	Bt407_Btt	Naive_Naive	66.5854	47.5583	-0.485509	-1.60227	0.0057	0.0391016	yes
au2.g10537	Bt407_Btt	Naive_Naive	1270.64	97.6834	-3.7013	-12.2484	5e-05	0.000578589	yes
au2.g10572	Bt407_Btt	Naive_Naive	94.9584	42.8715	-1.14728	-3.79397	5e-05	0.000578589	yes
au2.g10601	Bt407_Btt	Naive_Naive	105.005	59.4424	-0.820898	-2.75714	5e-05	0.000578589	yes
au2.g10603	Bt407_Btt	Naive_Naive	12.5229	8.31955	-0.589991	-1.65692	0.00595	0.0405586	yes
au2.g10657	Bt407_Btt	Naive_Naive	23.8086	16.1837	-0.556937	-1.788	0.0021	0.016794	yes
au2.g10673	Bt407_Btt	Naive_Naive	34.5593	16.615	-1.05659	-3.16004	5e-05	0.000578589	yes
au2.g10693	Bt407_Btt	Naive_Naive	102.318	64.7512	-0.660082	-2.23115	0.0002	0.00207754	yes
au2.g10706,au2.g10707,au2.g10715	Bt407_Btt	Naive_Naive	34.2985	17.7589	-0.949603	-2.8841	5e-05	0.000578589	yes
au2.g10708	Bt407_Btt	Naive_Naive	1.7878	0.509642	-1.81063	-2.65402	0.00025	0.00254335	yes
au2.g10710	Bt407_Btt	Naive_Naive	327.496	226.517	-0.531856	-1.78239	0.00195	0.0157468	yes
au2.g10722	Bt407_Btt	Naive_Naive	39.8814	27.4243	-0.540261	-1.74584	0.00345	0.0256374	yes
au2.g10750	Bt407_Btt	Naive_Naive	20.2606	5.34572	-1.92222	-5.66185	5e-05	0.000578589	yes
au2.g10773	Bt407_Btt	Naive_Naive	17.1351	8.29745	-1.04622	-3.10965	5e-05	0.000578589	yes
au2.g10774	Bt407_Btt	Naive_Naive	1.28946	0.120689	-3.41739	-3.35739	0.00205	0.016437	yes
au2.g10797	Bt407_Btt	Naive_Naive	1.57272	0.861882	-0.867704	-1.855	0.0015	0.0125459	yes
au2.g10824	Bt407_Btt	Naive_Naive	12.8736	7.31084	-0.816307	-2.52116	5e-05	0.000578589	yes
au2.g10853	Bt407_Btt	Naive_Naive	4.66169	1.92937	-1.27273	-2.14944	0.00075	0.00680381	yes
au2.g10860	Bt407_Btt	Naive_Naive	62.9219	19.4465	-1.69405	-5.14185	5e-05	0.000578589	yes
au2.g10865	Bt407_Btt	Naive_Naive	50.3145	35.6515	-0.49701	-1.67376	0.0046	0.0326591	yes
au2.g9811	Bt407_Btt	Naive_Naive	15.2032	10.3197	-0.558975	-1.77523	0.0022	0.0174773	yes
au2.g9818	Bt407_Btt	Naive_Naive	42.1789	27.871	-0.59776	-1.93365	0.00105	0.00916463	yes
au2.g9831	Bt407_Btt	Naive_Naive	1120.32	573.524	-0.96599	-2.79971	5e-05	0.000578589	yes
au2.g9860	Bt407_Btt	Naive_Naive	97.6829	54.6121	-0.838885	-2.78704	5e-05	0.000578589	yes
au2.g9864	Bt407_Btt	Naive_Naive	59.9557	38.7664	-0.629091	-2.01698	0.0008	0.00720956	yes
au2.g9878	Bt407_Btt	Naive_Naive	6814.24	3457.63	-0.978769	-3.10662	5e-05	0.000578589	yes
au2.g9879	Bt407_Btt	Naive_Naive	3915.57	2051.82	-0.932319	-2.94199	5e-05	0.000578589	yes
au2.g9880	Bt407_Btt	Naive_Naive	210.841	132.439	-0.67083	-2.3592	5e-05	0.000578589	yes
au2.g9975	Bt407_Btt	Naive_Naive	5.38393	3.28344	-0.713451	-1.81762	0.0031	0.0234172	yes
au2.g10010	Bt407_Btt	Naive_Naive	88.6241	58.7259	-0.593703	-1.94586	0.00175	0.0143278	yes
au2.g10088	Bt407_Btt	Naive_Naive	53.0269	33.2381	-0.67389	-2.21623	0.00015	0.00160116	yes
au2.g10091	Bt407_Btt	Naive_Naive	94.5906	64.9778	-0.541749	-1.8314	0.0022	0.0174773	yes
au2.g10112	Bt407_Btt	Naive_Naive	42.8352	28.9501	-0.565226	-1.80665	0.00195	0.0157468	yes
au2.g10114	Bt407_Btt	Naive_Naive	183.333	94.8617	-0.950568	-3.19735	5e-05	0.000578589	yes
au2.g10159	Bt407_Btt	Naive_Naive	3.9271	2.3767	-0.724504	-1.97894	0.00065	0.00600033	yes
au2.g10178	Bt407_Btt	Naive_Naive	94.6269	46.0934	-1.03769	-3.20039	5e-05	0.000578589	yes
au2.g10211	Bt407_Btt	Naive_Naive	47.3085	32.5488	-0.539493	-1.82241	0.003	0.0227802	yes
au2.g10213	Bt407_Btt	Naive_Naive	272.353	170.565	-0.67516	-2.34532	5e-05	0.000578589	yes
au2.g10228	Bt407_Btt	Naive_Naive	123.109	88.6091	-0.474409	-1.52969	0.0076	0.0496912	yes
au2.g10278	Bt407_Btt	Naive_Naive	22.4503	12.2352	-0.875696	-2.95983	5e-05	0.000578589	yes
au2.g10293	Bt407_Btt	Naive_Naive	11.0466	4.40701	-1.32573	-3.10654	5e-05	0.000578589	yes
au2.g10346	Bt407_Btt	Naive_Naive	131.663	19.1617	-2.78055	-5.76404	5e-05	0.000578589	yes
au2.g10382	Bt407_Btt	Naive_Naive	45.9623	29.5233	-0.638599	-2.19572	0.0003	0.00300072	yes
au2.g10459	Bt407_Btt	Naive_Naive	27.6284	18.72	-0.561572	-1.80569	0.00235	0.0184892	yes
au2.g10477	Bt407_Btt	Naive_Naive	18.6043	10.8991	-0.771431	-2.54871	5e-05	0.000578589	yes
au2.g10483	Bt407_Btt	Naive_Naive	19.6627	11.5848	-0.76322	-2.50993	5e-05	0.000578589	yes
au2.g10508	Bt407_Btt	Naive_Naive	19.9509	13.3918	-0.575106	-1.69987	0.0031	0.0234172	yes
au2.g10520	Bt407_Btt	Naive_Naive	12.8678	6.96923	-0.884693	-2.64531	5e-05	0.000578589	yes
au2.g10531	Bt407_Btt	Naive_Naive	44.0768	26.8654	-0.71427	-2.07135	0.00035	0.00345034	yes
au2.g10534	Bt407_Btt	Naive_Naive	16.0023	9.46113	-0.758197	-1.69153	0.0039	0.028414	yes
au2.g10535	Bt407_Btt	Naive_Naive	203.495	130.443	-0.641573	-2.14162	0.00015	0.00160116	yes
au2.g10553,au2.g10554	Bt407_Btt	Naive_Naive	46.3364	9.52333	-2.28261	-5.51578	5e-05	0.000578589	yes
au2.g10556	Bt407_Btt	Naive_Naive	0.80959	0.260203	-1.63755	-1.89736	0.00355	0.0262435	yes
au2.g10593	Bt407_Btt	Naive_Naive	651.389	50.5815	-3.68684	-11.741	5e-05	0.000578589	yes
au2.g10608	Bt407_Btt	Naive_Naive	212.316	117.711	-0.850958	-2.77458	5e-05	0.000578589	yes
au2.g10634	Bt407_Btt	Naive_Naive	7.40047	4.56691	-0.696398	-1.80965	0.00155	0.0129187	yes
au2.g10635	Bt407_Btt	Naive_Naive	94.4842	30.5152	-1.63055	-5.49445	5e-05	0.000578589	yes
au2.g10672	Bt407_Btt	Naive_Naive	40.8191	12.2625	-1.73499	-5.57182	5e-05	0.000578589	yes
au2.g10699	Bt407_Btt	Naive_Naive	16.0923	10.2268	-0.654017	-1.70858	0.0029	0.0221304	yes
au2.g10703	Bt407_Btt	Naive_Naive	28.0433	10.2428	-1.45305	-3.62718	5e-05	0.000578589	yes
au2.g10735	Bt407_Btt	Naive_Naive	62.5203	35.6969	-0.808527	-2.65724	5e-05	0.000578589	yes
au2.g10786	Bt407_Btt	Naive_Naive	59.0804	30.566	-0.950753	-3.17797	5e-05	0.000578589	yes
au2.g10795,au2.g10796	Bt407_Btt	Naive_Naive	486.823	245.558	-0.987333	-3.25132	5e-05	0.000578589	yes
au2.g10858	Bt407_Btt	Naive_Naive	7.27921	3.31118	-1.13644	-2.3541	5e-05	0.000578589	yes
au2.g10859	Bt407_Btt	Naive_Naive	90.5652	10.2126	-3.1486	-9.77903	5e-05	0.000578589	yes
au2.g10889	Bt407_Btt	Naive_Naive	127.192	79.1202	-0.684894	-2.31243	0.00015	0.00160116	yes
au2.g10894	Bt407_Btt	Naive_Naive	31.1829	13.2485	-1.23492	-3.53043	5e-05	0.000578589	yes
au2.g10903	Bt407_Btt	Naive_Naive	3.98091	1.72012	-1.21058	-2.39958	0.0002	0.00207754	yes

## Sheet: Bt407_Btt_down
gene	sample_1	sample_2	Normalised FPKM sample_1	Normalised FPKM sample_2	log2(fold_change)	cuffdiff test_statistic	p_value	q_value (FDR correction)	significant
au2.g12281	Bt407_Btt	Naive_Naive	86.0791	128.829	0.581724	1.95473	0.0009	0.00800108	yes
au2.g12314	Bt407_Btt	Naive_Naive	6.43812	14.1331	1.13436	3.08573	5e-05	0.000578589	yes
au2.g12405	Bt407_Btt	Naive_Naive	1.32463	6.84041	2.3685	6.51692	5e-05	0.000578589	yes
au2.g12455	Bt407_Btt	Naive_Naive	57.9411	106.742	0.881466	2.63583	5e-05	0.000578589	yes
au2.g12475	Bt407_Btt	Naive_Naive	13.3859	29.7948	1.15435	3.75626	5e-05	0.000578589	yes
au2.g12477	Bt407_Btt	Naive_Naive	13.2433	24.4616	0.885254	2.87154	5e-05	0.000578589	yes
au2.g12500	Bt407_Btt	Naive_Naive	109.325	430.524	1.97746	6.52397	5e-05	0.000578589	yes
au2.g12540	Bt407_Btt	Naive_Naive	66.948	102.617	0.616154	2.05853	0.0005	0.00475456	yes
au2.g12573	Bt407_Btt	Naive_Naive	49.3	351.584	2.83421	9.23875	5e-05	0.000578589	yes
au2.g12589	Bt407_Btt	Naive_Naive	287.35	494.391	0.782843	2.57365	5e-05	0.000578589	yes
au2.g12604	Bt407_Btt	Naive_Naive	4.91971	25.723	2.38642	4.58844	5e-05	0.000578589	yes
au2.g12609	Bt407_Btt	Naive_Naive	49.9855	165.905	1.73078	5.76948	5e-05	0.000578589	yes
au2.g12655	Bt407_Btt	Naive_Naive	82.1473	364.054	2.14787	7.0497	5e-05	0.000578589	yes
au2.g12682	Bt407_Btt	Naive_Naive	125.434	381.453	1.60458	5.28139	5e-05	0.000578589	yes
au2.g12696	Bt407_Btt	Naive_Naive	61.5658	99.5845	0.693793	2.32874	0.0001	0.0011045	yes
au2.g12290	Bt407_Btt	Naive_Naive	15.9208	28.6982	0.850049	2.54007	5e-05	0.000578589	yes
au2.g12386	Bt407_Btt	Naive_Naive	8.08306	20.476	1.34096	4.31798	5e-05	0.000578589	yes
au2.g12400	Bt407_Btt	Naive_Naive	43.6399	137.768	1.65852	5.48482	5e-05	0.000578589	yes
au2.g12411	Bt407_Btt	Naive_Naive	4.83872	13.0439	1.43068	3.5911	5e-05	0.000578589	yes
au2.g12415	Bt407_Btt	Naive_Naive	2.18461	10.7448	2.29819	3.50399	5e-05	0.000578589	yes
au2.g12417	Bt407_Btt	Naive_Naive	2.44289	13.0035	2.41224	3.66647	5e-05	0.000578589	yes
au2.g12427	Bt407_Btt	Naive_Naive	93.0171	133.002	0.515884	1.75036	0.00295	0.0224486	yes
au2.g12428	Bt407_Btt	Naive_Naive	10.3191	24.41	1.24215	2.58591	5e-05	0.000578589	yes
au2.g12429	Bt407_Btt	Naive_Naive	86.383	147.096	0.767943	2.34677	5e-05	0.000578589	yes
au2.g12432	Bt407_Btt	Naive_Naive	8.04088	13.4006	0.736867	2.28065	0.0001	0.0011045	yes
au2.g12433	Bt407_Btt	Naive_Naive	28.8246	45.3421	0.653553	2.16352	0.00035	0.00345034	yes
au2.g12462	Bt407_Btt	Naive_Naive	53.3961	78.8259	0.561934	1.89525	0.00115	0.00993445	yes
au2.g12473	Bt407_Btt	Naive_Naive	14.4925	20.8559	0.525146	1.75334	0.0023	0.0181548	yes
au2.g12494	Bt407_Btt	Naive_Naive	40.0869	76.5559	0.933383	3.18142	5e-05	0.000578589	yes
au2.g12507	Bt407_Btt	Naive_Naive	305.526	635.556	1.05673	3.4271	5e-05	0.000578589	yes
au2.g12536	Bt407_Btt	Naive_Naive	31.9524	65.6612	1.03912	3.42269	5e-05	0.000578589	yes
au2.g12546	Bt407_Btt	Naive_Naive	74.3721	103.856	0.481749	1.60838	0.00595	0.0405586	yes
au2.g12572	Bt407_Btt	Naive_Naive	3.31974	6.85581	1.04626	2.25849	5e-05	0.000578589	yes
au2.g12574	Bt407_Btt	Naive_Naive	18.4326	173.421	3.23395	10.3789	5e-05	0.000578589	yes
au2.g12588	Bt407_Btt	Naive_Naive	72.1812	125.203	0.794574	2.65473	5e-05	0.000578589	yes
au2.g12671	Bt407_Btt	Naive_Naive	1349.23	4383.73	1.70003	5.19272	5e-05	0.000578589	yes
au2.g12672	Bt407_Btt	Naive_Naive	2.03215	4.50302	1.14789	2.10555	0.00085	0.0076085	yes
au2.g12686	Bt407_Btt	Naive_Naive	4.52197	10.2355	1.17855	2.79538	5e-05	0.000578589	yes
au2.g2058	Bt407_Btt	Naive_Naive	11.4469	93.5471	3.03074	6.74467	5e-05	0.000578589	yes
au2.g2063	Bt407_Btt	Naive_Naive	24.927	78.1459	1.64846	5.29975	5e-05	0.000578589	yes
au2.g2083	Bt407_Btt	Naive_Naive	30.3791	82.2516	1.43696	4.77264	5e-05	0.000578589	yes
au2.g2105	Bt407_Btt	Naive_Naive	77.3385	127.05	0.71614	2.40722	5e-05	0.000578589	yes
au2.g2159	Bt407_Btt	Naive_Naive	35.4729	120.127	1.75977	5.20025	5e-05	0.000578589	yes
au2.g2161	Bt407_Btt	Naive_Naive	100.246	509.629	2.34591	7.77071	5e-05	0.000578589	yes
au2.g2209	Bt407_Btt	Naive_Naive	98.0594	312.241	1.67093	5.60953	5e-05	0.000578589	yes
au2.g2213	Bt407_Btt	Naive_Naive	41.4984	87.9757	1.08405	2.7891	5e-05	0.000578589	yes
au2.g2255	Bt407_Btt	Naive_Naive	1.71897	5.236	1.60692	3.0913	5e-05	0.000578589	yes
au2.g2343	Bt407_Btt	Naive_Naive	105.274	158.284	0.588374	1.93256	0.00135	0.0114361	yes
au2.g2344	Bt407_Btt	Naive_Naive	51.9895	85.4232	0.716407	2.36511	0.0001	0.0011045	yes
au2.g2345	Bt407_Btt	Naive_Naive	32.4923	61.7834	0.927123	2.93303	5e-05	0.000578589	yes
au2.g2348	Bt407_Btt	Naive_Naive	34.8397	53.7311	0.625024	2.10323	0.00035	0.00345034	yes
au2.g2364	Bt407_Btt	Naive_Naive	199.097	302.852	0.605141	2.04533	0.0003	0.00300072	yes
au2.g2400	Bt407_Btt	Naive_Naive	493.478	1247.76	1.33829	4.45151	5e-05	0.000578589	yes
au2.g2409	Bt407_Btt	Naive_Naive	26.4894	62.7272	1.24368	4.18943	5e-05	0.000578589	yes
au2.g2419	Bt407_Btt	Naive_Naive	127.918	177.482	0.472449	1.56669	0.0075	0.0491537	yes
au2.g2445	Bt407_Btt	Naive_Naive	13.9304	21.0776	0.597476	1.97193	0.0009	0.00800108	yes
au2.g2447	Bt407_Btt	Naive_Naive	25.3615	38.6377	0.607369	1.94223	0.0008	0.00720956	yes
au2.g2514	Bt407_Btt	Naive_Naive	1.59284	27.3726	4.10305	6.29785	5e-05	0.000578589	yes
au2.g2540	Bt407_Btt	Naive_Naive	2.34226	9.71254	2.05195	4.6959	5e-05	0.000578589	yes
au2.g2570	Bt407_Btt	Naive_Naive	19.7722	30.518	0.626183	2.10436	0.0001	0.0011045	yes
au2.g2582	Bt407_Btt	Naive_Naive	0.580076	2.03506	1.81076	2.82896	5e-05	0.000578589	yes
au2.g2622	Bt407_Btt	Naive_Naive	1.42595	14.7082	3.36663	6.43301	5e-05	0.000578589	yes
au2.g2625	Bt407_Btt	Naive_Naive	54.336	761.497	3.80886	10.8419	5e-05	0.000578589	yes
au2.g2626	Bt407_Btt	Naive_Naive	116.141	1112.99	3.26048	10.2029	5e-05	0.000578589	yes
au2.g2645	Bt407_Btt	Naive_Naive	48.7969	81.3982	0.738208	2.44779	5e-05	0.000578589	yes
au2.g2677	Bt407_Btt	Naive_Naive	92.8372	160.596	0.790662	2.63009	5e-05	0.000578589	yes
au2.g2687	Bt407_Btt	Naive_Naive	43.6923	69.9153	0.678228	2.20619	0.0002	0.00207754	yes
au2.g2715	Bt407_Btt	Naive_Naive	34.5857	85.835	1.31139	4.37198	5e-05	0.000578589	yes
au2.g2788	Bt407_Btt	Naive_Naive	24.977	40.6096	0.701216	2.38116	0.0001	0.0011045	yes
au2.g2974	Bt407_Btt	Naive_Naive	5.82949	8.76377	0.588182	1.54364	0.0071	0.0469625	yes
au2.g2978	Bt407_Btt	Naive_Naive	139.016	235.267	0.759052	2.59724	5e-05	0.000578589	yes
au2.g2980	Bt407_Btt	Naive_Naive	2.25473	5.49249	1.2845	2.87845	5e-05	0.000578589	yes
au2.g3009	Bt407_Btt	Naive_Naive	71.7308	281.92	1.97462	6.56259	5e-05	0.000578589	yes
au2.g3010	Bt407_Btt	Naive_Naive	182.512	475.634	1.38186	4.55719	5e-05	0.000578589	yes
au2.g3016,au2.g3017	Bt407_Btt	Naive_Naive	34.5712	59.1635	0.775137	1.71445	0.0034	0.0253217	yes
au2.g3055	Bt407_Btt	Naive_Naive	30.8788	43.5121	0.494804	1.55819	0.0067	0.0447087	yes
au2.g3059	Bt407_Btt	Naive_Naive	20.624	155.135	2.91113	9.55255	5e-05	0.000578589	yes
au2.g3060	Bt407_Btt	Naive_Naive	48.9425	131.867	1.42992	4.70958	5e-05	0.000578589	yes
au2.g3071	Bt407_Btt	Naive_Naive	7.74458	13.5872	0.810988	1.77467	0.0025	0.0194916	yes
au2.g3072	Bt407_Btt	Naive_Naive	125.661	212.901	0.760641	2.50935	5e-05	0.000578589	yes
au2.g3091	Bt407_Btt	Naive_Naive	90.2205	540.336	2.58233	10.3713	5e-05	0.000578589	yes
au2.g3096	Bt407_Btt	Naive_Naive	1.24565	2.70475	1.11859	1.70767	0.00675	0.0449814	yes
au2.g3097	Bt407_Btt	Naive_Naive	541.567	839.587	0.632541	2.109	0.0005	0.00475456	yes
au2.g3120	Bt407_Btt	Naive_Naive	19.7128	29.5572	0.584377	1.81672	0.00135	0.0114361	yes
au2.g3159	Bt407_Btt	Naive_Naive	39.3237	58.9567	0.584257	1.94868	0.0007	0.00640451	yes
au2.g3173	Bt407_Btt	Naive_Naive	15.4855	22.8686	0.562449	1.71963	0.0033	0.0246969	yes
au2.g3210	Bt407_Btt	Naive_Naive	41.5286	84.8065	1.03007	3.44655	5e-05	0.000578589	yes
au2.g3227	Bt407_Btt	Naive_Naive	45.0279	71.8066	0.673297	2.24816	5e-05	0.000578589	yes
au2.g3300	Bt407_Btt	Naive_Naive	844.732	1601.06	0.922465	3.03434	5e-05	0.000578589	yes
au2.g3327	Bt407_Btt	Naive_Naive	116.864	177.774	0.605222	2.00042	0.0003	0.00300072	yes
au2.g3347	Bt407_Btt	Naive_Naive	22.264	59.6109	1.42086	4.84099	5e-05	0.000578589	yes
au2.g3363	Bt407_Btt	Naive_Naive	103.431	162.981	0.656043	2.19383	0.0001	0.0011045	yes
au2.g3403	Bt407_Btt	Naive_Naive	0.610502	1.94028	1.6682	2.20021	0.0007	0.00640451	yes
au2.g2085	Bt407_Btt	Naive_Naive	5.31125	11.1426	1.06896	2.42982	5e-05	0.000578589	yes
au2.g2097	Bt407_Btt	Naive_Naive	72.0827	108.153	0.585343	1.96829	0.0008	0.00720956	yes
au2.g2123	Bt407_Btt	Naive_Naive	5.06067	8.30744	0.715076	1.98419	0.0006	0.00558809	yes
au2.g2141	Bt407_Btt	Naive_Naive	45.8525	89.3199	0.96198	3.24521	5e-05	0.000578589	yes
au2.g2160	Bt407_Btt	Naive_Naive	61.2354	151.712	1.3089	4.35279	5e-05	0.000578589	yes
au2.g2204	Bt407_Btt	Naive_Naive	8.05163	15.3663	0.932412	2.67964	5e-05	0.000578589	yes
au2.g2214	Bt407_Btt	Naive_Naive	34.574	65.0906	0.912762	2.13472	0.00115	0.00993445	yes
au2.g2222	Bt407_Btt	Naive_Naive	23.0932	34.788	0.591123	1.81405	0.00235	0.0184892	yes
au2.g2224	Bt407_Btt	Naive_Naive	1.52515	5.64886	1.889	3.10866	5e-05	0.000578589	yes
au2.g2235	Bt407_Btt	Naive_Naive	83.703	150.833	0.849603	2.87401	5e-05	0.000578589	yes
au2.g2307	Bt407_Btt	Naive_Naive	6.76501	10.8242	0.678096	2.20971	0.0001	0.0011045	yes
au2.g2324	Bt407_Btt	Naive_Naive	65.473	111.355	0.76619	2.43801	5e-05	0.000578589	yes
au2.g2325	Bt407_Btt	Naive_Naive	43.137	77.3454	0.842389	2.53429	5e-05	0.000578589	yes
au2.g2326	Bt407_Btt	Naive_Naive	14.7183	28.4935	0.953026	2.45692	5e-05	0.000578589	yes
au2.g2366	Bt407_Btt	Naive_Naive	12.6898	20.2276	0.672655	1.95632	0.00175	0.0143278	yes
au2.g2411	Bt407_Btt	Naive_Naive	3.54459	9.3257	1.39559	2.09033	0.0002	0.00207754	yes
au2.g2413	Bt407_Btt	Naive_Naive	2.12931	5.36176	1.33232	1.89926	0.002	0.0160894	yes
au2.g2420	Bt407_Btt	Naive_Naive	31.8035	92.7185	1.54367	5.33111	5e-05	0.000578589	yes
au2.g2503	Bt407_Btt	Naive_Naive	20.3843	83.4945	2.03423	5.29505	5e-05	0.000578589	yes
au2.g2504	Bt407_Btt	Naive_Naive	1953.51	2853.16	0.546491	1.70359	0.00365	0.0268519	yes
au2.g2507	Bt407_Btt	Naive_Naive	375.841	867.729	1.20712	4.35493	5e-05	0.000578589	yes
au2.g2508	Bt407_Btt	Naive_Naive	282.844	879.282	1.63632	5.66009	5e-05	0.000578589	yes
au2.g2510	Bt407_Btt	Naive_Naive	248.672	555.638	1.1599	4.06074	5e-05	0.000578589	yes
au2.g2511	Bt407_Btt	Naive_Naive	107.267	385.103	1.84404	5.86728	5e-05	0.000578589	yes
au2.g2512	Bt407_Btt	Naive_Naive	9.34205	23.8132	1.34995	3.29965	5e-05	0.000578589	yes
au2.g2513	Bt407_Btt	Naive_Naive	2038.64	3997.5	0.971492	3.25856	5e-05	0.000578589	yes
au2.g2515	Bt407_Btt	Naive_Naive	41.6569	127.176	1.6102	4.69452	5e-05	0.000578589	yes
au2.g2520	Bt407_Btt	Naive_Naive	64.9598	97.1103	0.580077	1.94467	0.0011	0.00954253	yes
au2.g2522	Bt407_Btt	Naive_Naive	23.345	38.2068	0.710714	2.20239	0.0001	0.0011045	yes
au2.g2539	Bt407_Btt	Naive_Naive	1.69807	3.85137	1.18147	2.43384	0.0002	0.00207754	yes
au2.g2541	Bt407_Btt	Naive_Naive	30.3131	498.156	4.03859	12.6379	5e-05	0.000578589	yes
au2.g2550	Bt407_Btt	Naive_Naive	152.478	729.676	2.25865	7.54885	5e-05	0.000578589	yes
au2.g2554	Bt407_Btt	Naive_Naive	38.7549	113.167	1.54601	5.06851	5e-05	0.000578589	yes
au2.g2556	Bt407_Btt	Naive_Naive	57.8105	101.427	0.811034	2.72127	5e-05	0.000578589	yes
au2.g2579	Bt407_Btt	Naive_Naive	165.319	413.089	1.3212	4.39832	5e-05	0.000578589	yes
au2.g2580	Bt407_Btt	Naive_Naive	45.4341	182.22	2.00383	6.61898	5e-05	0.000578589	yes
au2.g2581	Bt407_Btt	Naive_Naive	32.6249	176.956	2.43935	7.87867	5e-05	0.000578589	yes
au2.g2627	Bt407_Btt	Naive_Naive	4.87419	30.3924	2.64047	6.8467	5e-05	0.000578589	yes
au2.g2629	Bt407_Btt	Naive_Naive	3.49429	8.23651	1.23703	2.90775	5e-05	0.000578589	yes
au2.g2650	Bt407_Btt	Naive_Naive	14.6919	31.9034	1.11869	3.5797	5e-05	0.000578589	yes
au2.g2684	Bt407_Btt	Naive_Naive	156.25	351.142	1.1682	3.8814	5e-05	0.000578589	yes
au2.g2708	Bt407_Btt	Naive_Naive	36.5405	62.0719	0.764444	2.43618	5e-05	0.000578589	yes
au2.g2800	Bt407_Btt	Naive_Naive	12.7251	18.9253	0.57264	1.77852	0.0021	0.016794	yes
au2.g2806	Bt407_Btt	Naive_Naive	105.719	347.765	1.71787	5.69143	5e-05	0.000578589	yes
au2.g2859	Bt407_Btt	Naive_Naive	13.2202	28.5132	1.10889	2.32159	0.0002	0.00207754	yes
au2.g2861	Bt407_Btt	Naive_Naive	1.57253	11.3759	2.85482	5.1485	5e-05	0.000578589	yes
au2.g2862	Bt407_Btt	Naive_Naive	419.74	3013.54	2.84389	9.35553	5e-05	0.000578589	yes
au2.g2888	Bt407_Btt	Naive_Naive	9.39505	16.565	0.818163	1.55306	0.00665	0.044433	yes
au2.g2952	Bt407_Btt	Naive_Naive	117.682	205.817	0.806476	2.66988	5e-05	0.000578589	yes
au2.g2967	Bt407_Btt	Naive_Naive	22.2854	37.0002	0.731434	2.4115	5e-05	0.000578589	yes
au2.g3031	Bt407_Btt	Naive_Naive	85.2888	136.302	0.676383	2.27947	5e-05	0.000578589	yes
au2.g3051	Bt407_Btt	Naive_Naive	0.604065	1.85906	1.6218	2.54309	0.0002	0.00207754	yes
au2.g3052	Bt407_Btt	Naive_Naive	0.185837	2.15052	3.53258	3.40449	0.00205	0.016437	yes
au2.g3092	Bt407_Btt	Naive_Naive	209.595	600.904	1.51953	5.59282	5e-05	0.000578589	yes
au2.g3108,au2.g3118	Bt407_Btt	Naive_Naive	2.49563	4.93182	0.982717	1.90552	0.0055	0.0379484	yes
au2.g3148	Bt407_Btt	Naive_Naive	0.333333	1.28312	1.94462	2.7188	5e-05	0.000578589	yes
au2.g3153	Bt407_Btt	Naive_Naive	40.2513	121.832	1.59778	5.27951	5e-05	0.000578589	yes
au2.g3172	Bt407_Btt	Naive_Naive	65.7481	113.418	0.786627	2.6347	5e-05	0.000578589	yes
au2.g3215	Bt407_Btt	Naive_Naive	214.974	400.591	0.897971	3.00364	5e-05	0.000578589	yes
au2.g3216	Bt407_Btt	Naive_Naive	116.684	215.19	0.883	2.94054	5e-05	0.000578589	yes
au2.g3218	Bt407_Btt	Naive_Naive	346.007	963.435	1.47738	4.87546	5e-05	0.000578589	yes
au2.g3219	Bt407_Btt	Naive_Naive	1868.88	4212.27	1.17243	3.73207	5e-05	0.000578589	yes
au2.g3220	Bt407_Btt	Naive_Naive	957.208	2386	1.31769	4.25738	5e-05	0.000578589	yes
au2.g3221	Bt407_Btt	Naive_Naive	43.7186	92.3942	1.07956	3.57778	5e-05	0.000578589	yes
au2.g3244	Bt407_Btt	Naive_Naive	93.6648	194.413	1.05354	3.50729	5e-05	0.000578589	yes
au2.g3326	Bt407_Btt	Naive_Naive	71.8238	171.06	1.25197	4.13416	5e-05	0.000578589	yes
au2.g3350	Bt407_Btt	Naive_Naive	31.5201	52.1914	0.727538	2.01368	0.00075	0.00680381	yes
au2.g3372	Bt407_Btt	Naive_Naive	153.805	294.706	0.938176	3.25865	5e-05	0.000578589	yes
au2.g3394,au2.g3417	Bt407_Btt	Naive_Naive	161.267	242.946	0.591182	1.94891	0.0011	0.00954253	yes
au2.g3436	Bt407_Btt	Naive_Naive	15.8407	38.4465	1.27921	3.84251	5e-05	0.000578589	yes
au2.g3731	Bt407_Btt	Naive_Naive	58.4995	126.968	1.11797	3.78654	5e-05	0.000578589	yes
au2.g3794	Bt407_Btt	Naive_Naive	128.695	739.135	2.52189	8.12355	5e-05	0.000578589	yes
au2.g3796	Bt407_Btt	Naive_Naive	1355.36	3617.71	1.4164	4.5553	5e-05	0.000578589	yes
au2.g3802	Bt407_Btt	Naive_Naive	16.2509	70.6722	2.12062	6.6109	5e-05	0.000578589	yes
au2.g3817	Bt407_Btt	Naive_Naive	6.65198	13.8643	1.05952	2.73299	5e-05	0.000578589	yes
au2.g3888	Bt407_Btt	Naive_Naive	16.0186	27.6396	0.786985	2.36236	5e-05	0.000578589	yes
au2.g3897	Bt407_Btt	Naive_Naive	42.9022	73.3881	0.774494	2.62142	5e-05	0.000578589	yes
au2.g3931	Bt407_Btt	Naive_Naive	1.03829	2.38042	1.19701	1.90728	0.00185	0.015044	yes
au2.g3994	Bt407_Btt	Naive_Naive	67.6556	189.795	1.48816	4.92289	5e-05	0.000578589	yes
au2.g3995	Bt407_Btt	Naive_Naive	8.88798	19.4141	1.12717	3.4912	5e-05	0.000578589	yes
au2.g3996	Bt407_Btt	Naive_Naive	21.845	64.6826	1.56608	5.00864	5e-05	0.000578589	yes
au2.g4008	Bt407_Btt	Naive_Naive	63.2621	128.25	1.01954	2.58362	0.00025	0.00254335	yes
au2.g4009	Bt407_Btt	Naive_Naive	69.094	221.339	1.67963	4.41243	5e-05	0.000578589	yes
au2.g4081	Bt407_Btt	Naive_Naive	60.005	99.3079	0.726824	2.36909	0.0001	0.0011045	yes
au2.g4101	Bt407_Btt	Naive_Naive	16.7137	27.3297	0.709435	2.2707	0.0002	0.00207754	yes
au2.g4106	Bt407_Btt	Naive_Naive	66.2812	92.5457	0.481567	1.62028	0.00425	0.030529	yes
au2.g4108	Bt407_Btt	Naive_Naive	76.357	108.45	0.506196	1.70052	0.00315	0.0237507	yes
au2.g4126	Bt407_Btt	Naive_Naive	53.9535	99.2593	0.879486	2.9602	5e-05	0.000578589	yes
au2.g4129	Bt407_Btt	Naive_Naive	62.807	93.2418	0.570052	1.92557	0.0012	0.0103135	yes
au2.g4136	Bt407_Btt	Naive_Naive	14.716	55.2325	1.90813	6.40879	5e-05	0.000578589	yes
au2.g4137	Bt407_Btt	Naive_Naive	40.0212	85.6651	1.09794	3.65244	5e-05	0.000578589	yes
au2.g4234	Bt407_Btt	Naive_Naive	0	0.671078	Inf	NA	5e-05	0.000578589	yes
au2.g4250	Bt407_Btt	Naive_Naive	413.166	692.083	0.744224	2.42243	5e-05	0.000578589	yes
au2.g4315	Bt407_Btt	Naive_Naive	10.3749	27.4843	1.40551	4.01957	5e-05	0.000578589	yes
au2.g4366	Bt407_Btt	Naive_Naive	73.2652	264.918	1.85435	8.22562	5e-05	0.000578589	yes
au2.g4370	Bt407_Btt	Naive_Naive	4.23163	12.2123	1.52905	2.52826	0.0018	0.014678	yes
au2.g4421	Bt407_Btt	Naive_Naive	9.20328	15.1216	0.716393	2.14378	0.00035	0.00345034	yes
au2.g4427	Bt407_Btt	Naive_Naive	27.2847	60.8008	1.156	3.77752	5e-05	0.000578589	yes
au2.g4454	Bt407_Btt	Naive_Naive	59.2498	232.162	1.97025	6.58501	5e-05	0.000578589	yes
au2.g4488	Bt407_Btt	Naive_Naive	17.4974	26.3988	0.593329	1.83414	0.00175	0.0143278	yes
au2.g4560	Bt407_Btt	Naive_Naive	102.834	202.936	0.980707	3.27816	5e-05	0.000578589	yes
au2.g4614	Bt407_Btt	Naive_Naive	0.775584	2.51667	1.69816	3.27483	5e-05	0.000578589	yes
au2.g4650	Bt407_Btt	Naive_Naive	17.6206	89.7366	2.34844	6.93533	5e-05	0.000578589	yes
au2.g4756	Bt407_Btt	Naive_Naive	119.284	508.691	2.09239	6.71873	5e-05	0.000578589	yes
au2.g4769	Bt407_Btt	Naive_Naive	21.4048	31.542	0.559341	1.86264	0.001	0.00878375	yes
au2.g4770	Bt407_Btt	Naive_Naive	34.3963	78.7683	1.19536	4.0537	5e-05	0.000578589	yes
au2.g4796	Bt407_Btt	Naive_Naive	24.5644	38.3091	0.641119	1.95402	0.00095	0.00839262	yes
au2.g4845	Bt407_Btt	Naive_Naive	14.9726	32.1382	1.10196	2.90558	5e-05	0.000578589	yes
au2.g4847	Bt407_Btt	Naive_Naive	39.3664	95.3337	1.27602	3.66053	5e-05	0.000578589	yes
au2.g4890	Bt407_Btt	Naive_Naive	18.0509	58.2002	1.68895	3.66037	5e-05	0.000578589	yes
au2.g4929	Bt407_Btt	Naive_Naive	96.2754	149.87	0.638476	2.11401	0.00045	0.00432709	yes
au2.g4934	Bt407_Btt	Naive_Naive	85.8909	146.413	0.769465	2.5881	5e-05	0.000578589	yes
au2.g4939	Bt407_Btt	Naive_Naive	3.11576	5.40014	0.793412	1.70677	0.0043	0.0308384	yes
au2.g5064	Bt407_Btt	Naive_Naive	22.5526	35.6942	0.662396	2.1562	0.0005	0.00475456	yes
au2.g5072	Bt407_Btt	Naive_Naive	616.475	1146.7	0.89537	2.89417	5e-05	0.000578589	yes
au2.g5082	Bt407_Btt	Naive_Naive	132.85	254.484	0.937782	3.08388	5e-05	0.000578589	yes
au2.g5166	Bt407_Btt	Naive_Naive	34.3522	61.6418	0.843507	2.59943	5e-05	0.000578589	yes
au2.g5177	Bt407_Btt	Naive_Naive	27.3622	72.5067	1.40593	4.30584	5e-05	0.000578589	yes
au2.g5187	Bt407_Btt	Naive_Naive	129.386	302.857	1.22695	3.8798	5e-05	0.000578589	yes
au2.g5228	Bt407_Btt	Naive_Naive	141.052	268.159	0.926867	2.99879	5e-05	0.000578589	yes
au2.g5236	Bt407_Btt	Naive_Naive	83.1035	119.316	0.521808	1.75171	0.00275	0.0211541	yes
au2.g5239	Bt407_Btt	Naive_Naive	16.5936	33.7508	1.0243	3.05066	5e-05	0.000578589	yes
au2.g3722	Bt407_Btt	Naive_Naive	143.521	200.901	0.485223	1.66074	0.00465	0.0329548	yes
au2.g3759	Bt407_Btt	Naive_Naive	11.0727	26.1243	1.23838	3.55387	5e-05	0.000578589	yes
au2.g3795	Bt407_Btt	Naive_Naive	143.311	393.435	1.45697	4.80979	5e-05	0.000578589	yes
au2.g3839	Bt407_Btt	Naive_Naive	27.7228	60.9817	1.1373	3.52376	5e-05	0.000578589	yes
au2.g3850	Bt407_Btt	Naive_Naive	151.888	211.853	0.480063	1.60094	0.0051	0.0356084	yes
au2.g3857	Bt407_Btt	Naive_Naive	41.2391	125.687	1.60775	5.42835	5e-05	0.000578589	yes
au2.g3999	Bt407_Btt	Naive_Naive	311.073	557.112	0.840714	3.04044	0.00025	0.00254335	yes
au2.g4000	Bt407_Btt	Naive_Naive	1.87568	5.16103	1.46024	1.99923	0.0035	0.025935	yes
au2.g4001	Bt407_Btt	Naive_Naive	173.724	402.882	1.21356	4.30765	5e-05	0.000578589	yes
au2.g4002	Bt407_Btt	Naive_Naive	2.41961	58.7224	4.60106	8.24181	5e-05	0.000578589	yes
au2.g4025	Bt407_Btt	Naive_Naive	47.6135	68.228	0.518993	1.69457	0.0035	0.025935	yes
au2.g4107	Bt407_Btt	Naive_Naive	39.4102	76.1897	0.951026	3.13891	5e-05	0.000578589	yes
au2.g4114	Bt407_Btt	Naive_Naive	263.608	476.815	0.855035	2.80346	5e-05	0.000578589	yes
au2.g4120	Bt407_Btt	Naive_Naive	73.5324	151.459	1.04247	3.49229	5e-05	0.000578589	yes
au2.g4121	Bt407_Btt	Naive_Naive	64.1723	186.237	1.53712	5.1267	5e-05	0.000578589	yes
au2.g4122	Bt407_Btt	Naive_Naive	35.9745	80.4212	1.1606	3.82442	5e-05	0.000578589	yes
au2.g4184	Bt407_Btt	Naive_Naive	207.909	351.584	0.757916	2.44966	5e-05	0.000578589	yes
au2.g4185	Bt407_Btt	Naive_Naive	847.752	1897.27	1.16221	3.69929	5e-05	0.000578589	yes
au2.g4196	Bt407_Btt	Naive_Naive	88.4053	216.659	1.29322	4.30119	5e-05	0.000578589	yes
au2.g4201	Bt407_Btt	Naive_Naive	3.81947	9.22475	1.27214	3.29784	5e-05	0.000578589	yes
au2.g4208	Bt407_Btt	Naive_Naive	5.18194	8.56207	0.724466	1.70767	0.00325	0.0243808	yes
au2.g4228	Bt407_Btt	Naive_Naive	1.27684	4.20277	1.71876	2.72402	5e-05	0.000578589	yes
au2.g4268	Bt407_Btt	Naive_Naive	37.1738	59.78	0.685378	2.32872	0.00015	0.00160116	yes
au2.g4273	Bt407_Btt	Naive_Naive	12.2784	22.4427	0.870124	2.23248	0.0003	0.00300072	yes
au2.g4303	Bt407_Btt	Naive_Naive	23.7843	52.0072	1.1287	3.82252	5e-05	0.000578589	yes
au2.g4365	Bt407_Btt	Naive_Naive	111.764	393.375	1.81544	8.45578	5e-05	0.000578589	yes
au2.g4375	Bt407_Btt	Naive_Naive	40.8002	101.227	1.31094	3.32214	5e-05	0.000578589	yes
au2.g4453	Bt407_Btt	Naive_Naive	2.27527	5.79276	1.34821	2.82657	5e-05	0.000578589	yes
au2.g4487	Bt407_Btt	Naive_Naive	141.318	234.99	0.733654	2.38419	5e-05	0.000578589	yes
au2.g4565	Bt407_Btt	Naive_Naive	69.723	127.139	0.866698	2.98149	5e-05	0.000578589	yes
au2.g4637	Bt407_Btt	Naive_Naive	58.3909	97.6648	0.742095	2.39627	0.00015	0.00160116	yes
au2.g4674	Bt407_Btt	Naive_Naive	7.54307	11.4277	0.599311	1.72941	0.0029	0.0221304	yes
au2.g4688	Bt407_Btt	Naive_Naive	18.3771	44.0053	1.25977	4.15745	5e-05	0.000578589	yes
au2.g4718	Bt407_Btt	Naive_Naive	19.3488	99.2894	2.35939	7.57972	5e-05	0.000578589	yes
au2.g4731	Bt407_Btt	Naive_Naive	15.2157	80.3191	2.40019	6.63427	5e-05	0.000578589	yes
au2.g4741	Bt407_Btt	Naive_Naive	2.20331	6.0819	1.46485	1.7966	0.00765	0.0499708	yes
au2.g4763	Bt407_Btt	Naive_Naive	50.2532	158.366	1.65597	5.54627	5e-05	0.000578589	yes
au2.g4780	Bt407_Btt	Naive_Naive	27.9619	44.6119	0.673965	2.15242	0.0005	0.00475456	yes
au2.g4811	Bt407_Btt	Naive_Naive	8.03388	12.6008	0.649341	1.93707	0.00165	0.013632	yes
au2.g4812	Bt407_Btt	Naive_Naive	2.91403	5.66806	0.95984	2.57874	5e-05	0.000578589	yes
au2.g4835	Bt407_Btt	Naive_Naive	187.891	671.544	1.83759	6.00238	5e-05	0.000578589	yes
au2.g4886	Bt407_Btt	Naive_Naive	17.9588	42.3886	1.23899	3.82395	5e-05	0.000578589	yes
au2.g4903	Bt407_Btt	Naive_Naive	4.59933	13.3711	1.53962	3.48831	5e-05	0.000578589	yes
au2.g4923	Bt407_Btt	Naive_Naive	29.6289	143.962	2.28061	7.54162	5e-05	0.000578589	yes
au2.g4924	Bt407_Btt	Naive_Naive	294.549	1419.14	2.26844	7.5387	5e-05	0.000578589	yes
au2.g4940	Bt407_Btt	Naive_Naive	7.30118	11.3535	0.636939	1.66877	0.0052	0.0362041	yes
au2.g5017	Bt407_Btt	Naive_Naive	41.0378	70.8946	0.788722	2.53883	5e-05	0.000578589	yes
au2.g5066	Bt407_Btt	Naive_Naive	10.3668	29.4591	1.50674	3.07113	5e-05	0.000578589	yes
au2.g5069	Bt407_Btt	Naive_Naive	5.61779	8.12188	0.53181	1.60432	0.0049	0.0344437	yes
au2.g5128	Bt407_Btt	Naive_Naive	17.0173	156.017	3.19663	10.4332	5e-05	0.000578589	yes
au2.g5129	Bt407_Btt	Naive_Naive	69.4684	120.353	0.792847	2.62663	5e-05	0.000578589	yes
au2.g5162	Bt407_Btt	Naive_Naive	220.827	326.029	0.562086	1.85927	0.00115	0.00993445	yes
au2.g5231	Bt407_Btt	Naive_Naive	3.8367	14.733	1.94111	3.9762	5e-05	0.000578589	yes
au2.g5232	Bt407_Btt	Naive_Naive	4.71058	21.0118	2.15722	4.19553	5e-05	0.000578589	yes
au2.g5376	Bt407_Btt	Naive_Naive	8.64316	14.5471	0.751103	1.7216	0.0026	0.0201518	yes
au2.g5414	Bt407_Btt	Naive_Naive	11.7565	55.3409	2.23489	7.23858	5e-05	0.000578589	yes
au2.g5459	Bt407_Btt	Naive_Naive	8.83649	15.2857	0.790632	2.20126	0.0001	0.0011045	yes
au2.g5474	Bt407_Btt	Naive_Naive	38.6551	77.9977	1.01277	2.43252	5e-05	0.000578589	yes
au2.g5476	Bt407_Btt	Naive_Naive	13.0796	24.8062	0.92338	2.12865	0.00015	0.00160116	yes
au2.g5491	Bt407_Btt	Naive_Naive	0.262436	0.771569	1.55583	1.86393	0.0066	0.0441673	yes
au2.g5514	Bt407_Btt	Naive_Naive	29.6348	83.3624	1.4921	4.96571	5e-05	0.000578589	yes
au2.g5515	Bt407_Btt	Naive_Naive	56.749	150.919	1.41111	4.59306	5e-05	0.000578589	yes
au2.g5569	Bt407_Btt	Naive_Naive	16.6294	24.1162	0.536261	1.74235	0.0025	0.0194916	yes
au2.g5581	Bt407_Btt	Naive_Naive	37.2726	57.6353	0.628837	1.94926	0.00085	0.0076085	yes
au2.g5613	Bt407_Btt	Naive_Naive	404.909	1174.36	1.53621	5.12796	5e-05	0.000578589	yes
au2.g5614	Bt407_Btt	Naive_Naive	11.2561	66.5627	2.56401	7.92341	5e-05	0.000578589	yes
au2.g5663	Bt407_Btt	Naive_Naive	19.0019	41.15	1.11475	3.70245	5e-05	0.000578589	yes
au2.g5669	Bt407_Btt	Naive_Naive	16.7391	40.0238	1.25763	3.51062	5e-05	0.000578589	yes
au2.g5699	Bt407_Btt	Naive_Naive	404.613	658.672	0.703017	2.28286	0.0001	0.0011045	yes
au2.g5701	Bt407_Btt	Naive_Naive	14.1874	55.3633	1.96432	6.09703	5e-05	0.000578589	yes
au2.g5750	Bt407_Btt	Naive_Naive	4.39382	7.04752	0.681641	2.10884	0.00025	0.00254335	yes
au2.g5770	Bt407_Btt	Naive_Naive	10.504	19.5796	0.898416	2.75672	5e-05	0.000578589	yes
au2.g5778	Bt407_Btt	Naive_Naive	87.4134	138.249	0.661344	2.20704	0.00035	0.00345034	yes
au2.g5788	Bt407_Btt	Naive_Naive	0.56461	1.16055	1.03948	1.95715	0.00375	0.0274778	yes
au2.g5796	Bt407_Btt	Naive_Naive	37.6706	61.5051	0.707268	2.35988	0.00015	0.00160116	yes
au2.g5885	Bt407_Btt	Naive_Naive	27.6814	47.148	0.768279	2.40014	5e-05	0.000578589	yes
au2.g5889	Bt407_Btt	Naive_Naive	628.311	1095.9	0.802561	2.68643	5e-05	0.000578589	yes
au2.g5921	Bt407_Btt	Naive_Naive	7.87204	17.1263	1.12141	3.02615	5e-05	0.000578589	yes
au2.g5957	Bt407_Btt	Naive_Naive	12.9904	29.8104	1.19837	3.7806	5e-05	0.000578589	yes
au2.g5993	Bt407_Btt	Naive_Naive	249.586	428.759	0.780628	2.58038	5e-05	0.000578589	yes
au2.g6010	Bt407_Btt	Naive_Naive	7.93789	18.8676	1.24908	2.45077	5e-05	0.000578589	yes
au2.g6062	Bt407_Btt	Naive_Naive	130.724	243.571	0.897813	2.3002	0.0011	0.00954253	yes
au2.g6063	Bt407_Btt	Naive_Naive	13.9913	24.9023	0.831747	2.31455	0.00015	0.00160116	yes
au2.g6080	Bt407_Btt	Naive_Naive	50.7019	82.232	0.697659	2.11154	0.00055	0.00516949	yes
au2.g6113	Bt407_Btt	Naive_Naive	26.894	51.3187	0.932198	2.34511	5e-05	0.000578589	yes
au2.g6180	Bt407_Btt	Naive_Naive	78.8188	341.624	2.1158	6.80594	5e-05	0.000578589	yes
au2.g6233	Bt407_Btt	Naive_Naive	5.20505	9.87479	0.92384	2.16072	0.0001	0.0011045	yes
au2.g6304	Bt407_Btt	Naive_Naive	34.3252	582.389	4.08464	13.1471	5e-05	0.000578589	yes
au2.g6305	Bt407_Btt	Naive_Naive	14.3207	164.698	3.52366	11.0207	5e-05	0.000578589	yes
au2.g6316	Bt407_Btt	Naive_Naive	19.1252	66.6931	1.80206	4.91671	5e-05	0.000578589	yes
au2.g6375	Bt407_Btt	Naive_Naive	49.3657	75.9958	0.622411	2.00478	0.00075	0.00680381	yes
au2.g6397	Bt407_Btt	Naive_Naive	45.1728	66.2825	0.553174	1.87249	0.0012	0.0103135	yes
au2.g6423	Bt407_Btt	Naive_Naive	1.48338	10.0987	2.76721	4.98352	5e-05	0.000578589	yes
au2.g6487	Bt407_Btt	Naive_Naive	309.45	1021.35	1.7227	5.6382	5e-05	0.000578589	yes
au2.g5375	Bt407_Btt	Naive_Naive	16.191	36.3775	1.16785	3.01895	5e-05	0.000578589	yes
au2.g5390	Bt407_Btt	Naive_Naive	7.6455	135.788	4.1506	5.20457	5e-05	0.000578589	yes
au2.g5411	Bt407_Btt	Naive_Naive	19.7607	52.3931	1.40674	4.01615	5e-05	0.000578589	yes
au2.g5446	Bt407_Btt	Naive_Naive	140.06	296.64	1.08267	3.50671	5e-05	0.000578589	yes
au2.g5455	Bt407_Btt	Naive_Naive	8.34756	19.6788	1.23721	4.08686	5e-05	0.000578589	yes
au2.g5560	Bt407_Btt	Naive_Naive	18.859	66.2989	1.81373	5.82412	5e-05	0.000578589	yes
au2.g5567	Bt407_Btt	Naive_Naive	59.1566	93.4611	0.659828	2.18787	0.0001	0.0011045	yes
au2.g5645	Bt407_Btt	Naive_Naive	45.6752	106.407	1.22011	3.97051	5e-05	0.000578589	yes
au2.g5652	Bt407_Btt	Naive_Naive	9.99052	16.9207	0.760158	1.81259	0.0027	0.0208182	yes
au2.g5657	Bt407_Btt	Naive_Naive	68.8111	103.097	0.583294	1.96105	0.00075	0.00680381	yes
au2.g5670	Bt407_Btt	Naive_Naive	28.261	51.3369	0.861182	2.67924	5e-05	0.000578589	yes
au2.g5676	Bt407_Btt	Naive_Naive	2.97322	5.19122	0.804045	2.24132	0.00035	0.00345034	yes
au2.g5793	Bt407_Btt	Naive_Naive	56.8228	93.9104	0.724814	2.43181	5e-05	0.000578589	yes
au2.g5805	Bt407_Btt	Naive_Naive	9.8821	14.4805	0.551221	1.61224	0.00565	0.0388281	yes
au2.g5831	Bt407_Btt	Naive_Naive	0.302474	1.80283	2.57538	2.71558	0.00325	0.0243808	yes
au2.g5862	Bt407_Btt	Naive_Naive	66.3534	95.4321	0.524304	1.58334	0.00665	0.044433	yes
au2.g5887	Bt407_Btt	Naive_Naive	154.242	263.486	0.772532	2.57383	0.0011	0.00954253	yes
au2.g5901	Bt407_Btt	Naive_Naive	23.2302	53.0588	1.19159	3.63464	5e-05	0.000578589	yes
au2.g5929	Bt407_Btt	Naive_Naive	6.47549	11.7025	0.853755	2.41964	5e-05	0.000578589	yes
au2.g5937	Bt407_Btt	Naive_Naive	32.4087	45.763	0.4978	1.59687	0.0059	0.0402655	yes
au2.g5962	Bt407_Btt	Naive_Naive	190.222	309.028	0.700055	2.33325	0.00015	0.00160116	yes
au2.g5984	Bt407_Btt	Naive_Naive	2.52661	4.24193	0.74752	1.83415	0.0012	0.0103135	yes
au2.g5988	Bt407_Btt	Naive_Naive	18.057	31.8607	0.819225	2.12832	0.0002	0.00207754	yes
au2.g5995	Bt407_Btt	Naive_Naive	5.25247	12.5524	1.25689	1.92273	0.004	0.0290185	yes
au2.g6001	Bt407_Btt	Naive_Naive	57.8014	100.89	0.803607	2.59973	5e-05	0.000578589	yes
au2.g6003	Bt407_Btt	Naive_Naive	21.3179	49.6926	1.22096	4.03112	5e-05	0.000578589	yes
au2.g6004	Bt407_Btt	Naive_Naive	12.2855	24.291	0.98347	2.96149	5e-05	0.000578589	yes
au2.g6011	Bt407_Btt	Naive_Naive	168.889	741.01	2.13342	8.50147	5e-05	0.000578589	yes
au2.g6049	Bt407_Btt	Naive_Naive	115.117	217.949	0.920891	2.49241	0.0002	0.00207754	yes
au2.g6052	Bt407_Btt	Naive_Naive	52.4018	97.8274	0.900623	2.10857	0.00125	0.010688	yes
au2.g6053	Bt407_Btt	Naive_Naive	96.0056	313.301	1.70636	3.82517	5e-05	0.000578589	yes
au2.g6055	Bt407_Btt	Naive_Naive	44.1848	130.18	1.55888	3.81153	5e-05	0.000578589	yes
au2.g6056	Bt407_Btt	Naive_Naive	200.874	352.226	0.810209	2.119	0.00055	0.00516949	yes
au2.g6057	Bt407_Btt	Naive_Naive	239.545	555.879	1.21447	2.85141	5e-05	0.000578589	yes
au2.g6059	Bt407_Btt	Naive_Naive	3.09373	5.24214	0.760808	1.81698	0.00205	0.016437	yes
au2.g6076	Bt407_Btt	Naive_Naive	12.5076	22.3502	0.837483	2.08546	0.0006	0.00558809	yes
au2.g6077	Bt407_Btt	Naive_Naive	2.94627	5.50651	0.90225	1.8791	0.0023	0.0181548	yes
au2.g6078	Bt407_Btt	Naive_Naive	45.33	94.5652	1.06084	3.1571	5e-05	0.000578589	yes
au2.g6114	Bt407_Btt	Naive_Naive	5.46928	16.4555	1.58915	4.10337	5e-05	0.000578589	yes
au2.g6160	Bt407_Btt	Naive_Naive	78.0952	145.785	0.900539	3.02178	5e-05	0.000578589	yes
au2.g6198	Bt407_Btt	Naive_Naive	38.4635	313.598	3.02735	9.53777	5e-05	0.000578589	yes
au2.g6199	Bt407_Btt	Naive_Naive	36.7747	79.0785	1.10457	3.62816	5e-05	0.000578589	yes
au2.g6200	Bt407_Btt	Naive_Naive	0.486492	2.50751	2.36577	3.37756	5e-05	0.000578589	yes
au2.g6201	Bt407_Btt	Naive_Naive	7.98585	60.0835	2.91145	8.98332	5e-05	0.000578589	yes
au2.g6202	Bt407_Btt	Naive_Naive	7.86169	89.9967	3.51696	9.60779	5e-05	0.000578589	yes
au2.g6203	Bt407_Btt	Naive_Naive	65.2789	357.281	2.45237	7.86293	5e-05	0.000578589	yes
au2.g6238	Bt407_Btt	Naive_Naive	37.8648	59.6662	0.656055	2.19503	0.00025	0.00254335	yes
au2.g6294	Bt407_Btt	Naive_Naive	48.2324	81.9158	0.764139	2.58675	5e-05	0.000578589	yes
au2.g6373	Bt407_Btt	Naive_Naive	4.80854	13.5746	1.49724	3.95087	5e-05	0.000578589	yes
au2.g6389	Bt407_Btt	Naive_Naive	3.98815	7.97417	0.999616	2.0473	0.0007	0.00640451	yes
au2.g6394	Bt407_Btt	Naive_Naive	13.3557	24.0027	0.845743	2.60434	5e-05	0.000578589	yes
au2.g6395	Bt407_Btt	Naive_Naive	17.1621	47.9936	1.48361	4.82392	5e-05	0.000578589	yes
au2.g6398	Bt407_Btt	Naive_Naive	3.27887	6.91208	1.07592	2.38393	5e-05	0.000578589	yes
au2.g6400	Bt407_Btt	Naive_Naive	433.459	968.136	1.15932	3.79369	5e-05	0.000578589	yes
au2.g6418	Bt407_Btt	Naive_Naive	9.98134	162.01	4.02071	7.77489	5e-05	0.000578589	yes
au2.g6452	Bt407_Btt	Naive_Naive	40.2536	92.6069	1.202	3.92545	5e-05	0.000578589	yes
au2.g6464	Bt407_Btt	Naive_Naive	26.1778	84.425	1.68933	5.64374	5e-05	0.000578589	yes
au2.g6465	Bt407_Btt	Naive_Naive	19.9944	121.857	2.60752	8.69517	5e-05	0.000578589	yes
au2.g6486	Bt407_Btt	Naive_Naive	1419.12	2599.89	0.87345	2.74779	5e-05	0.000578589	yes
au2.g6491	Bt407_Btt	Naive_Naive	14.1911	39.9868	1.49453	4.55715	5e-05	0.000578589	yes
au2.g6494	Bt407_Btt	Naive_Naive	3.82636	9.62359	1.3306	2.9715	5e-05	0.000578589	yes
au2.g6679	Bt407_Btt	Naive_Naive	57.0793	102.063	0.838418	2.82357	5e-05	0.000578589	yes
au2.g6687	Bt407_Btt	Naive_Naive	91.8519	186.321	1.02041	3.41984	5e-05	0.000578589	yes
au2.g6699	Bt407_Btt	Naive_Naive	37.4285	108.609	1.53693	4.76417	5e-05	0.000578589	yes
au2.g6700	Bt407_Btt	Naive_Naive	113.268	819.586	2.85516	9.62004	5e-05	0.000578589	yes
au2.g6701	Bt407_Btt	Naive_Naive	15.3965	42.4972	1.46476	4.84475	5e-05	0.000578589	yes
au2.g6702	Bt407_Btt	Naive_Naive	26.8657	72.5988	1.43418	4.63993	5e-05	0.000578589	yes
au2.g6705	Bt407_Btt	Naive_Naive	70.9091	178.435	1.33135	4.51492	5e-05	0.000578589	yes
au2.g6707	Bt407_Btt	Naive_Naive	66.76	140.901	1.07763	3.68215	5e-05	0.000578589	yes
au2.g6708	Bt407_Btt	Naive_Naive	1169.85	1834.54	0.649098	2.09245	0.00045	0.00432709	yes
au2.g6709	Bt407_Btt	Naive_Naive	80.7017	302.934	1.90833	6.40101	5e-05	0.000578589	yes
au2.g6712	Bt407_Btt	Naive_Naive	122.805	313.995	1.35437	4.52276	5e-05	0.000578589	yes
au2.g6713	Bt407_Btt	Naive_Naive	1213.42	2146.71	0.823041	2.66751	5e-05	0.000578589	yes
au2.g6717	Bt407_Btt	Naive_Naive	26.4062	68.9669	1.38503	4.65806	5e-05	0.000578589	yes
au2.g6735	Bt407_Btt	Naive_Naive	13.0076	21.1141	0.698851	2.10956	0.0003	0.00300072	yes
au2.g6811	Bt407_Btt	Naive_Naive	321.03	1098.84	1.7752	5.83675	5e-05	0.000578589	yes
au2.g6848	Bt407_Btt	Naive_Naive	7.11205	17.5298	1.30147	2.43122	0.0001	0.0011045	yes
au2.g6942	Bt407_Btt	Naive_Naive	8.4542	24.4038	1.52937	4.4647	5e-05	0.000578589	yes
au2.g6985	Bt407_Btt	Naive_Naive	8.43246	22.6681	1.42664	2.98012	5e-05	0.000578589	yes
au2.g6986	Bt407_Btt	Naive_Naive	94.516	157.581	0.737459	2.30159	0.00015	0.00160116	yes
au2.g6999	Bt407_Btt	Naive_Naive	13.1839	20.7924	0.657278	2.18583	0.0003	0.00300072	yes
au2.g7063	Bt407_Btt	Naive_Naive	28.4604	73.7712	1.3741	4.51012	5e-05	0.000578589	yes
au2.g7079	Bt407_Btt	Naive_Naive	24.9868	39.9838	0.678251	2.16701	0.00015	0.00160116	yes
au2.g7115	Bt407_Btt	Naive_Naive	5.97447	19.4847	1.70546	4.16831	5e-05	0.000578589	yes
au2.g7123	Bt407_Btt	Naive_Naive	17.9143	31.3153	0.805759	2.65156	5e-05	0.000578589	yes
au2.g7169,au2.g7187	Bt407_Btt	Naive_Naive	40.3465	172.259	2.09406	6.83194	5e-05	0.000578589	yes
au2.g7239	Bt407_Btt	Naive_Naive	8.11171	13.4074	0.724952	1.82598	0.00325	0.0243808	yes
au2.g7254	Bt407_Btt	Naive_Naive	13.9524	24.8555	0.833056	2.0913	0.00015	0.00160116	yes
au2.g7340	Bt407_Btt	Naive_Naive	3.38865	6.84142	1.01359	2.59232	5e-05	0.000578589	yes
au2.g7411	Bt407_Btt	Naive_Naive	21.9487	44.8023	1.02944	3.26542	5e-05	0.000578589	yes
au2.g7418	Bt407_Btt	Naive_Naive	67.2016	296.692	2.1424	7.10384	5e-05	0.000578589	yes
au2.g7438	Bt407_Btt	Naive_Naive	122.906	310.28	1.33602	4.43858	5e-05	0.000578589	yes
au2.g7456	Bt407_Btt	Naive_Naive	206.037	296.857	0.526867	1.76838	0.0019	0.0153989	yes
au2.g7466	Bt407_Btt	Naive_Naive	10.3792	20.5476	0.985278	3.20846	5e-05	0.000578589	yes
au2.g7467	Bt407_Btt	Naive_Naive	6.24058	12.2638	0.974656	3.24927	5e-05	0.000578589	yes
au2.g7468	Bt407_Btt	Naive_Naive	58.0764	89.5005	0.623944	2.07929	0.00035	0.00345034	yes
au2.g7473	Bt407_Btt	Naive_Naive	524.554	1114.81	1.08763	3.57774	5e-05	0.000578589	yes
au2.g7541	Bt407_Btt	Naive_Naive	33.1216	56.407	0.768101	2.42057	5e-05	0.000578589	yes
au2.g7543	Bt407_Btt	Naive_Naive	74.5152	136.607	0.874424	2.91735	5e-05	0.000578589	yes
au2.g7588	Bt407_Btt	Naive_Naive	37.7065	134.932	1.83935	4.24997	5e-05	0.000578589	yes
au2.g7589	Bt407_Btt	Naive_Naive	56.1072	79.0547	0.494665	1.6593	0.00425	0.030529	yes
au2.g7636	Bt407_Btt	Naive_Naive	122.812	271.688	1.1455	3.69736	5e-05	0.000578589	yes
au2.g7690	Bt407_Btt	Naive_Naive	40.2348	74.8508	0.895575	3.0221	5e-05	0.000578589	yes
au2.g7707	Bt407_Btt	Naive_Naive	0.990542	5.22901	2.40025	5.22824	5e-05	0.000578589	yes
au2.g7709	Bt407_Btt	Naive_Naive	12.6732	28.8781	1.1882	3.42488	5e-05	0.000578589	yes
au2.g7715	Bt407_Btt	Naive_Naive	73.5081	265.18	1.851	6.13048	5e-05	0.000578589	yes
au2.g7739	Bt407_Btt	Naive_Naive	54.1852	251.021	2.21184	7.20922	5e-05	0.000578589	yes
au2.g7755	Bt407_Btt	Naive_Naive	19.7394	56.0074	1.50454	4.30187	5e-05	0.000578589	yes
au2.g7774	Bt407_Btt	Naive_Naive	30.936	52.308	0.757747	2.5264	5e-05	0.000578589	yes
au2.g7788	Bt407_Btt	Naive_Naive	10.4997	20.2063	0.944454	2.37554	0.00015	0.00160116	yes
au2.g7793	Bt407_Btt	Naive_Naive	93.9949	145.536	0.630726	2.15455	0.00045	0.00432709	yes
au2.g7804	Bt407_Btt	Naive_Naive	77.263	193.568	1.32499	3.33815	5e-05	0.000578589	yes
au2.g7805	Bt407_Btt	Naive_Naive	83.2338	191.121	1.19925	3.28851	5e-05	0.000578589	yes
au2.g7850	Bt407_Btt	Naive_Naive	4.83284	7.86201	0.702028	1.86857	0.00245	0.019158	yes
au2.g7866	Bt407_Btt	Naive_Naive	1117.27	1556.51	0.478337	1.59681	0.0063	0.0425349	yes
au2.g7870	Bt407_Btt	Naive_Naive	9.02326	17.9278	0.990479	2.70145	5e-05	0.000578589	yes
au2.g7911	Bt407_Btt	Naive_Naive	16.9188	31.1239	0.87939	2.39164	5e-05	0.000578589	yes
au2.g7933	Bt407_Btt	Naive_Naive	85.4961	165.706	0.954694	3.1997	5e-05	0.000578589	yes
au2.g7954	Bt407_Btt	Naive_Naive	4.19089	7.15565	0.771826	2.04301	0.00055	0.00516949	yes
au2.g8004	Bt407_Btt	Naive_Naive	36.7416	69.1898	0.913143	2.49199	5e-05	0.000578589	yes
au2.g8005	Bt407_Btt	Naive_Naive	573.749	882.129	0.620571	2.10265	0.0002	0.00207754	yes
au2.g6668	Bt407_Btt	Naive_Naive	33.0072	49.3869	0.581348	1.61338	0.0042	0.0302343	yes
au2.g6669	Bt407_Btt	Naive_Naive	8.4641	28.2332	1.73796	4.5291	5e-05	0.000578589	yes
au2.g6686	Bt407_Btt	Naive_Naive	2.72427	7.92974	1.54141	2.41149	0.00015	0.00160116	yes
au2.g6690	Bt407_Btt	Naive_Naive	245.586	1076.34	2.13183	7.0453	5e-05	0.000578589	yes
au2.g6698	Bt407_Btt	Naive_Naive	5.67271	18.5309	1.70782	4.78371	5e-05	0.000578589	yes
au2.g6704	Bt407_Btt	Naive_Naive	36.907	98.6568	1.41852	4.72688	5e-05	0.000578589	yes
au2.g6706	Bt407_Btt	Naive_Naive	80.8421	168.16	1.05665	3.51304	5e-05	0.000578589	yes
au2.g6710	Bt407_Btt	Naive_Naive	273.624	945.35	1.78865	5.87268	5e-05	0.000578589	yes
au2.g6711	Bt407_Btt	Naive_Naive	44.7365	240.921	2.42904	7.76199	5e-05	0.000578589	yes
au2.g6714	Bt407_Btt	Naive_Naive	40.7713	130.614	1.67969	5.6193	5e-05	0.000578589	yes
au2.g6715	Bt407_Btt	Naive_Naive	22.3986	47.7672	1.09261	3.08315	5e-05	0.000578589	yes
au2.g6716	Bt407_Btt	Naive_Naive	132.852	433.309	1.70558	5.64406	5e-05	0.000578589	yes
au2.g6794	Bt407_Btt	Naive_Naive	77.9454	193.913	1.31487	4.4286	5e-05	0.000578589	yes
au2.g6838	Bt407_Btt	Naive_Naive	14.2631	135.586	3.24885	8.7275	5e-05	0.000578589	yes
au2.g6839	Bt407_Btt	Naive_Naive	76.951	221.483	1.52518	3.59299	5e-05	0.000578589	yes
au2.g6840	Bt407_Btt	Naive_Naive	70.2084	233.414	1.73318	4.31114	5e-05	0.000578589	yes
au2.g6841	Bt407_Btt	Naive_Naive	59.5739	201.144	1.75548	4.22319	5e-05	0.000578589	yes
au2.g6842	Bt407_Btt	Naive_Naive	75.6597	184.609	1.28687	3.03873	5e-05	0.000578589	yes
au2.g6843	Bt407_Btt	Naive_Naive	66.9991	200.069	1.57828	3.75567	5e-05	0.000578589	yes
au2.g6844	Bt407_Btt	Naive_Naive	43.7387	124.35	1.50742	3.29411	5e-05	0.000578589	yes
au2.g6846	Bt407_Btt	Naive_Naive	2.95201	8.27369	1.48683	2.46532	0.00235	0.0184892	yes
au2.g6847	Bt407_Btt	Naive_Naive	45.7462	179.081	1.96889	4.68316	5e-05	0.000578589	yes
au2.g6891	Bt407_Btt	Naive_Naive	3.88523	11.0723	1.51088	3.83266	5e-05	0.000578589	yes
au2.g6943	Bt407_Btt	Naive_Naive	8.33593	20.6185	1.30653	4.24496	5e-05	0.000578589	yes
au2.g6944	Bt407_Btt	Naive_Naive	187.954	272.655	0.536697	1.7501	0.0026	0.0201518	yes
au2.g6954	Bt407_Btt	Naive_Naive	6.95571	14.5872	1.06843	3.32528	5e-05	0.000578589	yes
au2.g6956	Bt407_Btt	Naive_Naive	12.2961	20.0265	0.703702	2.24719	0.0001	0.0011045	yes
au2.g6981	Bt407_Btt	Naive_Naive	0.292165	0.676087	1.21043	1.95988	0.00125	0.010688	yes
au2.g6998	Bt407_Btt	Naive_Naive	7.73908	12.8407	0.730489	2.35213	5e-05	0.000578589	yes
au2.g7012	Bt407_Btt	Naive_Naive	1236.02	2489.24	1.01	3.24959	5e-05	0.000578589	yes
au2.g7105	Bt407_Btt	Naive_Naive	217.462	325.767	0.583076	1.93342	0.00095	0.00839262	yes
au2.g7134	Bt407_Btt	Naive_Naive	42.9966	109.031	1.34244	4.46459	5e-05	0.000578589	yes
au2.g7141	Bt407_Btt	Naive_Naive	45.8439	74.4818	0.700158	2.31775	5e-05	0.000578589	yes
au2.g7162	Bt407_Btt	Naive_Naive	38.8076	91.8129	1.24236	3.31977	5e-05	0.000578589	yes
au2.g7164	Bt407_Btt	Naive_Naive	27.2448	40.6063	0.575722	1.97669	0.00075	0.00680381	yes
au2.g7246	Bt407_Btt	Naive_Naive	88.0429	121.717	0.467258	1.56902	0.0071	0.0469625	yes
au2.g7268	Bt407_Btt	Naive_Naive	3.3827	5.64608	0.739074	1.64835	0.0062	0.0419912	yes
au2.g7286	Bt407_Btt	Naive_Naive	16.4322	23.7231	0.529763	1.76886	0.00185	0.015044	yes
au2.g7294	Bt407_Btt	Naive_Naive	8.60277	13.592	0.659881	2.10447	0.00015	0.00160116	yes
au2.g7301	Bt407_Btt	Naive_Naive	51.0754	137.749	1.43134	4.80665	5e-05	0.000578589	yes
au2.g7302	Bt407_Btt	Naive_Naive	126.514	550.99	2.12273	6.99819	5e-05	0.000578589	yes
au2.g7384	Bt407_Btt	Naive_Naive	360.98	505.53	0.485877	1.62667	0.0053	0.0368075	yes
au2.g7455	Bt407_Btt	Naive_Naive	27.2321	54.0837	0.989888	2.94111	5e-05	0.000578589	yes
au2.g7486	Bt407_Btt	Naive_Naive	7.42542	15.0696	1.02109	2.52996	5e-05	0.000578589	yes
au2.g7531	Bt407_Btt	Naive_Naive	167.63	255.537	0.608252	2.03378	0.0005	0.00475456	yes
au2.g7593	Bt407_Btt	Naive_Naive	104.301	166.588	0.675524	2.25796	0.00015	0.00160116	yes
au2.g7627	Bt407_Btt	Naive_Naive	24.047	46.2399	0.943283	2.86126	5e-05	0.000578589	yes
au2.g7633	Bt407_Btt	Naive_Naive	22.7082	73.6285	1.69705	3.79369	5e-05	0.000578589	yes
au2.g7634	Bt407_Btt	Naive_Naive	13.2366	27.9893	1.08034	2.43895	0.00025	0.00254335	yes
au2.g7673	Bt407_Btt	Naive_Naive	9.61299	40.3215	2.06849	6.00292	5e-05	0.000578589	yes
au2.g7710	Bt407_Btt	Naive_Naive	217.055	349.574	0.687539	2.25318	0.00015	0.00160116	yes
au2.g7756	Bt407_Btt	Naive_Naive	72.0933	120.935	0.746296	2.5087	5e-05	0.000578589	yes
au2.g7772	Bt407_Btt	Naive_Naive	13.8547	25.1772	0.861739	2.52857	5e-05	0.000578589	yes
au2.g7794	Bt407_Btt	Naive_Naive	47.2818	65.0376	0.45999	1.55116	0.0074	0.0486207	yes
au2.g7849	Bt407_Btt	Naive_Naive	24.6923	35.3202	0.516431	1.60548	0.00505	0.0353093	yes
au2.g7861	Bt407_Btt	Naive_Naive	572.999	1044.51	0.866227	2.79678	5e-05	0.000578589	yes
au2.g7864	Bt407_Btt	Naive_Naive	399.936	618.325	0.628596	2.12732	0.0003	0.00300072	yes
au2.g7867	Bt407_Btt	Naive_Naive	1.56578	5.9059	1.91528	2.53593	0.00205	0.016437	yes
au2.g7868	Bt407_Btt	Naive_Naive	7.34007	18.4997	1.33363	2.25103	0.00055	0.00516949	yes
au2.g7928	Bt407_Btt	Naive_Naive	0.4086	0.980543	1.26289	1.91086	0.003	0.0227802	yes
au2.g7945	Bt407_Btt	Naive_Naive	76.6609	321.098	2.06645	6.85816	5e-05	0.000578589	yes
au2.g7986	Bt407_Btt	Naive_Naive	39.1427	67.3291	0.782485	2.53319	5e-05	0.000578589	yes
au2.g7995	Bt407_Btt	Naive_Naive	140.133	247.498	0.820618	2.63779	5e-05	0.000578589	yes
au2.g8006	Bt407_Btt	Naive_Naive	10.4099	16.3698	0.653074	1.71186	0.00365	0.0268519	yes
au2.g8036	Bt407_Btt	Naive_Naive	67.5575	143.858	1.09046	3.67442	5e-05	0.000578589	yes
au2.g8052	Bt407_Btt	Naive_Naive	24.5181	46.9175	0.936282	3.18146	5e-05	0.000578589	yes
au2.g8077	Bt407_Btt	Naive_Naive	73.8485	153.021	1.05109	3.40378	5e-05	0.000578589	yes
au2.g6	Bt407_Btt	Naive_Naive	24.6313	37.9238	0.622611	2.12311	0.00035	0.00345034	yes
au2.g15	Bt407_Btt	Naive_Naive	12.0822	19.7064	0.705784	1.99048	0.0005	0.00475456	yes
au2.g36	Bt407_Btt	Naive_Naive	8.48971	20.0084	1.23682	2.81284	5e-05	0.000578589	yes
au2.g97	Bt407_Btt	Naive_Naive	322.275	465.578	0.530733	1.74695	0.0025	0.0194916	yes
au2.g123	Bt407_Btt	Naive_Naive	184.933	279.233	0.594465	1.98822	0.00065	0.00600033	yes
au2.g132	Bt407_Btt	Naive_Naive	9.19922	21.9095	1.25197	3.50487	5e-05	0.000578589	yes
au2.g134	Bt407_Btt	Naive_Naive	40.3571	98.3995	1.28583	4.17925	5e-05	0.000578589	yes
au2.g148	Bt407_Btt	Naive_Naive	2.86676	11.4549	1.99847	5.88921	5e-05	0.000578589	yes
au2.g161	Bt407_Btt	Naive_Naive	41.2342	73.8458	0.840673	2.81645	5e-05	0.000578589	yes
au2.g165	Bt407_Btt	Naive_Naive	126.906	307.693	1.27773	4.52208	5e-05	0.000578589	yes
au2.g196	Bt407_Btt	Naive_Naive	9.11995	221.624	4.60294	13.0556	5e-05	0.000578589	yes
au2.g257	Bt407_Btt	Naive_Naive	108.736	162.474	0.579377	1.93662	0.0008	0.00720956	yes
au2.g293	Bt407_Btt	Naive_Naive	68.1993	174.577	1.35603	4.54789	5e-05	0.000578589	yes
au2.g297	Bt407_Btt	Naive_Naive	44.1475	110.96	1.32963	4.44847	5e-05	0.000578589	yes
au2.g307	Bt407_Btt	Naive_Naive	132.103	322.971	1.28974	4.05895	5e-05	0.000578589	yes
au2.g311	Bt407_Btt	Naive_Naive	5.3484	8.12468	0.603204	1.61187	0.00585	0.0399816	yes
au2.g320	Bt407_Btt	Naive_Naive	29.5641	99.5098	1.75099	5.35384	5e-05	0.000578589	yes
au2.g331	Bt407_Btt	Naive_Naive	11.7811	23.0421	0.967801	2.3126	5e-05	0.000578589	yes
au2.g351	Bt407_Btt	Naive_Naive	5.37778	9.48926	0.819286	1.80925	0.00275	0.0211541	yes
au2.g359	Bt407_Btt	Naive_Naive	592.128	928.401	0.648839	2.13435	0.00015	0.00160116	yes
au2.g360	Bt407_Btt	Naive_Naive	171.054	238.64	0.480383	1.61446	0.0051	0.0356084	yes
au2.g377	Bt407_Btt	Naive_Naive	126.004	537.868	2.09379	6.98672	5e-05	0.000578589	yes
au2.g387	Bt407_Btt	Naive_Naive	16.6441	30.0243	0.851122	1.90432	0.00125	0.010688	yes
au2.g390	Bt407_Btt	Naive_Naive	755.287	1349.33	0.837152	2.77346	5e-05	0.000578589	yes
au2.g402	Bt407_Btt	Naive_Naive	11.3496	18.1644	0.678471	1.83533	0.00125	0.010688	yes
au2.g418	Bt407_Btt	Naive_Naive	44.5502	229.658	2.36598	7.71609	5e-05	0.000578589	yes
au2.g421	Bt407_Btt	Naive_Naive	2.2942	4.48298	0.96647	1.96098	0.00085	0.0076085	yes
au2.g424	Bt407_Btt	Naive_Naive	206.517	785.715	1.92775	6.4447	5e-05	0.000578589	yes
au2.g429	Bt407_Btt	Naive_Naive	135.772	364.25	1.42374	4.69334	5e-05	0.000578589	yes
au2.g484	Bt407_Btt	Naive_Naive	17.0039	32.7979	0.947737	3.04765	5e-05	0.000578589	yes
au2.g542	Bt407_Btt	Naive_Naive	27.1986	42.5565	0.645847	1.96624	0.0007	0.00640451	yes
au2.g604,au2.g605	Bt407_Btt	Naive_Naive	11.8647	21.181	0.836102	2.53205	5e-05	0.000578589	yes
au2.g606	Bt407_Btt	Naive_Naive	24.2074	39.0622	0.690322	2.22727	0.0001	0.0011045	yes
au2.g610	Bt407_Btt	Naive_Naive	13.431	30.4737	1.182	3.94818	5e-05	0.000578589	yes
au2.g634	Bt407_Btt	Naive_Naive	16	23.6311	0.56261	1.62122	0.00565	0.0388281	yes
au2.g637	Bt407_Btt	Naive_Naive	38.1059	66.7535	0.808829	2.66806	5e-05	0.000578589	yes
au2.g642	Bt407_Btt	Naive_Naive	1.01292	2.2894	1.17646	2.33936	0.00015	0.00160116	yes
au2.g667	Bt407_Btt	Naive_Naive	438.892	644.527	0.554375	1.79212	0.00235	0.0184892	yes
au2.g676	Bt407_Btt	Naive_Naive	240.671	530.72	1.14089	3.77714	5e-05	0.000578589	yes
au2.g677	Bt407_Btt	Naive_Naive	17.5377	33.7694	0.945252	3.02098	5e-05	0.000578589	yes
au2.g684	Bt407_Btt	Naive_Naive	48.5325	161.148	1.73136	5.10239	5e-05	0.000578589	yes
au2.g687	Bt407_Btt	Naive_Naive	65.0427	231.368	1.83073	4.76591	5e-05	0.000578589	yes
au2.g688	Bt407_Btt	Naive_Naive	33.4049	94.4735	1.49985	4.43085	5e-05	0.000578589	yes
au2.g700	Bt407_Btt	Naive_Naive	30.2087	65.8607	1.12445	3.71731	5e-05	0.000578589	yes
au2.g739	Bt407_Btt	Naive_Naive	1.34477	2.91841	1.11783	1.67676	0.00655	0.0439029	yes
au2.g742	Bt407_Btt	Naive_Naive	59.4008	90.5412	0.608093	2.06165	0.00045	0.00432709	yes
au2.g22	Bt407_Btt	Naive_Naive	21.8272	33.1082	0.601058	1.71111	0.00285	0.0218115	yes
au2.g35	Bt407_Btt	Naive_Naive	13.5119	41.7899	1.62892	3.27649	5e-05	0.000578589	yes
au2.g52	Bt407_Btt	Naive_Naive	41.9498	58.6614	0.483747	1.63959	0.0049	0.0344437	yes
au2.g98	Bt407_Btt	Naive_Naive	38.6441	63.8848	0.725225	2.46333	5e-05	0.000578589	yes
au2.g100	Bt407_Btt	Naive_Naive	15.8673	28.5386	0.846856	2.39933	0.0001	0.0011045	yes
au2.g130	Bt407_Btt	Naive_Naive	4.08256	7.63801	0.903725	2.39078	0.0001	0.0011045	yes
au2.g136	Bt407_Btt	Naive_Naive	7.38015	14.8686	1.01055	2.66308	5e-05	0.000578589	yes
au2.g138	Bt407_Btt	Naive_Naive	8.49262	21.4914	1.33948	4.54606	5e-05	0.000578589	yes
au2.g147	Bt407_Btt	Naive_Naive	21.9403	102.948	2.23025	7.01014	5e-05	0.000578589	yes
au2.g171	Bt407_Btt	Naive_Naive	1.44205	4.24722	1.5584	3.94153	5e-05	0.000578589	yes
au2.g178	Bt407_Btt	Naive_Naive	9.92034	63.8829	2.68697	8.44089	5e-05	0.000578589	yes
au2.g199	Bt407_Btt	Naive_Naive	83.9523	346.436	2.04495	6.71845	5e-05	0.000578589	yes
au2.g200	Bt407_Btt	Naive_Naive	10.7227	15.6175	0.542497	1.62095	0.00465	0.0329548	yes
au2.g292	Bt407_Btt	Naive_Naive	133.84	364.681	1.44612	4.80779	5e-05	0.000578589	yes
au2.g315	Bt407_Btt	Naive_Naive	4.15347	8.09248	0.962264	2.02576	0.0011	0.00954253	yes
au2.g323	Bt407_Btt	Naive_Naive	4.44273	7.41167	0.738353	1.80204	0.00215	0.0171423	yes
au2.g371	Bt407_Btt	Naive_Naive	11.3595	17.578	0.629872	1.85315	0.0014	0.0118089	yes
au2.g382	Bt407_Btt	Naive_Naive	179.413	300.114	0.742228	2.45731	5e-05	0.000578589	yes
au2.g409	Bt407_Btt	Naive_Naive	38.023	337.875	3.15155	10.2576	5e-05	0.000578589	yes
au2.g430	Bt407_Btt	Naive_Naive	12.9981	36.0794	1.47287	4.09004	5e-05	0.000578589	yes
au2.g441	Bt407_Btt	Naive_Naive	13.0954	25.4314	0.957556	2.44435	0.0001	0.0011045	yes
au2.g456	Bt407_Btt	Naive_Naive	36.3299	238.123	2.71248	8.84155	5e-05	0.000578589	yes
au2.g504	Bt407_Btt	Naive_Naive	22.513	41.1899	0.871537	2.62954	5e-05	0.000578589	yes
au2.g670	Bt407_Btt	Naive_Naive	579.325	811.735	0.486635	1.60708	0.0066	0.0441673	yes
au2.g678	Bt407_Btt	Naive_Naive	5.24045	11.2105	1.09708	2.67072	5e-05	0.000578589	yes
au2.g685	Bt407_Btt	Naive_Naive	22.7358	80.9217	1.83156	4.28739	5e-05	0.000578589	yes
au2.g686	Bt407_Btt	Naive_Naive	25.8447	165.531	2.67917	6.712	5e-05	0.000578589	yes
au2.g698	Bt407_Btt	Naive_Naive	47.2181	91.3716	0.952405	3.20905	5e-05	0.000578589	yes
au2.g738	Bt407_Btt	Naive_Naive	19.0344	38.3971	1.01239	3.24934	5e-05	0.000578589	yes
au2.g764	Bt407_Btt	Naive_Naive	37.986	62.1144	0.70946	2.37104	5e-05	0.000578589	yes
au2.g766	Bt407_Btt	Naive_Naive	7.58657	22.5244	1.56997	5.08558	5e-05	0.000578589	yes
au2.g8197	Bt407_Btt	Naive_Naive	15.4534	71.107	2.20206	6.92853	5e-05	0.000578589	yes
au2.g8225	Bt407_Btt	Naive_Naive	64.2299	125.479	0.966128	3.28825	5e-05	0.000578589	yes
au2.g8236	Bt407_Btt	Naive_Naive	155.696	289.606	0.89536	2.88997	5e-05	0.000578589	yes
au2.g8244	Bt407_Btt	Naive_Naive	30.0182	182.827	2.60657	8.51807	5e-05	0.000578589	yes
au2.g8247	Bt407_Btt	Naive_Naive	9.92239	42.3826	2.09471	3.38876	5e-05	0.000578589	yes
au2.g8287	Bt407_Btt	Naive_Naive	4.01125	11.234	1.48575	3.38693	5e-05	0.000578589	yes
au2.g8343	Bt407_Btt	Naive_Naive	300.436	764.357	1.34719	4.41876	5e-05	0.000578589	yes
au2.g8364	Bt407_Btt	Naive_Naive	11.4326	19.2339	0.750493	2.20323	5e-05	0.000578589	yes
au2.g8430	Bt407_Btt	Naive_Naive	107.687	275.354	1.35444	4.4745	5e-05	0.000578589	yes
au2.g8431	Bt407_Btt	Naive_Naive	50.9514	96.796	0.925824	2.19198	0.0001	0.0011045	yes
au2.g8522	Bt407_Btt	Naive_Naive	22.0419	77.7218	1.81807	5.95964	5e-05	0.000578589	yes
au2.g8523	Bt407_Btt	Naive_Naive	393.777	548.916	0.479205	1.55504	0.00675	0.0449814	yes
au2.g8541,au2.g8543	Bt407_Btt	Naive_Naive	91.7594	226.623	1.30437	4.15395	5e-05	0.000578589	yes
au2.g8549	Bt407_Btt	Naive_Naive	152.07	239.01	0.652336	2.10519	0.00025	0.00254335	yes
au2.g8594	Bt407_Btt	Naive_Naive	390.03	915.63	1.23118	3.97403	5e-05	0.000578589	yes
au2.g8597	Bt407_Btt	Naive_Naive	667.198	959.937	0.524826	1.66143	0.0052	0.0362041	yes
au2.g8600	Bt407_Btt	Naive_Naive	35.4951	69.7438	0.974446	3.1069	5e-05	0.000578589	yes
au2.g8601	Bt407_Btt	Naive_Naive	92.2797	141.353	0.615212	2.04774	0.0002	0.00207754	yes
au2.g8604	Bt407_Btt	Naive_Naive	0.726043	3.79306	2.38524	3.77187	5e-05	0.000578589	yes
au2.g8611	Bt407_Btt	Naive_Naive	40.4326	104.076	1.36405	4.5387	5e-05	0.000578589	yes
au2.g8621	Bt407_Btt	Naive_Naive	142.465	284.614	0.9984	3.30969	5e-05	0.000578589	yes
au2.g8623	Bt407_Btt	Naive_Naive	42.9826	85.9494	0.999733	3.34557	5e-05	0.000578589	yes
au2.g8632	Bt407_Btt	Naive_Naive	43.766	84.5664	0.950274	3.10564	5e-05	0.000578589	yes
au2.g8633	Bt407_Btt	Naive_Naive	14.1244	44.2317	1.64689	5.54197	5e-05	0.000578589	yes
au2.g8636	Bt407_Btt	Naive_Naive	40.8961	121.431	1.57011	5.25064	5e-05	0.000578589	yes
au2.g8638	Bt407_Btt	Naive_Naive	18.1697	68.2145	1.90854	6.41399	5e-05	0.000578589	yes
au2.g8727	Bt407_Btt	Naive_Naive	1.18385	4.99868	2.07806	4.60525	5e-05	0.000578589	yes
au2.g8737	Bt407_Btt	Naive_Naive	4.09911	10.4903	1.35567	3.1655	5e-05	0.000578589	yes
au2.g8738	Bt407_Btt	Naive_Naive	16.2174	26.2119	0.692678	2.31733	5e-05	0.000578589	yes
au2.g8749	Bt407_Btt	Naive_Naive	80.7998	147.804	0.871264	2.90716	5e-05	0.000578589	yes
au2.g8781	Bt407_Btt	Naive_Naive	1.1172	2.75418	1.30173	1.94477	0.00225	0.0178151	yes
au2.g8783	Bt407_Btt	Naive_Naive	4.72122	7.99792	0.760466	1.81969	0.0024	0.0188204	yes
au2.g8837	Bt407_Btt	Naive_Naive	32.2614	80.5071	1.31931	4.19387	5e-05	0.000578589	yes
au2.g8894	Bt407_Btt	Naive_Naive	5.71192	15.6093	1.45036	3.6744	5e-05	0.000578589	yes
au2.g8900	Bt407_Btt	Naive_Naive	1.62067	5.71847	1.81904	3.14574	0.0001	0.0011045	yes
au2.g8969	Bt407_Btt	Naive_Naive	8.95708	19.8268	1.14635	3.77158	5e-05	0.000578589	yes
au2.g9014	Bt407_Btt	Naive_Naive	77.1987	109.552	0.504961	1.69408	0.00365	0.0268519	yes
au2.g9049	Bt407_Btt	Naive_Naive	19.1624	30.7366	0.681676	2.19454	0.0004	0.00389239	yes
au2.g9072	Bt407_Btt	Naive_Naive	66.955	94.4777	0.496783	1.68374	0.0042	0.0302343	yes
au2.g9116	Bt407_Btt	Naive_Naive	2216.87	4127.41	0.896711	3.33865	5e-05	0.000578589	yes
au2.g9119	Bt407_Btt	Naive_Naive	43.9117	65.5843	0.578744	1.76816	0.0045	0.0320381	yes
au2.g9121	Bt407_Btt	Naive_Naive	56.1371	93.2097	0.731528	2.47779	5e-05	0.000578589	yes
au2.g9123	Bt407_Btt	Naive_Naive	2.1378	13.1179	2.61734	4.81317	5e-05	0.000578589	yes
au2.g9131	Bt407_Btt	Naive_Naive	14.1927	33.3914	1.23433	3.08668	5e-05	0.000578589	yes
au2.g9136	Bt407_Btt	Naive_Naive	13.7757	28.3404	1.04073	3.47013	5e-05	0.000578589	yes
au2.g9144	Bt407_Btt	Naive_Naive	2.5538	8.45108	1.72649	2.69435	0.0001	0.0011045	yes
au2.g9146	Bt407_Btt	Naive_Naive	12.5343	27.2766	1.12178	3.15178	5e-05	0.000578589	yes
au2.g9149	Bt407_Btt	Naive_Naive	18.0605	39.7911	1.13961	3.77921	5e-05	0.000578589	yes
au2.g9161	Bt407_Btt	Naive_Naive	43.1539	79.6872	0.884858	2.96709	5e-05	0.000578589	yes
au2.g9255	Bt407_Btt	Naive_Naive	3417.55	5398.57	0.659615	2.30036	0.0002	0.00207754	yes
au2.g9329	Bt407_Btt	Naive_Naive	32.0674	52.2311	0.703802	2.2745	0.0002	0.00207754	yes
au2.g9387	Bt407_Btt	Naive_Naive	4.15817	7.39255	0.830122	2.12477	0.00035	0.00345034	yes
au2.g9414,au2.g9415	Bt407_Btt	Naive_Naive	9.77363	23.421	1.26084	2.37198	0.0007	0.00640451	yes
au2.g9435	Bt407_Btt	Naive_Naive	2.28555	3.86405	0.757573	1.58229	0.0059	0.0402655	yes
au2.g9441	Bt407_Btt	Naive_Naive	14.1306	98.6964	2.80417	8.48602	5e-05	0.000578589	yes
au2.g9445	Bt407_Btt	Naive_Naive	1.00037	8.26	3.04561	6.27357	5e-05	0.000578589	yes
au2.g9446	Bt407_Btt	Naive_Naive	31.1785	571.974	4.19733	13.79	5e-05	0.000578589	yes
au2.g9449	Bt407_Btt	Naive_Naive	331.513	650.29	0.972017	4.09487	5e-05	0.000578589	yes
au2.g9450	Bt407_Btt	Naive_Naive	24.3085	59.541	1.29242	2.82233	5e-05	0.000578589	yes
au2.g9531	Bt407_Btt	Naive_Naive	5.54691	8.62483	0.636811	1.8603	0.0013	0.01106	yes
au2.g9568	Bt407_Btt	Naive_Naive	2.48225	4.73291	0.931079	2.02093	0.0008	0.00720956	yes
au2.g9587	Bt407_Btt	Naive_Naive	170.752	293.389	0.780913	2.39507	5e-05	0.000578589	yes
au2.g9593	Bt407_Btt	Naive_Naive	4.03087	6.22585	0.627179	1.64366	0.0072	0.0475169	yes
au2.g9617	Bt407_Btt	Naive_Naive	0.126246	1.12854	3.16014	1.83927	0.0056	0.0385324	yes
au2.g9629	Bt407_Btt	Naive_Naive	22.4735	71.4881	1.66947	5.56645	5e-05	0.000578589	yes
au2.g9667	Bt407_Btt	Naive_Naive	3.05877	8.22496	1.42706	3.19284	5e-05	0.000578589	yes
au2.g8198	Bt407_Btt	Naive_Naive	6.06989	10.3115	0.76451	1.94239	0.0007	0.00640451	yes
au2.g8208	Bt407_Btt	Naive_Naive	56.9088	78.6592	0.466964	1.55407	0.0072	0.0475169	yes
au2.g8246	Bt407_Btt	Naive_Naive	14.2575	28.0053	0.97398	1.97852	0.00145	0.0121823	yes
au2.g8265	Bt407_Btt	Naive_Naive	159.701	235.803	0.562211	1.81825	0.002	0.0160894	yes
au2.g8293	Bt407_Btt	Naive_Naive	54.2121	100.617	0.892192	2.7415	5e-05	0.000578589	yes
au2.g8365	Bt407_Btt	Naive_Naive	24.192	39.5105	0.707705	2.40124	5e-05	0.000578589	yes
au2.g8417	Bt407_Btt	Naive_Naive	6.40733	13.0518	1.02645	2.87298	5e-05	0.000578589	yes
au2.g8424	Bt407_Btt	Naive_Naive	10.4486	22.4531	1.1036	3.32144	5e-05	0.000578589	yes
au2.g8448	Bt407_Btt	Naive_Naive	2.94812	8.46916	1.52242	2.65349	5e-05	0.000578589	yes
au2.g8465	Bt407_Btt	Naive_Naive	196.932	395.11	1.00455	3.19983	5e-05	0.000578589	yes
au2.g8515	Bt407_Btt	Naive_Naive	28.252	53.0149	0.908046	2.82323	5e-05	0.000578589	yes
au2.g8527	Bt407_Btt	Naive_Naive	49.9011	77.9936	0.644285	2.16062	0.00015	0.00160116	yes
au2.g8539	Bt407_Btt	Naive_Naive	10.548	25.7792	1.28923	3.96229	5e-05	0.000578589	yes
au2.g8561	Bt407_Btt	Naive_Naive	11.9824	60.7569	2.34213	6.92276	5e-05	0.000578589	yes
au2.g8595	Bt407_Btt	Naive_Naive	47.4532	96.1839	1.01929	3.44145	5e-05	0.000578589	yes
au2.g8596	Bt407_Btt	Naive_Naive	63.2065	106.073	0.746912	2.42339	5e-05	0.000578589	yes
au2.g8598	Bt407_Btt	Naive_Naive	123.068	363.7	1.5633	5.17488	5e-05	0.000578589	yes
au2.g8599	Bt407_Btt	Naive_Naive	248.399	563.628	1.18209	3.88712	5e-05	0.000578589	yes
au2.g8624	Bt407_Btt	Naive_Naive	33.3058	67.9169	1.028	3.37853	5e-05	0.000578589	yes
au2.g8634	Bt407_Btt	Naive_Naive	7.52434	12.9385	0.782038	2.01231	0.00085	0.0076085	yes
au2.g8639	Bt407_Btt	Naive_Naive	13.1806	180.126	3.77252	11.198	5e-05	0.000578589	yes
au2.g8665	Bt407_Btt	Naive_Naive	17.1798	29.7164	0.790552	2.49327	5e-05	0.000578589	yes
au2.g8688	Bt407_Btt	Naive_Naive	93.3673	128.853	0.46474	1.55291	0.00635	0.0428097	yes
au2.g8756	Bt407_Btt	Naive_Naive	114.794	189.592	0.723846	2.40998	0.0001	0.0011045	yes
au2.g8759	Bt407_Btt	Naive_Naive	5.89477	10.144	0.783116	2.23723	5e-05	0.000578589	yes
au2.g8893	Bt407_Btt	Naive_Naive	43.113	69.3578	0.685935	2.3636	0.00015	0.00160116	yes
au2.g8910	Bt407_Btt	Naive_Naive	1059.77	3928.47	1.89021	6.01787	5e-05	0.000578589	yes
au2.g8911	Bt407_Btt	Naive_Naive	454.09	745.376	0.714991	2.37848	5e-05	0.000578589	yes
au2.g8912	Bt407_Btt	Naive_Naive	175.762	524.979	1.57864	5.21567	5e-05	0.000578589	yes
au2.g8913	Bt407_Btt	Naive_Naive	16.8092	33.1576	0.980093	2.478	5e-05	0.000578589	yes
au2.g8915	Bt407_Btt	Naive_Naive	295.693	559.979	0.921274	3.0406	5e-05	0.000578589	yes
au2.g8971	Bt407_Btt	Naive_Naive	14.6707	23.1447	0.657742	2.01911	0.0006	0.00558809	yes
au2.g9032	Bt407_Btt	Naive_Naive	35.5711	62.7542	0.819006	2.65388	5e-05	0.000578589	yes
au2.g9039	Bt407_Btt	Naive_Naive	1.22208	10.3549	3.0829	7.251	5e-05	0.000578589	yes
au2.g9040	Bt407_Btt	Naive_Naive	8.26731	44.1531	2.41703	6.53449	5e-05	0.000578589	yes
au2.g9041	Bt407_Btt	Naive_Naive	28.4546	48.3657	0.765322	2.56327	5e-05	0.000578589	yes
au2.g9137	Bt407_Btt	Naive_Naive	12.1425	17.5598	0.53221	1.74984	0.0021	0.016794	yes
au2.g9160	Bt407_Btt	Naive_Naive	8.39334	12.9398	0.624498	1.62676	0.00725	0.0477875	yes
au2.g9176	Bt407_Btt	Naive_Naive	99.7346	489.773	2.29595	7.41245	5e-05	0.000578589	yes
au2.g9219	Bt407_Btt	Naive_Naive	27.1905	56.8264	1.06346	3.4828	5e-05	0.000578589	yes
au2.g9253	Bt407_Btt	Naive_Naive	433.896	656.727	0.597944	2.08291	0.00095	0.00839262	yes
au2.g9260	Bt407_Btt	Naive_Naive	24.636	99.1366	2.00865	6.68696	5e-05	0.000578589	yes
au2.g9261	Bt407_Btt	Naive_Naive	28.0934	56.0387	0.996192	3.27602	5e-05	0.000578589	yes
au2.g9268	Bt407_Btt	Naive_Naive	36.3431	57.883	0.671457	1.94915	0.00095	0.00839262	yes
au2.g9326	Bt407_Btt	Naive_Naive	3.85896	23.9914	2.63623	5.23186	5e-05	0.000578589	yes
au2.g9375	Bt407_Btt	Naive_Naive	44.9433	86.9045	0.951325	3.20368	5e-05	0.000578589	yes
au2.g9420	Bt407_Btt	Naive_Naive	7.69104	18.1949	1.24228	2.28226	5e-05	0.000578589	yes
au2.g9431,au2.g9432	Bt407_Btt	Naive_Naive	17.2935	26.977	0.641498	2.00733	0.0005	0.00475456	yes
au2.g9440	Bt407_Btt	Naive_Naive	75.6771	191.073	1.3362	4.41571	5e-05	0.000578589	yes
au2.g9453	Bt407_Btt	Naive_Naive	33.2447	284.117	3.09529	8.47953	5e-05	0.000578589	yes
au2.g9454	Bt407_Btt	Naive_Naive	50.25	139.372	1.47175	4.5123	5e-05	0.000578589	yes
au2.g9498	Bt407_Btt	Naive_Naive	26.0686	42.0012	0.688119	2.34223	0.0001	0.0011045	yes
au2.g9510	Bt407_Btt	Naive_Naive	21.0253	39.7966	0.920518	3.06847	5e-05	0.000578589	yes
au2.g9550	Bt407_Btt	Naive_Naive	3.22522	9.13078	1.50134	2.72595	5e-05	0.000578589	yes
au2.g9609	Bt407_Btt	Naive_Naive	3.0737	9.01813	1.55285	3.70685	5e-05	0.000578589	yes
au2.g9610	Bt407_Btt	Naive_Naive	7.48161	13.295	0.829459	2.40368	0.00015	0.00160116	yes
au2.g9613	Bt407_Btt	Naive_Naive	2.94401	6.95079	1.23939	2.6622	0.0001	0.0011045	yes
au2.g10983	Bt407_Btt	Naive_Naive	43.0887	108.285	1.32945	3.97529	5e-05	0.000578589	yes
au2.g11007	Bt407_Btt	Naive_Naive	6.27422	12.4114	0.984159	2.5215	5e-05	0.000578589	yes
au2.g11020	Bt407_Btt	Naive_Naive	195.729	291.143	0.572873	1.72272	0.0034	0.0253217	yes
au2.g11059	Bt407_Btt	Naive_Naive	172.237	256.725	0.575824	1.66868	0.0043	0.0308384	yes
au2.g11062	Bt407_Btt	Naive_Naive	15.6429	25.1579	0.685506	1.8812	0.00105	0.00916463	yes
au2.g11063	Bt407_Btt	Naive_Naive	194.449	629.019	1.69371	5.59406	5e-05	0.000578589	yes
au2.g11170	Bt407_Btt	Naive_Naive	514.243	889.464	0.790485	2.58037	5e-05	0.000578589	yes
au2.g11219	Bt407_Btt	Naive_Naive	15.444	22.6549	0.552773	1.73562	0.00305	0.0231039	yes
au2.g11262	Bt407_Btt	Naive_Naive	121.847	204.769	0.748923	2.49607	5e-05	0.000578589	yes
au2.g11272	Bt407_Btt	Naive_Naive	123.214	182.423	0.566126	1.88455	0.00135	0.0114361	yes
au2.g11311	Bt407_Btt	Naive_Naive	25.3615	37.3531	0.558587	1.76092	0.0019	0.0153989	yes
au2.g11313	Bt407_Btt	Naive_Naive	9.66185	39.7903	2.04204	5.96985	5e-05	0.000578589	yes
au2.g11329	Bt407_Btt	Naive_Naive	94.006	133.851	0.509804	1.69649	0.0028	0.0214836	yes
au2.g11339	Bt407_Btt	Naive_Naive	72.5355	161.196	1.15206	3.8715	5e-05	0.000578589	yes
au2.g11352	Bt407_Btt	Naive_Naive	11.2212	44.5606	1.98954	6.2567	5e-05	0.000578589	yes
au2.g11374	Bt407_Btt	Naive_Naive	36.1622	76.7677	1.08602	3.6201	5e-05	0.000578589	yes
au2.g11390	Bt407_Btt	Naive_Naive	29.8375	78.3686	1.39315	4.55011	5e-05	0.000578589	yes
au2.g11510	Bt407_Btt	Naive_Naive	12.1927	26.0621	1.09594	3.54508	5e-05	0.000578589	yes
au2.g11513	Bt407_Btt	Naive_Naive	5.12643	9.09861	0.82769	1.75217	0.004	0.0290185	yes
au2.g11546	Bt407_Btt	Naive_Naive	103.072	151.816	0.558666	1.66115	0.0052	0.0362041	yes
au2.g11554	Bt407_Btt	Naive_Naive	24.0649	41.9143	0.800508	2.50601	0.0001	0.0011045	yes
au2.g11611	Bt407_Btt	Naive_Naive	15.011	64.0584	2.09337	5.89835	5e-05	0.000578589	yes
au2.g11620	Bt407_Btt	Naive_Naive	501.534	1987.68	1.98667	6.41112	5e-05	0.000578589	yes
au2.g11622	Bt407_Btt	Naive_Naive	26.5026	49.4077	0.898603	2.45068	5e-05	0.000578589	yes
au2.g11654,au2.g11655	Bt407_Btt	Naive_Naive	44.7742	182.852	2.02994	6.60737	5e-05	0.000578589	yes
au2.g11665	Bt407_Btt	Naive_Naive	32.5769	91.5943	1.49141	3.24253	5e-05	0.000578589	yes
au2.g11670	Bt407_Btt	Naive_Naive	17.1281	31.5609	0.881769	2.08218	0.00055	0.00516949	yes
au2.g11673	Bt407_Btt	Naive_Naive	33.2807	58.5595	0.815218	2.76392	5e-05	0.000578589	yes
au2.g11680	Bt407_Btt	Naive_Naive	40.93	58.6981	0.520155	1.71567	0.00325	0.0243808	yes
au2.g11766	Bt407_Btt	Naive_Naive	90.2506	362.906	2.00759	6.58369	5e-05	0.000578589	yes
au2.g11819	Bt407_Btt	Naive_Naive	19.0832	47.8953	1.32758	3.59577	5e-05	0.000578589	yes
au2.g11825	Bt407_Btt	Naive_Naive	64.6962	99.3835	0.619326	2.07663	0.0004	0.00389239	yes
au2.g11862	Bt407_Btt	Naive_Naive	34.3648	50.4187	0.553029	1.82883	0.0018	0.014678	yes
au2.g11909	Bt407_Btt	Naive_Naive	26.0638	106.578	2.03179	6.55361	5e-05	0.000578589	yes
au2.g11910	Bt407_Btt	Naive_Naive	4.52458	15.5345	1.77962	4.43951	5e-05	0.000578589	yes
au2.g11916	Bt407_Btt	Naive_Naive	6.46032	9.7376	0.591959	1.71121	0.0028	0.0214836	yes
au2.g11948	Bt407_Btt	Naive_Naive	3.55075	6.86631	0.951412	2.48684	5e-05	0.000578589	yes
au2.g11949	Bt407_Btt	Naive_Naive	191.258	545.939	1.51322	4.92205	5e-05	0.000578589	yes
au2.g11999	Bt407_Btt	Naive_Naive	42.7333	144.038	1.75302	5.78255	5e-05	0.000578589	yes
au2.g12000	Bt407_Btt	Naive_Naive	5.24403	13.3391	1.34691	4.01693	5e-05	0.000578589	yes
au2.g12069	Bt407_Btt	Naive_Naive	56.4352	84.8954	0.589091	1.7822	0.00195	0.0157468	yes
au2.g12097	Bt407_Btt	Naive_Naive	3.46561	6.55089	0.918582	2.299	0.00025	0.00254335	yes
au2.g12170	Bt407_Btt	Naive_Naive	158.783	220.423	0.47322	1.64317	0.00575	0.0393957	yes
au2.g12171	Bt407_Btt	Naive_Naive	26.2477	44.6588	0.766752	2.20976	5e-05	0.000578589	yes
au2.g10979	Bt407_Btt	Naive_Naive	12.8467	79.5597	2.63064	8.84622	5e-05	0.000578589	yes
au2.g10980	Bt407_Btt	Naive_Naive	18.6953	63.5287	1.76473	5.66192	5e-05	0.000578589	yes
au2.g11006	Bt407_Btt	Naive_Naive	0.651538	1.43248	1.1366	2.54687	5e-05	0.000578589	yes
au2.g11166	Bt407_Btt	Naive_Naive	29.3927	41.6445	0.502668	1.59435	0.00535	0.0370951	yes
au2.g11213	Bt407_Btt	Naive_Naive	116.041	2203.96	4.24739	13.7044	5e-05	0.000578589	yes
au2.g11227	Bt407_Btt	Naive_Naive	97.0361	196.533	1.01818	3.37547	5e-05	0.000578589	yes
au2.g11260	Bt407_Btt	Naive_Naive	43.1451	99.1215	1.2	3.73422	5e-05	0.000578589	yes
au2.g11277	Bt407_Btt	Naive_Naive	7.33464	12.7745	0.800469	1.97963	0.0008	0.00720956	yes
au2.g11285	Bt407_Btt	Naive_Naive	20.9082	72.4211	1.79234	5.06529	5e-05	0.000578589	yes
au2.g11286	Bt407_Btt	Naive_Naive	2.31594	7.76462	1.74532	3.71752	5e-05	0.000578589	yes
au2.g11320	Bt407_Btt	Naive_Naive	11.5574	19.2543	0.736366	2.03344	0.0003	0.00300072	yes
au2.g11323	Bt407_Btt	Naive_Naive	96.1555	175.888	0.871214	2.94104	5e-05	0.000578589	yes
au2.g11324	Bt407_Btt	Naive_Naive	2.42455	4.89167	1.01261	2.51614	5e-05	0.000578589	yes
au2.g11333	Bt407_Btt	Naive_Naive	45.956	95.1914	1.05058	3.51424	5e-05	0.000578589	yes
au2.g11353	Bt407_Btt	Naive_Naive	13.9762	40.829	1.54662	4.6356	5e-05	0.000578589	yes
au2.g11360	Bt407_Btt	Naive_Naive	83.8487	129.82	0.630656	2.11143	0.0003	0.00300072	yes
au2.g11365,au2.g11366	Bt407_Btt	Naive_Naive	78.0464	125.836	0.689139	1.67619	0.00375	0.0274778	yes
au2.g11376	Bt407_Btt	Naive_Naive	67.6059	108.415	0.681344	2.23335	5e-05	0.000578589	yes
au2.g11387	Bt407_Btt	Naive_Naive	580.91	876.717	0.593798	1.94578	0.0003	0.00300072	yes
au2.g11470	Bt407_Btt	Naive_Naive	12.2016	20.9527	0.78006	2.48425	5e-05	0.000578589	yes
au2.g11552	Bt407_Btt	Naive_Naive	59.2376	89.0042	0.58736	1.90561	0.00115	0.00993445	yes
au2.g11587	Bt407_Btt	Naive_Naive	4.78269	12.9428	1.43626	3.47272	5e-05	0.000578589	yes
au2.g11609	Bt407_Btt	Naive_Naive	27.5374	117.186	2.08934	6.59949	5e-05	0.000578589	yes
au2.g11632	Bt407_Btt	Naive_Naive	31.4052	50.8116	0.694155	2.28253	5e-05	0.000578589	yes
au2.g11641	Bt407_Btt	Naive_Naive	256.179	603.77	1.23685	4.04942	5e-05	0.000578589	yes
au2.g11660	Bt407_Btt	Naive_Naive	80.4969	111.377	0.468447	1.55918	0.00735	0.0483382	yes
au2.g11664	Bt407_Btt	Naive_Naive	29.5298	50.9084	0.785731	1.92317	0.00175	0.0143278	yes
au2.g11674	Bt407_Btt	Naive_Naive	13.5854	23.1095	0.766423	2.37787	5e-05	0.000578589	yes
au2.g11716	Bt407_Btt	Naive_Naive	53.0289	124.116	1.22684	4.08087	5e-05	0.000578589	yes
au2.g11720	Bt407_Btt	Naive_Naive	12.0272	25.3224	1.07412	2.91365	5e-05	0.000578589	yes
au2.g11729	Bt407_Btt	Naive_Naive	85.5132	187.31	1.13121	3.77865	5e-05	0.000578589	yes
au2.g11735	Bt407_Btt	Naive_Naive	890.009	1806.04	1.02094	3.18364	5e-05	0.000578589	yes
au2.g11736	Bt407_Btt	Naive_Naive	2138.03	5484.66	1.35912	4.16279	5e-05	0.000578589	yes
au2.g11740	Bt407_Btt	Naive_Naive	39.5318	149.399	1.91808	6.37062	5e-05	0.000578589	yes
au2.g11742	Bt407_Btt	Naive_Naive	21.3646	38.8374	0.862222	2.72558	5e-05	0.000578589	yes
au2.g11753	Bt407_Btt	Naive_Naive	108.126	160.038	0.5657	1.90106	0.00135	0.0114361	yes
au2.g11917	Bt407_Btt	Naive_Naive	8.05102	19.946	1.30885	3.55204	5e-05	0.000578589	yes
au2.g11939	Bt407_Btt	Naive_Naive	14.7178	21.9458	0.576381	1.7529	0.0026	0.0201518	yes
au2.g11940	Bt407_Btt	Naive_Naive	23.0205	33.2663	0.531139	1.7515	0.0029	0.0221304	yes
au2.g11985	Bt407_Btt	Naive_Naive	1.91706	4.13177	1.10786	1.6877	0.0067	0.0447087	yes
au2.g11991	Bt407_Btt	Naive_Naive	1.88921	5.98314	1.66312	2.8501	5e-05	0.000578589	yes
au2.g12009	Bt407_Btt	Naive_Naive	7.58023	47.0014	2.63239	8.55867	5e-05	0.000578589	yes
au2.g12010	Bt407_Btt	Naive_Naive	6.76619	87.7368	3.69677	11.0426	5e-05	0.000578589	yes
au2.g12019	Bt407_Btt	Naive_Naive	137.377	208.035	0.598683	1.77395	0.00235	0.0184892	yes
au2.g12049	Bt407_Btt	Naive_Naive	12.4163	54.2196	2.12658	6.91707	5e-05	0.000578589	yes
au2.g12058	Bt407_Btt	Naive_Naive	1.56049	3.05613	0.969706	1.75737	0.0037	0.0271705	yes
au2.g12064	Bt407_Btt	Naive_Naive	38.221	59.1831	0.630819	2.11229	0.00035	0.00345034	yes
au2.g12070	Bt407_Btt	Naive_Naive	0.94701	1.70756	0.850485	1.68382	0.00445	0.0317526	yes
au2.g12096	Bt407_Btt	Naive_Naive	18.4446	59.1492	1.68116	5.43947	5e-05	0.000578589	yes
au2.g12098	Bt407_Btt	Naive_Naive	38.9016	94.9017	1.28661	4.21796	5e-05	0.000578589	yes
au2.g12109	Bt407_Btt	Naive_Naive	9.29773	14.7765	0.668358	1.86708	0.00145	0.0121823	yes
au2.g12110	Bt407_Btt	Naive_Naive	2617.91	7696.05	1.5557	4.75173	5e-05	0.000578589	yes
au2.g12113	Bt407_Btt	Naive_Naive	125.526	422.713	1.75169	5.44891	5e-05	0.000578589	yes
au2.g12119	Bt407_Btt	Naive_Naive	36.1701	128.979	1.83426	5.92946	5e-05	0.000578589	yes
au2.g12126	Bt407_Btt	Naive_Naive	87.7072	152.386	0.796966	2.64924	5e-05	0.000578589	yes
au2.g12133	Bt407_Btt	Naive_Naive	32.4612	52.8667	0.703642	2.2303	0.00045	0.00432709	yes
au2.g9828	Bt407_Btt	Naive_Naive	6.38934	9.49735	0.571858	1.70077	0.00325	0.0243808	yes
au2.g9852	Bt407_Btt	Naive_Naive	28.9545	93.1807	1.68624	4.57073	5e-05	0.000578589	yes
au2.g9858	Bt407_Btt	Naive_Naive	40.6261	65.6973	0.693426	2.39623	0.0001	0.0011045	yes
au2.g9865	Bt407_Btt	Naive_Naive	31.8026	44.3381	0.479405	1.60896	0.0056	0.0385324	yes
au2.g9866	Bt407_Btt	Naive_Naive	35.498	53.133	0.581871	1.61792	0.00485	0.0341409	yes
au2.g9867	Bt407_Btt	Naive_Naive	42.1056	95.3845	1.17974	3.92474	5e-05	0.000578589	yes
au2.g9869	Bt407_Btt	Naive_Naive	34.7073	48.3648	0.478717	1.60023	0.00555	0.0382513	yes
au2.g9871	Bt407_Btt	Naive_Naive	19.3864	34.0594	0.813007	2.66796	5e-05	0.000578589	yes
au2.g9875	Bt407_Btt	Naive_Naive	2.22893	5.02634	1.17315	2.46151	5e-05	0.000578589	yes
au2.g9899	Bt407_Btt	Naive_Naive	13.9944	25.1711	0.846918	2.84722	5e-05	0.000578589	yes
au2.g9909	Bt407_Btt	Naive_Naive	38.0398	63.0514	0.729017	2.4597	5e-05	0.000578589	yes
au2.g9937	Bt407_Btt	Naive_Naive	24.4329	35.2998	0.530834	1.76412	0.00255	0.0198188	yes
au2.g9985	Bt407_Btt	Naive_Naive	20.3945	39.389	0.949608	3.39071	5e-05	0.000578589	yes
au2.g9986	Bt407_Btt	Naive_Naive	51.424	94.8058	0.882533	3.19249	5e-05	0.000578589	yes
au2.g9988	Bt407_Btt	Naive_Naive	0.590925	1.27767	1.11247	1.76023	0.00345	0.0256374	yes
au2.g9992	Bt407_Btt	Naive_Naive	9.17248	15.1592	0.724806	2.03404	0.00055	0.00516949	yes
au2.g10018	Bt407_Btt	Naive_Naive	12.258	24.6929	1.01038	2.76336	5e-05	0.000578589	yes
au2.g10109	Bt407_Btt	Naive_Naive	16.1911	22.342	0.464558	1.5573	0.00715	0.0472502	yes
au2.g10139	Bt407_Btt	Naive_Naive	41.7823	209.295	2.32458	7.28105	5e-05	0.000578589	yes
au2.g10180	Bt407_Btt	Naive_Naive	8.68432	22.7582	1.3899	3.87777	5e-05	0.000578589	yes
au2.g10215	Bt407_Btt	Naive_Naive	0.495096	0.953631	0.945723	1.8787	0.0013	0.01106	yes
au2.g10219	Bt407_Btt	Naive_Naive	18.465	55.4244	1.58573	4.98092	5e-05	0.000578589	yes
au2.g10250	Bt407_Btt	Naive_Naive	13.7846	25.0453	0.86148	2.49641	5e-05	0.000578589	yes
au2.g10262	Bt407_Btt	Naive_Naive	47.2081	113.64	1.26736	4.12028	5e-05	0.000578589	yes
au2.g10263	Bt407_Btt	Naive_Naive	73.8779	117.364	0.667772	2.16658	0.00015	0.00160116	yes
au2.g10266	Bt407_Btt	Naive_Naive	31.1266	43.4922	0.48261	1.61285	0.0054	0.0373836	yes
au2.g10291	Bt407_Btt	Naive_Naive	2.61054	7.67178	1.55522	3.62176	5e-05	0.000578589	yes
au2.g10305	Bt407_Btt	Naive_Naive	35.6146	55.7736	0.647114	2.1483	0.00015	0.00160116	yes
au2.g10308	Bt407_Btt	Naive_Naive	156.737	238.467	0.605446	2.02709	0.00055	0.00516949	yes
au2.g10309	Bt407_Btt	Naive_Naive	42.0234	149.894	1.83467	6.13862	5e-05	0.000578589	yes
au2.g10313	Bt407_Btt	Naive_Naive	35.7087	54.1625	0.601018	1.98211	0.0004	0.00389239	yes
au2.g10319	Bt407_Btt	Naive_Naive	12.6979	35.8077	1.49568	3.00891	5e-05	0.000578589	yes
au2.g10326	Bt407_Btt	Naive_Naive	3.50214	6.01097	0.779361	1.71596	0.00235	0.0184892	yes
au2.g10342	Bt407_Btt	Naive_Naive	13.5873	59.9188	2.14075	6.50951	5e-05	0.000578589	yes
au2.g10371	Bt407_Btt	Naive_Naive	24.0006	35.4123	0.561181	1.81158	0.002	0.0160894	yes
au2.g10402	Bt407_Btt	Naive_Naive	13.2226	30.082	1.18589	3.3445	5e-05	0.000578589	yes
au2.g10429	Bt407_Btt	Naive_Naive	63.9202	122.463	0.937998	3.13285	5e-05	0.000578589	yes
au2.g10433	Bt407_Btt	Naive_Naive	40.813	57.0532	0.483278	1.61083	0.00645	0.0433547	yes
au2.g10448	Bt407_Btt	Naive_Naive	28.9184	53.8861	0.897924	2.72074	5e-05	0.000578589	yes
au2.g10449	Bt407_Btt	Naive_Naive	168.351	599.546	1.8324	6.10307	5e-05	0.000578589	yes
au2.g10450	Bt407_Btt	Naive_Naive	32.1696	68.7855	1.09641	3.44083	5e-05	0.000578589	yes
au2.g10471	Bt407_Btt	Naive_Naive	70.2978	114.933	0.709247	2.37719	5e-05	0.000578589	yes
au2.g10495	Bt407_Btt	Naive_Naive	24.772	62.5491	1.33628	3.11627	5e-05	0.000578589	yes
au2.g10497	Bt407_Btt	Naive_Naive	55.9859	101.284	0.855269	2.23892	0.0004	0.00389239	yes
au2.g10562	Bt407_Btt	Naive_Naive	34.4923	53.2663	0.626949	2.00986	0.00035	0.00345034	yes
au2.g10588	Bt407_Btt	Naive_Naive	29.0149	76.5328	1.39928	2.44797	5e-05	0.000578589	yes
au2.g10591	Bt407_Btt	Naive_Naive	83.4441	117.084	0.488668	1.64398	0.00495	0.0347315	yes
au2.g10704	Bt407_Btt	Naive_Naive	222.448	579.818	1.38213	4.52768	5e-05	0.000578589	yes
au2.g10769	Bt407_Btt	Naive_Naive	10.6302	18.5119	0.800276	2.48685	5e-05	0.000578589	yes
au2.g10777	Bt407_Btt	Naive_Naive	29.8445	42.13	0.497386	1.58799	0.0066	0.0441673	yes
au2.g10828	Bt407_Btt	Naive_Naive	5.03567	8.37439	0.733801	2.03477	0.0006	0.00558809	yes
au2.g10831	Bt407_Btt	Naive_Naive	3.20506	10.3122	1.68593	3.81043	5e-05	0.000578589	yes
au2.g10832	Bt407_Btt	Naive_Naive	60.7459	114.296	0.911919	2.40422	5e-05	0.000578589	yes
au2.g10833	Bt407_Btt	Naive_Naive	53.1157	104.322	0.973836	2.55976	5e-05	0.000578589	yes
au2.g10835	Bt407_Btt	Naive_Naive	51.8471	90.3516	0.801288	2.06578	0.00075	0.00680381	yes
au2.g10836	Bt407_Btt	Naive_Naive	49.8415	82.3672	0.724723	1.87302	0.00105	0.00916463	yes
au2.g10837	Bt407_Btt	Naive_Naive	90.2181	127.342	0.497219	1.6577	0.004	0.0290185	yes
au2.g10843	Bt407_Btt	Naive_Naive	74.3416	275.999	1.89242	6.31429	5e-05	0.000578589	yes
au2.g10862	Bt407_Btt	Naive_Naive	35.6955	52.2585	0.549926	1.75583	0.00255	0.0198188	yes
au2.g10892	Bt407_Btt	Naive_Naive	59.3916	103.943	0.80746	2.20512	0.0001	0.0011045	yes
au2.g10914	Bt407_Btt	Naive_Naive	1.58152	4.31426	1.4478	2.76503	5e-05	0.000578589	yes
au2.g9799	Bt407_Btt	Naive_Naive	2.84875	8.49347	1.57602	4.22464	5e-05	0.000578589	yes
au2.g9800	Bt407_Btt	Naive_Naive	4.26675	18.0624	2.08178	5.72551	5e-05	0.000578589	yes
au2.g9802	Bt407_Btt	Naive_Naive	20.0111	49.6989	1.31241	4.10843	5e-05	0.000578589	yes
au2.g9803	Bt407_Btt	Naive_Naive	26.1508	56.4134	1.10918	3.51463	5e-05	0.000578589	yes
au2.g9804	Bt407_Btt	Naive_Naive	21.9976	320.747	3.86602	12.3459	5e-05	0.000578589	yes
au2.g9851	Bt407_Btt	Naive_Naive	30.4595	110.988	1.86543	4.66491	5e-05	0.000578589	yes
au2.g9853	Bt407_Btt	Naive_Naive	15.2033	55.2393	1.86131	6.40894	5e-05	0.000578589	yes
au2.g9854	Bt407_Btt	Naive_Naive	6.46393	15.5746	1.26871	3.22934	5e-05	0.000578589	yes
au2.g9859	Bt407_Btt	Naive_Naive	29.5004	46.3159	0.650772	2.22059	0.0007	0.00640451	yes
au2.g9902	Bt407_Btt	Naive_Naive	46.8011	67.36	0.525351	1.73825	0.00295	0.0224486	yes
au2.g9959	Bt407_Btt	Naive_Naive	5.14918	13.1115	1.34842	3.08294	5e-05	0.000578589	yes
au2.g9961	Bt407_Btt	Naive_Naive	3.54889	13.0694	1.88076	2.67906	5e-05	0.000578589	yes
au2.g9993	Bt407_Btt	Naive_Naive	4.00528	6.759	0.754906	1.89247	0.0018	0.014678	yes
au2.g10023,au2.g10024	Bt407_Btt	Naive_Naive	335.488	532.661	0.666956	2.08915	0.00025	0.00254335	yes
au2.g10029	Bt407_Btt	Naive_Naive	25.0958	88.0452	1.8108	6.02611	5e-05	0.000578589	yes
au2.g10046	Bt407_Btt	Naive_Naive	1.0289	2.00852	0.965029	2.02362	0.0006	0.00558809	yes
au2.g10048	Bt407_Btt	Naive_Naive	5.25264	9.78033	0.89684	2.57348	5e-05	0.000578589	yes
au2.g10052	Bt407_Btt	Naive_Naive	22.2632	53.8626	1.27463	4.15444	5e-05	0.000578589	yes
au2.g10110	Bt407_Btt	Naive_Naive	39.3451	89.4424	1.18477	3.9537	5e-05	0.000578589	yes
au2.g10132	Bt407_Btt	Naive_Naive	19.1444	27.8189	0.539141	1.80838	0.00235	0.0184892	yes
au2.g10147	Bt407_Btt	Naive_Naive	20.9454	33.6813	0.685311	2.28792	0.0002	0.00207754	yes
au2.g10203	Bt407_Btt	Naive_Naive	17.3765	28.0702	0.691904	2.28232	5e-05	0.000578589	yes
au2.g10286	Bt407_Btt	Naive_Naive	78.9389	162.054	1.03767	3.46665	5e-05	0.000578589	yes
au2.g10324	Bt407_Btt	Naive_Naive	34.0537	50.7264	0.574928	1.60199	0.0074	0.0486207	yes
au2.g10414	Bt407_Btt	Naive_Naive	143.453	359.412	1.32506	4.40349	5e-05	0.000578589	yes
au2.g10415	Bt407_Btt	Naive_Naive	206.679	293.766	0.507278	1.69193	0.0036	0.0265378	yes
au2.g10434	Bt407_Btt	Naive_Naive	6.89286	9.90125	0.522508	1.64788	0.0052	0.0362041	yes
au2.g10440	Bt407_Btt	Naive_Naive	623.219	1115.24	0.839537	3.57997	5e-05	0.000578589	yes
au2.g10493	Bt407_Btt	Naive_Naive	23.933	57.1443	1.25561	4.14238	5e-05	0.000578589	yes
au2.g10496	Bt407_Btt	Naive_Naive	42.2077	89.3808	1.08246	3.10039	5e-05	0.000578589	yes
au2.g10545	Bt407_Btt	Naive_Naive	26.8209	55.084	1.03827	3.42396	5e-05	0.000578589	yes
au2.g10698	Bt407_Btt	Naive_Naive	12.9381	21.0618	0.702998	1.76026	0.0023	0.0181548	yes
au2.g10712,au2.g10719	Bt407_Btt	Naive_Naive	12.2374	23.9676	0.969788	3.11048	5e-05	0.000578589	yes
au2.g10729	Bt407_Btt	Naive_Naive	17.24	35.1355	1.02717	3.35651	5e-05	0.000578589	yes
au2.g10730	Bt407_Btt	Naive_Naive	13.9052	21.9752	0.660252	1.78274	0.00195	0.0157468	yes
au2.g10743	Bt407_Btt	Naive_Naive	61.7406	93.4685	0.59826	2.00449	0.00055	0.00516949	yes
au2.g10754	Bt407_Btt	Naive_Naive	529.741	972.007	0.875678	2.86176	5e-05	0.000578589	yes
au2.g10812	Bt407_Btt	Naive_Naive	41.9052	73.123	0.803197	2.51043	0.0001	0.0011045	yes
au2.g10814	Bt407_Btt	Naive_Naive	71.9478	145.813	1.01909	2.31202	0.00055	0.00516949	yes
au2.g10817	Bt407_Btt	Naive_Naive	2.29729	7.19532	1.64712	3.34935	5e-05	0.000578589	yes
au2.g10818	Bt407_Btt	Naive_Naive	11.1109	17.7228	0.673632	1.85923	0.00375	0.0274778	yes
au2.g10829	Bt407_Btt	Naive_Naive	19.9014	35.8743	0.850079	2.63098	5e-05	0.000578589	yes
au2.g10891	Bt407_Btt	Naive_Naive	89.9759	135.033	0.585698	1.78366	0.0031	0.0234172	yes
au2.g10918	Bt407_Btt	Naive_Naive	74.9242	188.876	1.33393	4.13099	5e-05	0.000578589	yes

## Sheet: Naive_Btt_up
gene	sample_1	sample_2	Normalised FPKM sample_1	Normalised FPKM sample_2	log2(fold_change)	cuffdiff test_statistic	p_value	q_value (FDR correction)	significant
au2.g12256	Naive_Btt	Naive_Naive	107.715	41.4069	-1.37927	-4.3807	5e-05	0.000578589	yes
au2.g12302	Naive_Btt	Naive_Naive	55.472	9.48159	-2.54856	-8.39529	5e-05	0.000578589	yes
au2.g12357	Naive_Btt	Naive_Naive	24.9832	17.2218	-0.536723	-1.61787	0.0045	0.0320381	yes
au2.g12387	Naive_Btt	Naive_Naive	63.9814	34.087	-0.90843	-3.05942	5e-05	0.000578589	yes
au2.g12431	Naive_Btt	Naive_Naive	22.6259	13.4312	-0.752388	-2.31605	5e-05	0.000578589	yes
au2.g12480	Naive_Btt	Naive_Naive	2.30602	1.28131	-0.847784	-2.03449	0.0006	0.00558809	yes
au2.g12529	Naive_Btt	Naive_Naive	92.6328	49.7241	-0.89758	-2.47711	5e-05	0.000578589	yes
au2.g12530	Naive_Btt	Naive_Naive	8666.65	4016.75	-1.10945	-3.51537	5e-05	0.000578589	yes
au2.g12552	Naive_Btt	Naive_Naive	239.426	128.421	-0.898693	-3.05359	5e-05	0.000578589	yes
au2.g12583	Naive_Btt	Naive_Naive	69.3802	23.5952	-1.55603	-4.30282	5e-05	0.000578589	yes
au2.g12608	Naive_Btt	Naive_Naive	44.36	25.7543	-0.784442	-2.63178	5e-05	0.000578589	yes
au2.g12620	Naive_Btt	Naive_Naive	62.0935	32.8838	-0.917064	-2.98626	5e-05	0.000578589	yes
au2.g12657	Naive_Btt	Naive_Naive	18.8093	12.3052	-0.612177	-1.83764	0.0014	0.0118089	yes
au2.g12279	Naive_Btt	Naive_Naive	31.3037	4.75162	-2.71984	-5.14448	5e-05	0.000578589	yes
au2.g12299	Naive_Btt	Naive_Naive	6.78762	2.39729	-1.5015	-3.15755	5e-05	0.000578589	yes
au2.g12300	Naive_Btt	Naive_Naive	5.35959	1.97362	-1.44128	-2.30158	0.00065	0.00600033	yes
au2.g12342	Naive_Btt	Naive_Naive	58.3911	22.1896	-1.39587	-4.67644	5e-05	0.000578589	yes
au2.g12373	Naive_Btt	Naive_Naive	3.97236	1.09372	-1.86075	-3.96014	5e-05	0.000578589	yes
au2.g12385	Naive_Btt	Naive_Naive	15.5388	10.8753	-0.51482	-1.67317	0.00335	0.0250209	yes
au2.g12413	Naive_Btt	Naive_Naive	33.4383	21.783	-0.618299	-1.97999	0.0023	0.0181548	yes
au2.g12422	Naive_Btt	Naive_Naive	41.4	23.1988	-0.83558	-2.84293	5e-05	0.000578589	yes
au2.g12437	Naive_Btt	Naive_Naive	71.237	42.8979	-0.731719	-2.16409	0.00015	0.00160116	yes
au2.g12446	Naive_Btt	Naive_Naive	16.5277	11.5052	-0.522602	-1.61818	0.0056	0.0385324	yes
au2.g12522	Naive_Btt	Naive_Naive	218.866	97.267	-1.17002	-3.85878	5e-05	0.000578589	yes
au2.g12527	Naive_Btt	Naive_Naive	54.5733	29.1583	-0.904289	-2.99666	5e-05	0.000578589	yes
au2.g12592	Naive_Btt	Naive_Naive	10.605	5.9783	-0.826935	-2.19732	0.0001	0.0011045	yes
au2.g12605	Naive_Btt	Naive_Naive	91.5537	48.9607	-0.902995	-2.92224	5e-05	0.000578589	yes
au2.g12614	Naive_Btt	Naive_Naive	36.0978	23.7103	-0.606394	-1.89847	0.00175	0.0143278	yes
au2.g12616	Naive_Btt	Naive_Naive	10.2658	6.64527	-0.627446	-1.8018	0.00195	0.0157468	yes
au2.g12619	Naive_Btt	Naive_Naive	34.8252	23.5423	-0.564879	-1.86227	0.00135	0.0114361	yes
au2.g12651	Naive_Btt	Naive_Naive	52.609	36.1781	-0.540193	-1.83026	0.00145	0.0121823	yes
au2.g12668	Naive_Btt	Naive_Naive	874.012	484.543	-0.851028	-2.80096	5e-05	0.000578589	yes
au2.g12669	Naive_Btt	Naive_Naive	146.032	90.2523	-0.694252	-2.31009	5e-05	0.000578589	yes
au2.g2046	Naive_Btt	Naive_Naive	13.3389	4.60168	-1.53541	-4.14201	5e-05	0.000578589	yes
au2.g2049	Naive_Btt	Naive_Naive	89.0846	17.7172	-2.33002	-7.08152	5e-05	0.000578589	yes
au2.g2050	Naive_Btt	Naive_Naive	2127.6	109.165	-4.28465	-14.1282	5e-05	0.000578589	yes
au2.g2051	Naive_Btt	Naive_Naive	37.4131	2.25484	-4.05245	-9.12323	5e-05	0.000578589	yes
au2.g2052	Naive_Btt	Naive_Naive	18.5185	1.58797	-3.54371	-6.84533	5e-05	0.000578589	yes
au2.g2053	Naive_Btt	Naive_Naive	358.282	57.2679	-2.6453	-8.96809	5e-05	0.000578589	yes
au2.g2054	Naive_Btt	Naive_Naive	54.0944	20.3364	-1.41142	-4.59112	5e-05	0.000578589	yes
au2.g2065	Naive_Btt	Naive_Naive	101.204	61.4589	-0.719577	-2.39356	5e-05	0.000578589	yes
au2.g2068,au2.g2069	Naive_Btt	Naive_Naive	78.0763	52.863	-0.562626	-1.85168	0.0012	0.0103135	yes
au2.g2104	Naive_Btt	Naive_Naive	6.68495	2.82099	-1.24471	-2.34343	0.00015	0.00160116	yes
au2.g2121	Naive_Btt	Naive_Naive	7.5243	4.485	-0.746451	-1.55879	0.00755	0.0494181	yes
au2.g2143	Naive_Btt	Naive_Naive	20.8284	11.9357	-0.80326	-2.70596	5e-05	0.000578589	yes
au2.g2205	Naive_Btt	Naive_Naive	1851.31	726.406	-1.3497	-4.45449	5e-05	0.000578589	yes
au2.g2231,au2.g2242	Naive_Btt	Naive_Naive	14.9968	7.08962	-1.08087	-3.12195	5e-05	0.000578589	yes
au2.g2266	Naive_Btt	Naive_Naive	26.7163	15.4807	-0.78725	-2.52435	5e-05	0.000578589	yes
au2.g2294	Naive_Btt	Naive_Naive	5.04752	2.89442	-0.802299	-1.59955	0.0064	0.0430711	yes
au2.g2296	Naive_Btt	Naive_Naive	91.5376	66.3661	-0.463917	-1.5554	0.00695	0.0460962	yes
au2.g2306	Naive_Btt	Naive_Naive	83.0534	41.7362	-0.99274	-3.31262	5e-05	0.000578589	yes
au2.g2316	Naive_Btt	Naive_Naive	4.83763	3.30297	-0.550535	-1.55415	0.0076	0.0496912	yes
au2.g2340	Naive_Btt	Naive_Naive	591.458	389.973	-0.600903	-1.99792	0.0004	0.00389239	yes
au2.g2408	Naive_Btt	Naive_Naive	11.3458	7.5976	-0.578542	-1.85002	0.0015	0.0125459	yes
au2.g2440,au2.g2441,au2.g2455	Naive_Btt	Naive_Naive	130.571	76.2509	-0.77601	-2.55267	5e-05	0.000578589	yes
au2.g2448	Naive_Btt	Naive_Naive	2.0481	0.499515	-2.03569	-2.60549	0.0006	0.00558809	yes
au2.g2449	Naive_Btt	Naive_Naive	5.6822	3.11123	-0.868967	-1.77321	0.0032	0.0240738	yes
au2.g2479	Naive_Btt	Naive_Naive	4.40042	2.20561	-0.996464	-2.15835	0.00045	0.00432709	yes
au2.g2502	Naive_Btt	Naive_Naive	5.6142	2.6546	-1.08058	-1.68005	0.0055	0.0379484	yes
au2.g2524	Naive_Btt	Naive_Naive	3.8314	2.00246	-0.936101	-1.71673	0.0029	0.0221304	yes
au2.g2571	Naive_Btt	Naive_Naive	49.3865	28.2578	-0.805465	-2.67959	5e-05	0.000578589	yes
au2.g2637	Naive_Btt	Naive_Naive	17.2466	11.7332	-0.555721	-1.61353	0.00645	0.0433547	yes
au2.g2647	Naive_Btt	Naive_Naive	33.3251	23.1539	-0.525351	-1.78911	0.00195	0.0157468	yes
au2.g2740	Naive_Btt	Naive_Naive	82.0854	32.2191	-1.34921	-4.48203	5e-05	0.000578589	yes
au2.g2774	Naive_Btt	Naive_Naive	1.90157	0.628441	-1.59734	-1.76549	0.0056	0.0385324	yes
au2.g2779	Naive_Btt	Naive_Naive	10.2549	5.39343	-0.927038	-2.77778	5e-05	0.000578589	yes
au2.g2803	Naive_Btt	Naive_Naive	411.775	131.941	-1.64196	-5.4555	5e-05	0.000578589	yes
au2.g2851	Naive_Btt	Naive_Naive	26.28	16.6107	-0.661856	-1.66505	0.0059	0.0402655	yes
au2.g2853	Naive_Btt	Naive_Naive	57.341	31.7802	-0.851438	-2.89376	5e-05	0.000578589	yes
au2.g2894,au2.g2907	Naive_Btt	Naive_Naive	34.9248	17.4703	-0.999346	-3.12556	5e-05	0.000578589	yes
au2.g2999	Naive_Btt	Naive_Naive	2.56416	1.57859	-0.699848	-1.72581	0.0031	0.0234172	yes
au2.g3053	Naive_Btt	Naive_Naive	0.92708	0.356801	-1.37758	-1.82871	0.004	0.0290185	yes
au2.g3086	Naive_Btt	Naive_Naive	1.13481	0.423678	-1.42141	-2.31411	0.00025	0.00254335	yes
au2.g3105	Naive_Btt	Naive_Naive	27.1706	17.4721	-0.636993	-2.05602	0.00045	0.00432709	yes
au2.g3106,au2.g3116	Naive_Btt	Naive_Naive	238.38	126.538	-0.913692	-3.0398	5e-05	0.000578589	yes
au2.g3165	Naive_Btt	Naive_Naive	23.8879	2.79356	-3.0961	-7.31684	5e-05	0.000578589	yes
au2.g3204	Naive_Btt	Naive_Naive	9.97849	6.0446	-0.723175	-1.87943	0.00075	0.00680381	yes
au2.g3223,au2.g3224	Naive_Btt	Naive_Naive	19.8282	8.43145	-1.2337	-3.26021	5e-05	0.000578589	yes
au2.g3225	Naive_Btt	Naive_Naive	13.1838	0.672648	-4.29278	-6.65882	5e-05	0.000578589	yes
au2.g3251	Naive_Btt	Naive_Naive	1.21502	0.491902	-1.30454	-2.24848	0.0004	0.00389239	yes
au2.g3274	Naive_Btt	Naive_Naive	78.2512	34.3073	-1.18959	-4.04454	5e-05	0.000578589	yes
au2.g3277	Naive_Btt	Naive_Naive	17.5212	11.9325	-0.554212	-1.84814	0.0013	0.01106	yes
au2.g3279	Naive_Btt	Naive_Naive	41.3834	3.55996	-3.53912	-7.48432	5e-05	0.000578589	yes
au2.g3313	Naive_Btt	Naive_Naive	91.1733	38.3978	-1.24759	-4.15136	5e-05	0.000578589	yes
au2.g3324	Naive_Btt	Naive_Naive	96.5045	53.0937	-0.862057	-2.88398	5e-05	0.000578589	yes
au2.g3379	Naive_Btt	Naive_Naive	113.248	41.0587	-1.46372	-4.90033	5e-05	0.000578589	yes
au2.g3408	Naive_Btt	Naive_Naive	19.0925	12.3998	-0.622687	-1.79759	0.00205	0.016437	yes
au2.g3406,au2.g3428	Naive_Btt	Naive_Naive	33.4453	22.4514	-0.574997	-1.97016	0.001	0.00878375	yes
au2.g3432	Naive_Btt	Naive_Naive	113.264	64.872	-0.804021	-2.7058	5e-05	0.000578589	yes
au2.g2055	Naive_Btt	Naive_Naive	326.847	156.189	-1.06532	-3.46542	5e-05	0.000578589	yes
au2.g2080	Naive_Btt	Naive_Naive	42.6439	27.6083	-0.627241	-1.93029	0.0014	0.0118089	yes
au2.g2087	Naive_Btt	Naive_Naive	6.68228	4.37464	-0.611176	-1.67114	0.00505	0.0353093	yes
au2.g2114	Naive_Btt	Naive_Naive	12.1048	8.50586	-0.509055	-1.77587	0.00295	0.0224486	yes
au2.g2136	Naive_Btt	Naive_Naive	65.7163	18.3949	-1.83695	-6.1672	5e-05	0.000578589	yes
au2.g2229	Naive_Btt	Naive_Naive	4.24452	2.34526	-0.855855	-1.96037	0.00095	0.00839262	yes
au2.g2264	Naive_Btt	Naive_Naive	276.476	179.772	-0.620985	-2.08168	0.0005	0.00475456	yes
au2.g2331	Naive_Btt	Naive_Naive	43.035	6.78854	-2.66434	-8.28102	5e-05	0.000578589	yes
au2.g2332	Naive_Btt	Naive_Naive	115.733	49.2394	-1.23291	-4.12259	5e-05	0.000578589	yes
au2.g2333	Naive_Btt	Naive_Naive	288.736	199.38	-0.534232	-1.76739	0.00235	0.0184892	yes
au2.g2415	Naive_Btt	Naive_Naive	144.027	59.4598	-1.27636	-4.24295	5e-05	0.000578589	yes
au2.g2424	Naive_Btt	Naive_Naive	7.78532	5.03415	-0.629009	-1.80953	0.00365	0.0268519	yes
au2.g2425	Naive_Btt	Naive_Naive	32.6149	8.59905	-1.92328	-5.60924	5e-05	0.000578589	yes
au2.g2427	Naive_Btt	Naive_Naive	52.3235	35.7749	-0.548511	-1.85033	0.0017	0.0139865	yes
au2.g2480	Naive_Btt	Naive_Naive	18.6958	6.30253	-1.56871	-4.75333	5e-05	0.000578589	yes
au2.g2493	Naive_Btt	Naive_Naive	4.58569	2.76474	-0.729992	-1.77494	0.0021	0.016794	yes
au2.g2723	Naive_Btt	Naive_Naive	65.1516	29.533	-1.14147	-3.46196	5e-05	0.000578589	yes
au2.g2759	Naive_Btt	Naive_Naive	28.2774	16.2782	-0.796708	-2.62664	5e-05	0.000578589	yes
au2.g2769,au2.g2772	Naive_Btt	Naive_Naive	6.08864	3.63249	-0.745163	-1.83244	0.00165	0.013632	yes
au2.g2773	Naive_Btt	Naive_Naive	78.882	54.0642	-0.545022	-1.85438	0.00165	0.013632	yes
au2.g2808	Naive_Btt	Naive_Naive	64.1678	45.0646	-0.509857	-1.76149	0.0037	0.0271705	yes
au2.g2822	Naive_Btt	Naive_Naive	50.171	15.1022	-1.7321	-3.93238	5e-05	0.000578589	yes
au2.g2848	Naive_Btt	Naive_Naive	9.61853	2.0011	-2.26502	-4.82653	5e-05	0.000578589	yes
au2.g2860	Naive_Btt	Naive_Naive	91.4804	7.11842	-3.68383	-9.44274	5e-05	0.000578589	yes
au2.g2880	Naive_Btt	Naive_Naive	231.967	117.459	-0.981769	-3.29859	5e-05	0.000578589	yes
au2.g2890	Naive_Btt	Naive_Naive	23.4766	14.1964	-0.725702	-2.13019	0.00055	0.00516949	yes
au2.g2891	Naive_Btt	Naive_Naive	26.8276	15.8009	-0.763712	-2.32225	0.0001	0.0011045	yes
au2.g2892	Naive_Btt	Naive_Naive	88.1345	37.1267	-1.24725	-4.33889	5e-05	0.000578589	yes
au2.g2893	Naive_Btt	Naive_Naive	57.2341	31.8238	-0.846768	-2.78665	5e-05	0.000578589	yes
au2.g2895	Naive_Btt	Naive_Naive	36.9381	18.5985	-0.989922	-3.19854	5e-05	0.000578589	yes
au2.g2925	Naive_Btt	Naive_Naive	9.24106	5.96666	-0.631135	-1.78883	0.002	0.0160894	yes
au2.g2931	Naive_Btt	Naive_Naive	101.051	72.9114	-0.470873	-1.57953	0.00665	0.044433	yes
au2.g2976	Naive_Btt	Naive_Naive	35.787	24.1995	-0.564457	-1.84883	0.00155	0.0129187	yes
au2.g3020	Naive_Btt	Naive_Naive	258.36	177.323	-0.543009	-1.65778	0.00375	0.0274778	yes
au2.g3028	Naive_Btt	Naive_Naive	29.0892	17.8926	-0.701124	-2.05185	0.00065	0.00600033	yes
au2.g3035	Naive_Btt	Naive_Naive	129.704	80.7316	-0.684023	-2.33216	0.0001	0.0011045	yes
au2.g3069	Naive_Btt	Naive_Naive	32.9035	23.7377	-0.471061	-1.60271	0.00695	0.0460962	yes
au2.g3128	Naive_Btt	Naive_Naive	96.2118	49.1444	-0.969186	-3.24154	5e-05	0.000578589	yes
au2.g3162	Naive_Btt	Naive_Naive	175.91	58.7025	-1.58335	-5.27943	5e-05	0.000578589	yes
au2.g3171	Naive_Btt	Naive_Naive	157.019	76.7176	-1.03331	-3.45249	5e-05	0.000578589	yes
au2.g3189	Naive_Btt	Naive_Naive	20.083	14.1613	-0.50402	-1.61702	0.00525	0.0365062	yes
au2.g3228	Naive_Btt	Naive_Naive	214.509	135.384	-0.663987	-2.18529	0.0002	0.00207754	yes
au2.g3239	Naive_Btt	Naive_Naive	35.5981	23.1719	-0.619426	-2.08087	0.00025	0.00254335	yes
au2.g3278	Naive_Btt	Naive_Naive	30.9186	3.56075	-3.11822	-7.27223	5e-05	0.000578589	yes
au2.g3281	Naive_Btt	Naive_Naive	9.48729	4.54274	-1.06243	-2.40963	5e-05	0.000578589	yes
au2.g3283	Naive_Btt	Naive_Naive	269.445	79.0164	-1.76976	-5.89535	5e-05	0.000578589	yes
au2.g3285	Naive_Btt	Naive_Naive	481.952	238.808	-1.01304	-3.33432	5e-05	0.000578589	yes
au2.g3286	Naive_Btt	Naive_Naive	63.1436	18.5813	-1.76479	-5.40098	5e-05	0.000578589	yes
au2.g3747	Naive_Btt	Naive_Naive	67.2202	35.1862	-0.933886	-3.21643	5e-05	0.000578589	yes
au2.g3752	Naive_Btt	Naive_Naive	39.9078	26.5552	-0.587679	-1.97765	0.0009	0.00800108	yes
au2.g3753	Naive_Btt	Naive_Naive	73.7328	36.68	-1.00731	-3.40888	5e-05	0.000578589	yes
au2.g3771	Naive_Btt	Naive_Naive	24.6649	16.1331	-0.612436	-1.96884	0.0007	0.00640451	yes
au2.g3779	Naive_Btt	Naive_Naive	99.6133	59.0854	-0.753535	-2.62776	5e-05	0.000578589	yes
au2.g3786	Naive_Btt	Naive_Naive	40.8952	28.1531	-0.538637	-1.6614	0.00375	0.0274778	yes
au2.g3799	Naive_Btt	Naive_Naive	109.191	17.0595	-2.6782	-8.1104	5e-05	0.000578589	yes
au2.g3812	Naive_Btt	Naive_Naive	22.4945	5.70552	-1.97914	-5.55118	5e-05	0.000578589	yes
au2.g3818	Naive_Btt	Naive_Naive	17.3048	11.1645	-0.632244	-1.79598	0.0019	0.0153989	yes
au2.g3828	Naive_Btt	Naive_Naive	41.7803	26.1498	-0.676022	-2.25481	0.0002	0.00207754	yes
au2.g3832	Naive_Btt	Naive_Naive	116.88	35.4814	-1.7199	-5.53766	5e-05	0.000578589	yes
au2.g3847	Naive_Btt	Naive_Naive	29.1095	20.0925	-0.534832	-1.57021	0.00565	0.0388281	yes
au2.g3856	Naive_Btt	Naive_Naive	16.5232	9.03277	-0.871257	-2.37761	0.0001	0.0011045	yes
au2.g3911	Naive_Btt	Naive_Naive	186.09	79.2935	-1.23073	-4.12262	5e-05	0.000578589	yes
au2.g3950	Naive_Btt	Naive_Naive	13.7254	9.28081	-0.56452	-1.69212	0.0048	0.0338424	yes
au2.g3954	Naive_Btt	Naive_Naive	411.781	184.472	-1.15847	-3.84051	5e-05	0.000578589	yes
au2.g4032	Naive_Btt	Naive_Naive	187.055	120.174	-0.638344	-2.15011	0.00015	0.00160116	yes
au2.g4063,au2.g4064,au2.g4065	Naive_Btt	Naive_Naive	50.3092	32.1397	-0.646464	-2.12348	0.00035	0.00345034	yes
au2.g4067	Naive_Btt	Naive_Naive	20.623	13.1293	-0.651458	-1.95689	0.00055	0.00516949	yes
au2.g4140	Naive_Btt	Naive_Naive	133.017	90.7972	-0.550895	-1.84729	0.00225	0.0178151	yes
au2.g4157	Naive_Btt	Naive_Naive	32.7891	21.8538	-0.585331	-1.96074	0.0008	0.00720956	yes
au2.g4194	Naive_Btt	Naive_Naive	39.0257	25.7608	-0.599249	-1.87537	0.0013	0.01106	yes
au2.g4246	Naive_Btt	Naive_Naive	55.1749	37.576	-0.554203	-1.86727	0.0018	0.014678	yes
au2.g4247	Naive_Btt	Naive_Naive	7.18777	4.70315	-0.611919	-1.67654	0.00315	0.0237507	yes
au2.g4256	Naive_Btt	Naive_Naive	148.29	100.768	-0.557392	-1.87666	0.0011	0.00954253	yes
au2.g4272	Naive_Btt	Naive_Naive	14.339	8.73568	-0.71495	-1.91798	0.0015	0.0125459	yes
au2.g4286	Naive_Btt	Naive_Naive	8.2994	5.67649	-0.548008	-1.66428	0.0041	0.0296195	yes
au2.g4292	Naive_Btt	Naive_Naive	72.236	50.5659	-0.514554	-1.75964	0.0036	0.0265378	yes
au2.g4293,au2.g4299	Naive_Btt	Naive_Naive	114.56	74.6624	-0.617648	-2.04559	0.00015	0.00160116	yes
au2.g4310	Naive_Btt	Naive_Naive	13.6766	8.75673	-0.643247	-2.14998	0.0006	0.00558809	yes
au2.g4386	Naive_Btt	Naive_Naive	3.20223	1.54569	-1.05083	-1.86289	0.00225	0.0178151	yes
au2.g4387	Naive_Btt	Naive_Naive	10.9676	5.06884	-1.11352	-3.1084	5e-05	0.000578589	yes
au2.g4436	Naive_Btt	Naive_Naive	8.42316	3.11005	-1.43743	-1.7669	0.0059	0.0402655	yes
au2.g4483	Naive_Btt	Naive_Naive	43.3362	28.969	-0.581063	-1.81806	0.0019	0.0153989	yes
au2.g4506	Naive_Btt	Naive_Naive	69.5089	36.2502	-0.939208	-3.15223	5e-05	0.000578589	yes
au2.g4511	Naive_Btt	Naive_Naive	27.5253	17.0762	-0.68877	-2.19184	0.0002	0.00207754	yes
au2.g4590	Naive_Btt	Naive_Naive	78.0228	53.7765	-0.53692	-1.88618	0.0017	0.0139865	yes
au2.g4636	Naive_Btt	Naive_Naive	20.8792	12.4904	-0.741247	-2.43853	5e-05	0.000578589	yes
au2.g4652	Naive_Btt	Naive_Naive	21.6549	13.5416	-0.677293	-2.20969	0.00025	0.00254335	yes
au2.g4685	Naive_Btt	Naive_Naive	757.488	375.144	-1.01378	-3.45401	5e-05	0.000578589	yes
au2.g4693	Naive_Btt	Naive_Naive	7.48107	3.9358	-0.92659	-1.86791	0.00165	0.013632	yes
au2.g4717	Naive_Btt	Naive_Naive	23.8214	13.5722	-0.811602	-2.18884	0.00035	0.00345034	yes
au2.g4721	Naive_Btt	Naive_Naive	1.02495	0.562763	-0.864955	-1.74524	0.00345	0.0256374	yes
au2.g4723	Naive_Btt	Naive_Naive	16.6699	9.62478	-0.792418	-2.58052	5e-05	0.000578589	yes
au2.g4747	Naive_Btt	Naive_Naive	157.434	69.3003	-1.18381	-3.9355	5e-05	0.000578589	yes
au2.g4748	Naive_Btt	Naive_Naive	72.3459	42.0135	-0.784059	-2.66142	5e-05	0.000578589	yes
au2.g4839	Naive_Btt	Naive_Naive	62.7983	43.9503	-0.514852	-1.76508	0.0028	0.0214836	yes
au2.g4978	Naive_Btt	Naive_Naive	18.4903	11.8277	-0.644597	-1.92243	0.0022	0.0174773	yes
au2.g4997	Naive_Btt	Naive_Naive	27.9413	16.4492	-0.764382	-2.62324	5e-05	0.000578589	yes
au2.g5051	Naive_Btt	Naive_Naive	27.6929	6.24539	-2.14865	-4.69187	5e-05	0.000578589	yes
au2.g5092	Naive_Btt	Naive_Naive	46.7352	23.5465	-0.988997	-2.83449	5e-05	0.000578589	yes
au2.g5101,au2.g5102	Naive_Btt	Naive_Naive	99.1161	61.4046	-0.690772	-2.1623	0.00025	0.00254335	yes
au2.g5132	Naive_Btt	Naive_Naive	77.7453	22.687	-1.77689	-5.4195	5e-05	0.000578589	yes
au2.g5145	Naive_Btt	Naive_Naive	47.839	19.355	-1.30548	-4.09937	5e-05	0.000578589	yes
au2.g5148	Naive_Btt	Naive_Naive	11.874	6.89944	-0.783259	-2.33228	5e-05	0.000578589	yes
au2.g5168	Naive_Btt	Naive_Naive	76.4959	54.5137	-0.488764	-1.61839	0.00495	0.0347315	yes
au2.g5180	Naive_Btt	Naive_Naive	21.5653	9.60149	-1.16738	-3.36266	5e-05	0.000578589	yes
au2.g5182	Naive_Btt	Naive_Naive	159.707	108.008	-0.564283	-1.98159	0.00095	0.00839262	yes
au2.g5208	Naive_Btt	Naive_Naive	10.3985	4.66295	-1.15707	-3.2159	5e-05	0.000578589	yes
au2.g5226	Naive_Btt	Naive_Naive	398.212	73.5628	-2.43649	-7.82517	5e-05	0.000578589	yes
au2.g3754	Naive_Btt	Naive_Naive	3.37647	2.15443	-0.648209	-1.78017	0.00295	0.0224486	yes
au2.g3755	Naive_Btt	Naive_Naive	145.959	81.6522	-0.837999	-2.80003	5e-05	0.000578589	yes
au2.g3805	Naive_Btt	Naive_Naive	123.354	16.9501	-2.86344	-6.03208	5e-05	0.000578589	yes
au2.g3831	Naive_Btt	Naive_Naive	1.0165	0.403598	-1.33262	-1.93657	0.00205	0.016437	yes
au2.g3833	Naive_Btt	Naive_Naive	124.722	72.5854	-0.780969	-2.64928	5e-05	0.000578589	yes
au2.g3907	Naive_Btt	Naive_Naive	3.7537	1.4472	-1.37504	-2.35832	0.00075	0.00680381	yes
au2.g3922	Naive_Btt	Naive_Naive	20.3294	14.6415	-0.473511	-1.57557	0.0064	0.0430711	yes
au2.g3975	Naive_Btt	Naive_Naive	26.1034	17.6492	-0.564637	-1.84949	0.00135	0.0114361	yes
au2.g3987	Naive_Btt	Naive_Naive	6.59064	3.8602	-0.771742	-1.95421	0.0007	0.00640451	yes
au2.g4038	Naive_Btt	Naive_Naive	46.108	19.4183	-1.2476	-3.87233	5e-05	0.000578589	yes
au2.g4039	Naive_Btt	Naive_Naive	28.1832	15.2172	-0.889128	-2.75215	5e-05	0.000578589	yes
au2.g4045	Naive_Btt	Naive_Naive	98.104	60.716	-0.692234	-2.37472	5e-05	0.000578589	yes
au2.g4084	Naive_Btt	Naive_Naive	13.4031	9.42708	-0.50768	-1.69947	0.00505	0.0353093	yes
au2.g4095	Naive_Btt	Naive_Naive	14.6136	9.8744	-0.565547	-1.79008	0.0023	0.0181548	yes
au2.g4099	Naive_Btt	Naive_Naive	8.81874	5.48061	-0.686236	-1.79084	0.00275	0.0211541	yes
au2.g4180	Naive_Btt	Naive_Naive	9.44325	6.62396	-0.511588	-1.69168	0.00435	0.0311485	yes
au2.g4209	Naive_Btt	Naive_Naive	23.435	13.9378	-0.749665	-2.07926	0.0003	0.00300072	yes
au2.g4255	Naive_Btt	Naive_Naive	102.329	68.2702	-0.583883	-2.04252	0.0013	0.01106	yes
au2.g4274	Naive_Btt	Naive_Naive	257.911	129.376	-0.995303	-3.38979	5e-05	0.000578589	yes
au2.g4276	Naive_Btt	Naive_Naive	16.8723	10.6631	-0.662025	-2.24966	5e-05	0.000578589	yes
au2.g4290	Naive_Btt	Naive_Naive	67.1427	45.0906	-0.574403	-1.9292	0.00105	0.00916463	yes
au2.g4324	Naive_Btt	Naive_Naive	7.12186	4.32816	-0.718502	-2.23605	0.0002	0.00207754	yes
au2.g4328	Naive_Btt	Naive_Naive	11.3646	7.6676	-0.567701	-1.72457	0.00355	0.0262435	yes
au2.g4357	Naive_Btt	Naive_Naive	2.41226	0.2471	-3.28722	-3.46951	0.0002	0.00207754	yes
au2.g4371	Naive_Btt	Naive_Naive	94.7997	26.8124	-1.82198	-3.60406	5e-05	0.000578589	yes
au2.g4372	Naive_Btt	Naive_Naive	145.1	74.3623	-0.964404	-2.02452	0.00055	0.00516949	yes
au2.g4374	Naive_Btt	Naive_Naive	12.2283	0.3858	-4.98623	-8.80331	5e-05	0.000578589	yes
au2.g4376	Naive_Btt	Naive_Naive	1.86364	0.248556	-2.90647	-2.80478	0.0012	0.0103135	yes
au2.g4378	Naive_Btt	Naive_Naive	29.6706	13.3972	-1.1471	-2.4121	5e-05	0.000578589	yes
au2.g4388	Naive_Btt	Naive_Naive	15.9272	9.40198	-0.760459	-2.3304	0.0001	0.0011045	yes
au2.g4399	Naive_Btt	Naive_Naive	7.24292	4.30243	-0.751422	-1.86893	0.0015	0.0125459	yes
au2.g4416	Naive_Btt	Naive_Naive	3.91039	2.21358	-0.82093	-1.78873	0.0022	0.0174773	yes
au2.g4434	Naive_Btt	Naive_Naive	147.452	28.2717	-2.38282	-7.88908	5e-05	0.000578589	yes
au2.g4435	Naive_Btt	Naive_Naive	32.9704	17.633	-0.902891	-2.35355	5e-05	0.000578589	yes
au2.g4440	Naive_Btt	Naive_Naive	351.29	209.548	-0.745384	-2.46302	5e-05	0.000578589	yes
au2.g4441	Naive_Btt	Naive_Naive	73.5971	35.4259	-1.05484	-2.97101	5e-05	0.000578589	yes
au2.g4459	Naive_Btt	Naive_Naive	303.456	213.21	-0.50921	-1.71848	0.00295	0.0224486	yes
au2.g4507	Naive_Btt	Naive_Naive	28.0107	16.231	-0.787223	-2.54422	5e-05	0.000578589	yes
au2.g4512	Naive_Btt	Naive_Naive	11.0307	7.35581	-0.584571	-1.59132	0.006	0.040837	yes
au2.g4545	Naive_Btt	Naive_Naive	34.8566	22.27	-0.64633	-2.07589	0.00055	0.00516949	yes
au2.g4602	Naive_Btt	Naive_Naive	22.4885	14.9339	-0.590595	-1.77071	0.0023	0.0181548	yes
au2.g4606	Naive_Btt	Naive_Naive	44.3565	31.4438	-0.496371	-1.63986	0.00465	0.0329548	yes
au2.g4607	Naive_Btt	Naive_Naive	60.375	43.1537	-0.48447	-1.64244	0.00415	0.0299259	yes
au2.g4617	Naive_Btt	Naive_Naive	20.1312	13.6626	-0.559199	-1.60002	0.0076	0.0496912	yes
au2.g4660	Naive_Btt	Naive_Naive	107.423	6.80908	-3.9797	-8.44035	5e-05	0.000578589	yes
au2.g4671	Naive_Btt	Naive_Naive	5.01015	2.56276	-0.967155	-1.95036	0.00175	0.0143278	yes
au2.g4751,au2.g4752	Naive_Btt	Naive_Naive	48.3018	34.6575	-0.478911	-1.55394	0.0075	0.0491537	yes
au2.g4771	Naive_Btt	Naive_Naive	98.9225	59.5037	-0.733319	-2.25153	0.0001	0.0011045	yes
au2.g4875	Naive_Btt	Naive_Naive	60.8808	40.1729	-0.599765	-1.97032	0.0008	0.00720956	yes
au2.g4876	Naive_Btt	Naive_Naive	61.3808	39.7052	-0.628458	-2.14056	0.00025	0.00254335	yes
au2.g4900	Naive_Btt	Naive_Naive	262.225	167.476	-0.646847	-2.15092	0.0003	0.00300072	yes
au2.g4920	Naive_Btt	Naive_Naive	115.412	56.2602	-1.03661	-3.46064	5e-05	0.000578589	yes
au2.g4952	Naive_Btt	Naive_Naive	32.4213	19.2927	-0.748888	-2.18607	0.0002	0.00207754	yes
au2.g4960	Naive_Btt	Naive_Naive	15.0751	6.68289	-1.17362	-3.21685	5e-05	0.000578589	yes
au2.g4969,au2.g4974	Naive_Btt	Naive_Naive	93.6468	57.8079	-0.695964	-2.28914	0.0002	0.00207754	yes
au2.g4981	Naive_Btt	Naive_Naive	26.2942	15.2422	-0.786673	-2.32681	0.00035	0.00345034	yes
au2.g5008	Naive_Btt	Naive_Naive	58.685	41.3858	-0.503855	-1.64617	0.006	0.040837	yes
au2.g5026	Naive_Btt	Naive_Naive	9.66789	5.58416	-0.791859	-1.8908	0.0016	0.0132721	yes
au2.g5036	Naive_Btt	Naive_Naive	29.6338	20.2643	-0.548306	-1.82735	0.0017	0.0139865	yes
au2.g5059	Naive_Btt	Naive_Naive	27.5364	18.7336	-0.555716	-1.82332	0.00125	0.010688	yes
au2.g5093	Naive_Btt	Naive_Naive	53.5111	37.6951	-0.505459	-1.62337	0.00535	0.0370951	yes
au2.g5113	Naive_Btt	Naive_Naive	77.462	55.5498	-0.479707	-1.61135	0.0062	0.0419912	yes
au2.g5181	Naive_Btt	Naive_Naive	91.9512	51.8502	-0.82652	-2.81201	5e-05	0.000578589	yes
au2.g5192	Naive_Btt	Naive_Naive	10.9058	7.16583	-0.605884	-1.74131	0.0032	0.0240738	yes
au2.g5243	Naive_Btt	Naive_Naive	15.5154	10.485	-0.565373	-1.69711	0.00305	0.0231039	yes
au2.g5247	Naive_Btt	Naive_Naive	222.075	82.8997	-1.42161	-4.79462	5e-05	0.000578589	yes
au2.g5366	Naive_Btt	Naive_Naive	10.4191	6.30786	-0.724013	-1.65369	0.00385	0.028112	yes
au2.g5367	Naive_Btt	Naive_Naive	226.879	34.8321	-2.70343	-7.02968	5e-05	0.000578589	yes
au2.g5393	Naive_Btt	Naive_Naive	40.1823	27.2123	-0.562304	-1.7534	0.00355	0.0262435	yes
au2.g5467	Naive_Btt	Naive_Naive	89.15	59.4891	-0.58361	-1.95364	0.00075	0.00680381	yes
au2.g5510	Naive_Btt	Naive_Naive	48.0107	22.3657	-1.10207	-2.83197	5e-05	0.000578589	yes
au2.g5516	Naive_Btt	Naive_Naive	61.6946	43.4771	-0.504891	-1.68265	0.0036	0.0265378	yes
au2.g5539	Naive_Btt	Naive_Naive	80.6413	39.5325	-1.02848	-3.19272	5e-05	0.000578589	yes
au2.g5540	Naive_Btt	Naive_Naive	9.58582	3.95837	-1.276	-1.87205	0.0047	0.033246	yes
au2.g5545	Naive_Btt	Naive_Naive	20.8617	13.4355	-0.634803	-2.12555	0.0001	0.0011045	yes
au2.g5555	Naive_Btt	Naive_Naive	52.3782	31.1395	-0.750222	-2.51174	5e-05	0.000578589	yes
au2.g5578	Naive_Btt	Naive_Naive	84.8261	43.985	-0.947498	-3.14706	5e-05	0.000578589	yes
au2.g5640	Naive_Btt	Naive_Naive	43.9971	21.3361	-1.04411	-3.28084	5e-05	0.000578589	yes
au2.g5685	Naive_Btt	Naive_Naive	51.7757	8.03993	-2.68702	-7.56612	5e-05	0.000578589	yes
au2.g5687	Naive_Btt	Naive_Naive	17.5173	4.88664	-1.84186	-5.36634	5e-05	0.000578589	yes
au2.g5726	Naive_Btt	Naive_Naive	96.2012	67.8512	-0.503681	-1.6874	0.0032	0.0240738	yes
au2.g5727	Naive_Btt	Naive_Naive	156.39	68.2293	-1.19669	-4.09174	5e-05	0.000578589	yes
au2.g5765	Naive_Btt	Naive_Naive	287.62	151.282	-0.926918	-2.74597	0.0007	0.00640451	yes
au2.g5787	Naive_Btt	Naive_Naive	15.5006	10.8411	-0.515823	-1.54901	0.00705	0.046672	yes
au2.g5867	Naive_Btt	Naive_Naive	28.6759	18.6365	-0.621704	-1.94997	0.00075	0.00680381	yes
au2.g5880	Naive_Btt	Naive_Naive	37.0111	20.0525	-0.884175	-2.89403	5e-05	0.000578589	yes
au2.g5897	Naive_Btt	Naive_Naive	15.3233	4.79785	-1.67526	-3.97876	5e-05	0.000578589	yes
au2.g5936	Naive_Btt	Naive_Naive	25.8486	17.7267	-0.544157	-1.74076	0.0028	0.0214836	yes
au2.g5954	Naive_Btt	Naive_Naive	15.2435	8.52688	-0.83811	-2.02518	0.00055	0.00516949	yes
au2.g6050	Naive_Btt	Naive_Naive	86.6684	12.3338	-2.81288	-6.31274	5e-05	0.000578589	yes
au2.g6112	Naive_Btt	Naive_Naive	90.9336	13.4336	-2.75896	-7.17014	5e-05	0.000578589	yes
au2.g6113	Naive_Btt	Naive_Naive	99.5715	51.3187	-0.956248	-2.35574	0.0005	0.00475456	yes
au2.g6119	Naive_Btt	Naive_Naive	15.6053	10.7079	-0.543355	-1.74468	0.00305	0.0231039	yes
au2.g6132	Naive_Btt	Naive_Naive	19.9182	10.4662	-0.928344	-3.00876	5e-05	0.000578589	yes
au2.g6144,au2.g6145	Naive_Btt	Naive_Naive	404.813	40.4443	-3.32325	-8.98246	5e-05	0.000578589	yes
au2.g6179	Naive_Btt	Naive_Naive	298.643	103.36	-1.53075	-5.10965	5e-05	0.000578589	yes
au2.g6181,au2.g6182	Naive_Btt	Naive_Naive	251.302	126.823	-0.986609	-3.06732	5e-05	0.000578589	yes
au2.g6183	Naive_Btt	Naive_Naive	179.909	59.6156	-1.59351	-4.54307	5e-05	0.000578589	yes
au2.g6185	Naive_Btt	Naive_Naive	233.482	142.916	-0.708146	-2.15617	0.00015	0.00160116	yes
au2.g6208,au2.g6213	Naive_Btt	Naive_Naive	51.7465	36.8353	-0.490373	-1.61792	0.00485	0.0341409	yes
au2.g6215	Naive_Btt	Naive_Naive	44.9833	29.5766	-0.604934	-2.04258	0.0005	0.00475456	yes
au2.g6327	Naive_Btt	Naive_Naive	17.9484	12.1736	-0.560098	-1.65323	0.00685	0.0455182	yes
au2.g6359	Naive_Btt	Naive_Naive	433.512	174.175	-1.31554	-4.24217	5e-05	0.000578589	yes
au2.g6370	Naive_Btt	Naive_Naive	6.3319	1.5494	-2.03093	-4.01939	5e-05	0.000578589	yes
au2.g6376	Naive_Btt	Naive_Naive	47.4026	27.2993	-0.796102	-2.62844	5e-05	0.000578589	yes
au2.g6391	Naive_Btt	Naive_Naive	67.3349	43.9344	-0.616004	-2.0919	0.0006	0.00558809	yes
au2.g6423	Naive_Btt	Naive_Naive	17.2754	10.0987	-0.774541	-1.79652	0.00175	0.0143278	yes
au2.g6428	Naive_Btt	Naive_Naive	23.7737	12.5107	-0.926206	-2.29835	0.00015	0.00160116	yes
au2.g6468	Naive_Btt	Naive_Naive	257.671	64.347	-2.00158	-6.67089	5e-05	0.000578589	yes
au2.g6469	Naive_Btt	Naive_Naive	53.4867	27.8751	-0.9402	-3.15828	5e-05	0.000578589	yes
au2.g6485	Naive_Btt	Naive_Naive	3370.33	1648.09	-1.03209	-3.27218	5e-05	0.000578589	yes
au2.g6501	Naive_Btt	Naive_Naive	354.433	128.409	-1.46477	-4.83958	5e-05	0.000578589	yes
au2.g6514	Naive_Btt	Naive_Naive	30.888	9.22449	-1.74351	-5.39468	5e-05	0.000578589	yes
au2.g5356	Naive_Btt	Naive_Naive	102.809	2.42259	-5.40727	-9.86233	5e-05	0.000578589	yes
au2.g5357	Naive_Btt	Naive_Naive	43.8883	2.1489	-4.35217	-7.48696	5e-05	0.000578589	yes
au2.g5439	Naive_Btt	Naive_Naive	61.5787	44.4676	-0.469677	-1.58803	0.0062	0.0419912	yes
au2.g5449	Naive_Btt	Naive_Naive	183.307	129.378	-0.502678	-1.66872	0.00415	0.0299259	yes
au2.g5526	Naive_Btt	Naive_Naive	19.7635	13.6424	-0.534747	-1.6464	0.005	0.035036	yes
au2.g5535	Naive_Btt	Naive_Naive	44.9946	31.7671	-0.502222	-1.74831	0.00325	0.0243808	yes
au2.g5536	Naive_Btt	Naive_Naive	29.4532	18.8233	-0.645906	-2.1551	0.0002	0.00207754	yes
au2.g5582	Naive_Btt	Naive_Naive	22.9363	8.61559	-1.41261	-3.71887	5e-05	0.000578589	yes
au2.g5627	Naive_Btt	Naive_Naive	51.386	26.1659	-0.973688	-3.26084	5e-05	0.000578589	yes
au2.g5658	Naive_Btt	Naive_Naive	22.6048	16.1849	-0.481977	-1.62551	0.00675	0.0449814	yes
au2.g5690	Naive_Btt	Naive_Naive	55.6713	20.0921	-1.4703	-4.72659	5e-05	0.000578589	yes
au2.g5754	Naive_Btt	Naive_Naive	44.7094	31.1068	-0.523349	-1.52171	0.00765	0.0499708	yes
au2.g5759	Naive_Btt	Naive_Naive	6.28109	1.43296	-2.13202	-3.63176	5e-05	0.000578589	yes
au2.g5790	Naive_Btt	Naive_Naive	256.679	172.823	-0.570672	-1.89954	0.00135	0.0114361	yes
au2.g5816	Naive_Btt	Naive_Naive	10.6701	5.22478	-1.03014	-2.57943	5e-05	0.000578589	yes
au2.g5847	Naive_Btt	Naive_Naive	32.5146	17.3627	-0.905093	-2.74884	5e-05	0.000578589	yes
au2.g5849	Naive_Btt	Naive_Naive	18.0132	11.2872	-0.674364	-2.12301	0.0002	0.00207754	yes
au2.g5857	Naive_Btt	Naive_Naive	301.206	160.487	-0.908294	-3.0268	5e-05	0.000578589	yes
au2.g5865,au2.g5866	Naive_Btt	Naive_Naive	53.0625	37.4834	-0.501442	-1.63434	0.0058	0.0396969	yes
au2.g5870	Naive_Btt	Naive_Naive	31.0139	15.6993	-0.982215	-2.46432	5e-05	0.000578589	yes
au2.g5974	Naive_Btt	Naive_Naive	17.5861	10.6575	-0.722562	-1.98126	0.00105	0.00916463	yes
au2.g6017	Naive_Btt	Naive_Naive	13.5863	8.93501	-0.604617	-1.71375	0.0024	0.0188204	yes
au2.g6032	Naive_Btt	Naive_Naive	10.3111	1.9347	-2.41401	-6.45672	5e-05	0.000578589	yes
au2.g6047	Naive_Btt	Naive_Naive	125.274	58.9076	-1.08857	-2.39408	0.0002	0.00207754	yes
au2.g6066	Naive_Btt	Naive_Naive	15.9997	5.51782	-1.53588	-3.34939	5e-05	0.000578589	yes
au2.g6074	Naive_Btt	Naive_Naive	32.8429	21.0601	-0.641065	-1.57659	0.0064	0.0430711	yes
au2.g6167	Naive_Btt	Naive_Naive	46.7766	20.6038	-1.18288	-3.91716	5e-05	0.000578589	yes
au2.g6250	Naive_Btt	Naive_Naive	7.73641	0.588789	-3.71584	-6.88358	5e-05	0.000578589	yes
au2.g6270	Naive_Btt	Naive_Naive	18.3727	10.6338	-0.788898	-2.64498	5e-05	0.000578589	yes
au2.g6290	Naive_Btt	Naive_Naive	3.43622	2.29012	-0.585401	-1.64773	0.0043	0.0308384	yes
au2.g6299	Naive_Btt	Naive_Naive	72.1308	50.3566	-0.518435	-1.70488	0.003	0.0227802	yes
au2.g6301	Naive_Btt	Naive_Naive	17.1965	11.5718	-0.571508	-1.6513	0.00655	0.0439029	yes
au2.g6326	Naive_Btt	Naive_Naive	29.3426	18.6305	-0.655326	-1.81175	0.00185	0.015044	yes
au2.g6328	Naive_Btt	Naive_Naive	54.8017	36.5639	-0.583799	-1.93589	0.00105	0.00916463	yes
au2.g6329	Naive_Btt	Naive_Naive	101.87	51.9831	-0.970611	-2.76879	5e-05	0.000578589	yes
au2.g6331	Naive_Btt	Naive_Naive	122.785	56.3044	-1.12481	-3.76815	5e-05	0.000578589	yes
au2.g6434	Naive_Btt	Naive_Naive	3.79827	2.20115	-0.787084	-1.86278	0.0026	0.0201518	yes
au2.g6462	Naive_Btt	Naive_Naive	10.1318	3.24931	-1.64069	-4.56927	5e-05	0.000578589	yes
au2.g6493	Naive_Btt	Naive_Naive	12.8916	8.99066	-0.519928	-1.79566	0.0025	0.0194916	yes
au2.g6510	Naive_Btt	Naive_Naive	16.1989	4.44199	-1.86662	-5.39543	5e-05	0.000578589	yes
au2.g6643	Naive_Btt	Naive_Naive	3.15194	1.50801	-1.0636	-1.88263	0.004	0.0290185	yes
au2.g6731	Naive_Btt	Naive_Naive	66.824	24.4239	-1.45207	-4.48677	5e-05	0.000578589	yes
au2.g6739	Naive_Btt	Naive_Naive	16.2376	10.357	-0.648725	-1.62656	0.00625	0.0422759	yes
au2.g6747	Naive_Btt	Naive_Naive	1537.64	489.581	-1.6511	-5.32962	5e-05	0.000578589	yes
au2.g6748	Naive_Btt	Naive_Naive	592.46	286.889	-1.04622	-3.41608	5e-05	0.000578589	yes
au2.g6860	Naive_Btt	Naive_Naive	36.4646	24.6256	-0.56634	-1.90038	0.0004	0.00389239	yes
au2.g6893	Naive_Btt	Naive_Naive	35.9804	25.1838	-0.514716	-1.71803	0.0024	0.0188204	yes
au2.g6909	Naive_Btt	Naive_Naive	2.04008	0.344617	-2.56556	-3.7747	5e-05	0.000578589	yes
au2.g6911	Naive_Btt	Naive_Naive	74.6203	53.6068	-0.477151	-1.60577	0.0051	0.0356084	yes
au2.g6927	Naive_Btt	Naive_Naive	31.8683	22.147	-0.525009	-1.63605	0.0054	0.0373836	yes
au2.g6929	Naive_Btt	Naive_Naive	28.173	15.5565	-0.856794	-2.84833	5e-05	0.000578589	yes
au2.g7013	Naive_Btt	Naive_Naive	18.4426	11.2156	-0.717531	-1.79862	0.00285	0.0218115	yes
au2.g7022	Naive_Btt	Naive_Naive	35.4438	7.47597	-2.2452	-7.12452	5e-05	0.000578589	yes
au2.g7023	Naive_Btt	Naive_Naive	3.90987	2.0603	-0.924267	-2.27275	5e-05	0.000578589	yes
au2.g7032	Naive_Btt	Naive_Naive	409.386	275.668	-0.570528	-1.85879	0.0015	0.0125459	yes
au2.g7087	Naive_Btt	Naive_Naive	62.9654	19.9938	-1.65501	-5.57938	5e-05	0.000578589	yes
au2.g7088	Naive_Btt	Naive_Naive	15.7341	10.2496	-0.618324	-2.12833	0.00055	0.00516949	yes
au2.g7117	Naive_Btt	Naive_Naive	1262.13	106.161	-3.57153	-11.6811	5e-05	0.000578589	yes
au2.g7119	Naive_Btt	Naive_Naive	16.8168	9.47714	-0.827376	-2.1628	0.0002	0.00207754	yes
au2.g7120	Naive_Btt	Naive_Naive	1103.12	63.2083	-4.12533	-13.4536	5e-05	0.000578589	yes
au2.g7224	Naive_Btt	Naive_Naive	148.146	51.0041	-1.53833	-5.03171	5e-05	0.000578589	yes
au2.g7242	Naive_Btt	Naive_Naive	1.49374	0.374978	-1.99405	-2.36169	0.00055	0.00516949	yes
au2.g7258	Naive_Btt	Naive_Naive	71.8384	44.7572	-0.682636	-2.27352	5e-05	0.000578589	yes
au2.g7290	Naive_Btt	Naive_Naive	274.688	153.35	-0.840971	-2.80443	5e-05	0.000578589	yes
au2.g7293	Naive_Btt	Naive_Naive	40.6854	25.0461	-0.699925	-2.33172	5e-05	0.000578589	yes
au2.g7307	Naive_Btt	Naive_Naive	20.7148	11.844	-0.806502	-2.56151	5e-05	0.000578589	yes
au2.g7315,au2.g7316	Naive_Btt	Naive_Naive	28.8456	19.3376	-0.576945	-1.57906	0.0066	0.0441673	yes
au2.g7320	Naive_Btt	Naive_Naive	34.2786	23.8186	-0.525218	-1.79145	0.00235	0.0184892	yes
au2.g7465	Naive_Btt	Naive_Naive	6.54933	4.57415	-0.517843	-1.71131	0.00335	0.0250209	yes
au2.g7475	Naive_Btt	Naive_Naive	69.2755	28.0023	-1.3068	-3.87907	5e-05	0.000578589	yes
au2.g7497	Naive_Btt	Naive_Naive	12.7282	7.7901	-0.708315	-1.78851	0.0047	0.033246	yes
au2.g7520	Naive_Btt	Naive_Naive	73.0874	49.1241	-0.573193	-1.91307	0.00075	0.00680381	yes
au2.g7528	Naive_Btt	Naive_Naive	7.7525	5.06243	-0.614833	-1.90284	0.00135	0.0114361	yes
au2.g7649	Naive_Btt	Naive_Naive	50.0026	34.0163	-0.555775	-1.86881	0.0016	0.0132721	yes
au2.g7652	Naive_Btt	Naive_Naive	67.5357	44.9218	-0.588233	-2.04315	0.0007	0.00640451	yes
au2.g7664	Naive_Btt	Naive_Naive	47.4916	17.6042	-1.43175	-4.12602	5e-05	0.000578589	yes
au2.g7665	Naive_Btt	Naive_Naive	3.77382	1.55284	-1.28112	-2.26187	0.00065	0.00600033	yes
au2.g7674	Naive_Btt	Naive_Naive	46.5885	32.9431	-0.499997	-1.74698	0.0059	0.0402655	yes
au2.g7681	Naive_Btt	Naive_Naive	34.4582	23.3317	-0.562559	-1.8626	0.00135	0.0114361	yes
au2.g7692	Naive_Btt	Naive_Naive	95.6421	55.7885	-0.777677	-2.56695	5e-05	0.000578589	yes
au2.g7779	Naive_Btt	Naive_Naive	11.3818	7.85686	-0.534704	-1.56773	0.00565	0.0388281	yes
au2.g7879	Naive_Btt	Naive_Naive	38.3394	18.5499	-1.04742	-3.18804	5e-05	0.000578589	yes
au2.g7880	Naive_Btt	Naive_Naive	20.1178	12.7113	-0.66236	-1.58721	0.00765	0.0499708	yes
au2.g7895	Naive_Btt	Naive_Naive	32.1868	21.5278	-0.58027	-1.91253	0.001	0.00878375	yes
au2.g7903,au2.g7904	Naive_Btt	Naive_Naive	204.188	80.8339	-1.33686	-4.02408	5e-05	0.000578589	yes
au2.g7919	Naive_Btt	Naive_Naive	587.214	408.826	-0.522399	-1.6979	0.0031	0.0234172	yes
au2.g7955	Naive_Btt	Naive_Naive	2.87168	1.04899	-1.4529	-2.99129	5e-05	0.000578589	yes
au2.g7966	Naive_Btt	Naive_Naive	119.431	33.73	-1.82408	-6.04737	5e-05	0.000578589	yes
au2.g8058	Naive_Btt	Naive_Naive	35.4182	25.7677	-0.458926	-1.52921	0.00735	0.0483382	yes
au2.g8102	Naive_Btt	Naive_Naive	11.5802	5.96694	-0.956592	-2.46522	0.0001	0.0011045	yes
au2.g8110	Naive_Btt	Naive_Naive	34.4376	17.1407	-1.00656	-3.29205	5e-05	0.000578589	yes
au2.g6655	Naive_Btt	Naive_Naive	45.2426	26.6803	-0.761906	-2.28919	0.00015	0.00160116	yes
au2.g6674	Naive_Btt	Naive_Naive	18.924	11.7113	-0.69231	-1.61112	0.00685	0.0455182	yes
au2.g6678	Naive_Btt	Naive_Naive	48.4834	12.1678	-1.99443	-4.18253	5e-05	0.000578589	yes
au2.g6694	Naive_Btt	Naive_Naive	51.3366	14.6026	-1.81377	-4.36573	5e-05	0.000578589	yes
au2.g6746	Naive_Btt	Naive_Naive	16.089	4.21546	-1.93231	-4.36032	5e-05	0.000578589	yes
au2.g6837	Naive_Btt	Naive_Naive	141.312	99.1013	-0.51191	-1.68375	0.0041	0.0296195	yes
au2.g6908	Naive_Btt	Naive_Naive	23.3647	10.4426	-1.16185	-3.84454	5e-05	0.000578589	yes
au2.g6953	Naive_Btt	Naive_Naive	18.4438	11.6364	-0.664492	-2.20361	5e-05	0.000578589	yes
au2.g7019	Naive_Btt	Naive_Naive	11.8651	6.61246	-0.84346	-2.45342	0.0002	0.00207754	yes
au2.g7044	Naive_Btt	Naive_Naive	46.1724	31.6234	-0.54604	-1.69297	0.00375	0.0274778	yes
au2.g7058	Naive_Btt	Naive_Naive	16.5278	10.5861	-0.642721	-2.13322	0.0002	0.00207754	yes
au2.g7064	Naive_Btt	Naive_Naive	25.863	18.1497	-0.510944	-1.70703	0.00255	0.0198188	yes
au2.g7072	Naive_Btt	Naive_Naive	4.92453	2.18175	-1.1745	-2.68825	0.0001	0.0011045	yes
au2.g7106	Naive_Btt	Naive_Naive	431.219	95.6899	-2.17198	-7.16043	5e-05	0.000578589	yes
au2.g7122	Naive_Btt	Naive_Naive	13.0456	1.25631	-3.3763	-7.63801	5e-05	0.000578589	yes
au2.g7157	Naive_Btt	Naive_Naive	586.855	24.1618	-4.6022	-12.0406	5e-05	0.000578589	yes
au2.g7160	Naive_Btt	Naive_Naive	528.064	29.8302	-4.14587	-13.068	5e-05	0.000578589	yes
au2.g7198	Naive_Btt	Naive_Naive	5.0223	3.17008	-0.663831	-1.75823	0.00235	0.0184892	yes
au2.g7199	Naive_Btt	Naive_Naive	336.392	37.7623	-3.15512	-10.0949	5e-05	0.000578589	yes
au2.g7200	Naive_Btt	Naive_Naive	53.8185	24.18	-1.15429	-3.8348	5e-05	0.000578589	yes
au2.g7252	Naive_Btt	Naive_Naive	14.9934	4.63559	-1.6935	-4.6712	5e-05	0.000578589	yes
au2.g7277,au2.g7278	Naive_Btt	Naive_Naive	22.3586	14.8976	-0.585752	-1.70713	0.00155	0.0129187	yes
au2.g7300	Naive_Btt	Naive_Naive	99.2955	36.346	-1.44993	-4.86659	5e-05	0.000578589	yes
au2.g7329	Naive_Btt	Naive_Naive	21.0552	12.7777	-0.720542	-2.35765	5e-05	0.000578589	yes
au2.g7330	Naive_Btt	Naive_Naive	85.5445	20.605	-2.05368	-6.67336	5e-05	0.000578589	yes
au2.g7357	Naive_Btt	Naive_Naive	138.189	49.2906	-1.48726	-4.97686	5e-05	0.000578589	yes
au2.g7365	Naive_Btt	Naive_Naive	59.681	19.381	-1.62263	-5.15409	5e-05	0.000578589	yes
au2.g7381	Naive_Btt	Naive_Naive	84.3282	53.434	-0.658258	-2.25081	0.0001	0.0011045	yes
au2.g7394	Naive_Btt	Naive_Naive	32.0785	21.2249	-0.59585	-2.00492	0.0007	0.00640451	yes
au2.g7400	Naive_Btt	Naive_Naive	11.11	6.76275	-0.716182	-1.88823	0.0011	0.00954253	yes
au2.g7458	Naive_Btt	Naive_Naive	11.8393	7.48243	-0.662005	-1.63675	0.00675	0.0449814	yes
au2.g7474	Naive_Btt	Naive_Naive	1301.91	204.075	-2.67346	-8.75999	5e-05	0.000578589	yes
au2.g7476	Naive_Btt	Naive_Naive	64.7529	33.9973	-0.929527	-2.89683	5e-05	0.000578589	yes
au2.g7479	Naive_Btt	Naive_Naive	144.109	51.7007	-1.47891	-4.83075	5e-05	0.000578589	yes
au2.g7490	Naive_Btt	Naive_Naive	1.44783	0.34187	-2.08237	-2.52179	0.00025	0.00254335	yes
au2.g7514	Naive_Btt	Naive_Naive	49.0889	35.1791	-0.480682	-1.56958	0.00745	0.0488841	yes
au2.g7578	Naive_Btt	Naive_Naive	4.57629	2.76988	-0.724358	-1.97776	0.0012	0.0103135	yes
au2.g7600	Naive_Btt	Naive_Naive	84.925	59.0402	-0.524491	-1.75515	0.002	0.0160894	yes
au2.g7628	Naive_Btt	Naive_Naive	65.9572	43.8119	-0.590207	-1.95452	0.00095	0.00839262	yes
au2.g7670	Naive_Btt	Naive_Naive	27.3125	17.613	-0.632923	-2.12163	0.0003	0.00300072	yes
au2.g7699	Naive_Btt	Naive_Naive	31.7334	10.9674	-1.53279	-5.10733	5e-05	0.000578589	yes
au2.g7771	Naive_Btt	Naive_Naive	140.224	100.829	-0.47582	-1.65284	0.00565	0.0388281	yes
au2.g7807	Naive_Btt	Naive_Naive	161.643	89.9157	-0.84617	-2.83644	5e-05	0.000578589	yes
au2.g7983	Naive_Btt	Naive_Naive	61.3571	30.9562	-0.987005	-3.28791	5e-05	0.000578589	yes
au2.g8033	Naive_Btt	Naive_Naive	4.18755	2.12468	-0.978859	-1.88052	0.0015	0.0125459	yes
au2.g8055	Naive_Btt	Naive_Naive	35.8769	24.9515	-0.523926	-1.73073	0.00345	0.0256374	yes
au2.g14	Naive_Btt	Naive_Naive	55.5246	27.6511	-1.00579	-3.21992	5e-05	0.000578589	yes
au2.g54	Naive_Btt	Naive_Naive	118.803	77.8124	-0.610494	-2.08055	0.00065	0.00600033	yes
au2.g55	Naive_Btt	Naive_Naive	1.10754	0.487108	-1.18505	-1.72244	0.0044	0.0314511	yes
au2.g67	Naive_Btt	Naive_Naive	14.9058	10.0348	-0.57086	-1.66628	0.00495	0.0347315	yes
au2.g68	Naive_Btt	Naive_Naive	10.1664	5.66131	-0.844602	-2.61495	5e-05	0.000578589	yes
au2.g192	Naive_Btt	Naive_Naive	3134.42	1453.29	-1.10887	-3.60015	5e-05	0.000578589	yes
au2.g262	Naive_Btt	Naive_Naive	13.313	6.50125	-1.03404	-2.6178	5e-05	0.000578589	yes
au2.g273	Naive_Btt	Naive_Naive	30.1415	19.9766	-0.593443	-1.66314	0.004	0.0290185	yes
au2.g329	Naive_Btt	Naive_Naive	134.079	83.3647	-0.685575	-2.31039	0.00015	0.00160116	yes
au2.g365	Naive_Btt	Naive_Naive	16.3246	11.5846	-0.494845	-1.56206	0.00745	0.0488841	yes
au2.g391	Naive_Btt	Naive_Naive	9.21507	5.83428	-0.65944	-1.92632	0.0006	0.00558809	yes
au2.g397	Naive_Btt	Naive_Naive	72.9422	39.2339	-0.894652	-2.95031	5e-05	0.000578589	yes
au2.g404	Naive_Btt	Naive_Naive	504.059	71.2208	-2.82322	-8.56113	5e-05	0.000578589	yes
au2.g419	Naive_Btt	Naive_Naive	88.86	47.554	-0.901968	-3.01299	5e-05	0.000578589	yes
au2.g425	Naive_Btt	Naive_Naive	544.74	198.962	-1.45308	-4.76795	5e-05	0.000578589	yes
au2.g457	Naive_Btt	Naive_Naive	233.561	49.7984	-2.22963	-7.51475	5e-05	0.000578589	yes
au2.g570	Naive_Btt	Naive_Naive	8.33739	2.60974	-1.67569	-3.54436	5e-05	0.000578589	yes
au2.g586	Naive_Btt	Naive_Naive	17.9012	12.8042	-0.483441	-1.64334	0.0075	0.0491537	yes
au2.g590	Naive_Btt	Naive_Naive	127.349	45.61	-1.48136	-4.9146	5e-05	0.000578589	yes
au2.g591	Naive_Btt	Naive_Naive	26.5763	16.5373	-0.68442	-1.88545	0.00145	0.0121823	yes
au2.g592	Naive_Btt	Naive_Naive	15.9543	9.7067	-0.716891	-1.6252	0.0069	0.045813	yes
au2.g607	Naive_Btt	Naive_Naive	28.1428	15.4701	-0.863286	-2.0105	0.00085	0.0076085	yes
au2.g619	Naive_Btt	Naive_Naive	4.30339	2.68837	-0.67874	-1.82234	0.0017	0.0139865	yes
au2.g636	Naive_Btt	Naive_Naive	27.6391	9.93578	-1.47601	-4.35618	5e-05	0.000578589	yes
au2.g639	Naive_Btt	Naive_Naive	25.3462	14.4845	-0.807262	-2.63898	5e-05	0.000578589	yes
au2.g661	Naive_Btt	Naive_Naive	7.97974	2.62606	-1.60344	-2.85803	5e-05	0.000578589	yes
au2.g703	Naive_Btt	Naive_Naive	67.7456	47.1808	-0.521927	-1.78271	0.003	0.0227802	yes
au2.g721	Naive_Btt	Naive_Naive	34.4094	23.3477	-0.55952	-1.65389	0.00515	0.0359121	yes
au2.g735	Naive_Btt	Naive_Naive	2.09546	1.14211	-0.875571	-1.79913	0.00295	0.0224486	yes
au2.g755	Naive_Btt	Naive_Naive	4.61916	1.03236	-2.16169	-3.60277	5e-05	0.000578589	yes
au2.g756	Naive_Btt	Naive_Naive	705.389	469.839	-0.586253	-1.95198	0.0003	0.00300072	yes
au2.g757	Naive_Btt	Naive_Naive	167.896	77.7135	-1.11133	-3.74798	5e-05	0.000578589	yes
au2.g31	Naive_Btt	Naive_Naive	17.9063	11.8552	-0.594946	-2.01497	0.00065	0.00600033	yes
au2.g51	Naive_Btt	Naive_Naive	49.3971	24.4529	-1.01442	-3.41299	5e-05	0.000578589	yes
au2.g69	Naive_Btt	Naive_Naive	21.1188	10.8044	-0.966901	-3.05183	5e-05	0.000578589	yes
au2.g129	Naive_Btt	Naive_Naive	49.1863	34.6374	-0.505927	-1.6959	0.0028	0.0214836	yes
au2.g137	Naive_Btt	Naive_Naive	2.34193	0.733344	-1.67514	-2.87922	0.0001	0.0011045	yes
au2.g159	Naive_Btt	Naive_Naive	4.30259	0.490367	-3.13327	-5.12702	5e-05	0.000578589	yes
au2.g224	Naive_Btt	Naive_Naive	21.4126	15.4639	-0.469555	-1.61289	0.0065	0.0436144	yes
au2.g277	Naive_Btt	Naive_Naive	711.053	469.763	-0.598024	-1.96919	0.00075	0.00680381	yes
au2.g279	Naive_Btt	Naive_Naive	153.192	57.8929	-1.40388	-4.61262	5e-05	0.000578589	yes
au2.g353	Naive_Btt	Naive_Naive	56.0983	38.6277	-0.538321	-1.81397	0.00195	0.0157468	yes
au2.g383	Naive_Btt	Naive_Naive	90.1488	36.3323	-1.31105	-4.4119	5e-05	0.000578589	yes
au2.g394	Naive_Btt	Naive_Naive	3.24022	1.74137	-0.895865	-2.09335	0.001	0.00878375	yes
au2.g403	Naive_Btt	Naive_Naive	81.4216	10.2841	-2.985	-8.08139	5e-05	0.000578589	yes
au2.g423	Naive_Btt	Naive_Naive	70.8688	35.4779	-0.99823	-3.3826	5e-05	0.000578589	yes
au2.g428	Naive_Btt	Naive_Naive	21.3301	14.6958	-0.53749	-1.77974	0.0029	0.0221304	yes
au2.g516	Naive_Btt	Naive_Naive	1.28205	0.595815	-1.10552	-1.77657	0.00295	0.0224486	yes
au2.g581	Naive_Btt	Naive_Naive	27.8451	16.66	-0.741039	-2.25865	0.0001	0.0011045	yes
au2.g584	Naive_Btt	Naive_Naive	185.191	129.784	-0.512906	-1.71871	0.00355	0.0262435	yes
au2.g638	Naive_Btt	Naive_Naive	82.0644	39.9304	-1.03927	-3.47697	5e-05	0.000578589	yes
au2.g640	Naive_Btt	Naive_Naive	357.943	148.997	-1.26445	-4.16924	5e-05	0.000578589	yes
au2.g674	Naive_Btt	Naive_Naive	42.5967	27.9083	-0.610049	-1.76751	0.00415	0.0299259	yes
au2.g675	Naive_Btt	Naive_Naive	21.7001	14.2172	-0.610068	-1.89463	0.00085	0.0076085	yes
au2.g758	Naive_Btt	Naive_Naive	35.26	22.8887	-0.6234	-1.96808	0.00125	0.010688	yes
au2.g776	Naive_Btt	Naive_Naive	212.455	110.158	-0.94758	-3.18	5e-05	0.000578589	yes
au2.g8232	Naive_Btt	Naive_Naive	71.754	50.2286	-0.514552	-1.73367	0.0027	0.0208182	yes
au2.g8268	Naive_Btt	Naive_Naive	16.776	10.8452	-0.629338	-1.96017	0.00165	0.013632	yes
au2.g8282	Naive_Btt	Naive_Naive	1239.6	154.69	-3.00242	-9.93928	5e-05	0.000578589	yes
au2.g8299	Naive_Btt	Naive_Naive	118.993	54.0505	-1.1385	-3.83959	5e-05	0.000578589	yes
au2.g8323	Naive_Btt	Naive_Naive	41.142	19.365	-1.08716	-3.48956	5e-05	0.000578589	yes
au2.g8327	Naive_Btt	Naive_Naive	11.8575	7.32005	-0.695874	-1.61954	0.0048	0.0338424	yes
au2.g8333	Naive_Btt	Naive_Naive	64.9618	46.3996	-0.485481	-1.62748	0.0047	0.033246	yes
au2.g8356	Naive_Btt	Naive_Naive	66.0254	46.2901	-0.512318	-1.71847	0.0031	0.0234172	yes
au2.g8361	Naive_Btt	Naive_Naive	63.9873	45.6914	-0.485864	-1.63758	0.0048	0.0338424	yes
au2.g8376,au2.g8377	Naive_Btt	Naive_Naive	56.1381	37.5237	-0.581179	-1.91405	0.00125	0.010688	yes
au2.g8412	Naive_Btt	Naive_Naive	5.61802	2.90038	-0.953817	-1.81858	0.0022	0.0174773	yes
au2.g8452	Naive_Btt	Naive_Naive	12.5977	8.18546	-0.62202	-1.72601	0.00335	0.0250209	yes
au2.g8459,au2.g8460	Naive_Btt	Naive_Naive	15.902	10.5473	-0.592336	-1.97106	0.0003	0.00300072	yes
au2.g8499	Naive_Btt	Naive_Naive	282.304	155.02	-0.864797	-2.85415	5e-05	0.000578589	yes
au2.g8503	Naive_Btt	Naive_Naive	651.64	366.099	-0.831841	-2.85634	5e-05	0.000578589	yes
au2.g8524	Naive_Btt	Naive_Naive	66.6159	24.5045	-1.44282	-4.7489	5e-05	0.000578589	yes
au2.g8610	Naive_Btt	Naive_Naive	21.2451	11.761	-0.853123	-2.6314	5e-05	0.000578589	yes
au2.g8640	Naive_Btt	Naive_Naive	16.7783	9.03484	-0.893022	-2.40136	0.0001	0.0011045	yes
au2.g8651	Naive_Btt	Naive_Naive	8.02309	2.21534	-1.85663	-5.36532	5e-05	0.000578589	yes
au2.g8702	Naive_Btt	Naive_Naive	11.104	7.07206	-0.650878	-1.82387	0.00195	0.0157468	yes
au2.g8705	Naive_Btt	Naive_Naive	59.341	37.5041	-0.66198	-2.0871	0.0003	0.00300072	yes
au2.g8723	Naive_Btt	Naive_Naive	84.1495	53.04	-0.665874	-2.09926	0.0002	0.00207754	yes
au2.g8741	Naive_Btt	Naive_Naive	159.407	83.6873	-0.929633	-3.08825	5e-05	0.000578589	yes
au2.g8742	Naive_Btt	Naive_Naive	81.5597	51.7028	-0.657615	-2.21565	0.00015	0.00160116	yes
au2.g8743	Naive_Btt	Naive_Naive	23.77	10.2485	-1.21373	-3.54124	5e-05	0.000578589	yes
au2.g8767	Naive_Btt	Naive_Naive	32.6544	23.5946	-0.468819	-1.59189	0.0061	0.0414094	yes
au2.g8800	Naive_Btt	Naive_Naive	620.484	324.148	-0.93674	-3.08403	5e-05	0.000578589	yes
au2.g8819	Naive_Btt	Naive_Naive	99.9553	49.9108	-1.00193	-3.3486	5e-05	0.000578589	yes
au2.g8849	Naive_Btt	Naive_Naive	225.173	149.145	-0.594313	-1.9794	0.00085	0.0076085	yes
au2.g8851	Naive_Btt	Naive_Naive	30.2484	18.1518	-0.736748	-2.21469	0.00035	0.00345034	yes
au2.g8852	Naive_Btt	Naive_Naive	27.9341	12.8769	-1.11725	-3.24076	5e-05	0.000578589	yes
au2.g8857	Naive_Btt	Naive_Naive	237.21	132.34	-0.841919	-2.88938	5e-05	0.000578589	yes
au2.g8880	Naive_Btt	Naive_Naive	8.66839	3.94739	-1.13487	-2.03634	0.00055	0.00516949	yes
au2.g8946	Naive_Btt	Naive_Naive	48.6024	29.608	-0.715038	-2.2362	0.0001	0.0011045	yes
au2.g8961	Naive_Btt	Naive_Naive	11.4193	7.74523	-0.560092	-1.67639	0.00425	0.030529	yes
au2.g8967	Naive_Btt	Naive_Naive	144.037	70.0699	-1.03958	-3.46518	5e-05	0.000578589	yes
au2.g8990	Naive_Btt	Naive_Naive	5.02321	3.09613	-0.698142	-1.69218	0.0049	0.0344437	yes
au2.g9066	Naive_Btt	Naive_Naive	18.0927	9.65203	-0.9065	-2.80615	5e-05	0.000578589	yes
au2.g9070	Naive_Btt	Naive_Naive	156.623	110.217	-0.506952	-1.70465	0.00355	0.0262435	yes
au2.g9147	Naive_Btt	Naive_Naive	21.1864	7.14159	-1.56882	-3.2827	5e-05	0.000578589	yes
au2.g9153	Naive_Btt	Naive_Naive	27.8985	19.1695	-0.541378	-1.74516	0.0043	0.0308384	yes
au2.g9169	Naive_Btt	Naive_Naive	19.7876	12.1388	-0.704967	-2.23053	5e-05	0.000578589	yes
au2.g9208	Naive_Btt	Naive_Naive	4.57928	2.96801	-0.625627	-1.59893	0.00665	0.044433	yes
au2.g9222	Naive_Btt	Naive_Naive	67.8539	43.0867	-0.655189	-2.2727	5e-05	0.000578589	yes
au2.g9234	Naive_Btt	Naive_Naive	32.2491	21.2428	-0.602285	-2.02968	0.0006	0.00558809	yes
au2.g9319	Naive_Btt	Naive_Naive	14.4109	4.38722	-1.71578	-3.26342	5e-05	0.000578589	yes
au2.g9323	Naive_Btt	Naive_Naive	18.3805	10.1709	-0.853726	-1.99364	0.00105	0.00916463	yes
au2.g9465	Naive_Btt	Naive_Naive	5.34973	0.480562	-3.47667	-6.27384	5e-05	0.000578589	yes
au2.g9470	Naive_Btt	Naive_Naive	26.7512	12.7117	-1.07345	-2.84335	5e-05	0.000578589	yes
au2.g9517	Naive_Btt	Naive_Naive	28.24	16.0163	-0.818199	-2.4544	0.0001	0.0011045	yes
au2.g9528	Naive_Btt	Naive_Naive	35.0989	15.9073	-1.14173	-3.46549	5e-05	0.000578589	yes
au2.g9538	Naive_Btt	Naive_Naive	48.9806	27.9035	-0.811763	-2.6099	0.0001	0.0011045	yes
au2.g9564	Naive_Btt	Naive_Naive	20.4501	13.0933	-0.643283	-2.10644	0.00035	0.00345034	yes
au2.g9628	Naive_Btt	Naive_Naive	3.92832	2.1937	-0.840547	-1.7213	0.0027	0.0208182	yes
au2.g9653	Naive_Btt	Naive_Naive	64.6372	6.25474	-3.36934	-6.55586	5e-05	0.000578589	yes
au2.g9654,au2.g9659	Naive_Btt	Naive_Naive	74.3709	8.10505	-3.19784	-7.20016	5e-05	0.000578589	yes
au2.g8322	Naive_Btt	Naive_Naive	2051.46	1410.5	-0.540444	-1.75037	0.00375	0.0274778	yes
au2.g8324	Naive_Btt	Naive_Naive	3326.25	937.912	-1.82637	-6.03395	5e-05	0.000578589	yes
au2.g8325	Naive_Btt	Naive_Naive	26.8168	13.6257	-0.976807	-2.06181	0.00045	0.00432709	yes
au2.g8411	Naive_Btt	Naive_Naive	18.2224	8.20313	-1.15146	-3.18449	5e-05	0.000578589	yes
au2.g8500	Naive_Btt	Naive_Naive	766.977	283.221	-1.43726	-4.75201	5e-05	0.000578589	yes
au2.g8502	Naive_Btt	Naive_Naive	460.49	275.22	-0.742587	-2.66969	5e-05	0.000578589	yes
au2.g8504	Naive_Btt	Naive_Naive	31.4388	19.6943	-0.674771	-1.69812	0.0039	0.028414	yes
au2.g8562	Naive_Btt	Naive_Naive	48.7279	30.4936	-0.676243	-1.84396	0.00175	0.0143278	yes
au2.g8585	Naive_Btt	Naive_Naive	7.89187	4.10758	-0.942079	-2.33737	0.00015	0.00160116	yes
au2.g8627	Naive_Btt	Naive_Naive	6.63248	4.37567	-0.600045	-1.59538	0.00645	0.0433547	yes
au2.g8645	Naive_Btt	Naive_Naive	57.2602	28.6855	-0.997209	-3.33295	5e-05	0.000578589	yes
au2.g8692	Naive_Btt	Naive_Naive	325.354	135.136	-1.2676	-4.02217	5e-05	0.000578589	yes
au2.g8703	Naive_Btt	Naive_Naive	8.64143	5.35917	-0.689261	-2.15143	0.0011	0.00954253	yes
au2.g8713	Naive_Btt	Naive_Naive	8312.25	4422.03	-0.910532	-2.8751	5e-05	0.000578589	yes
au2.g8714	Naive_Btt	Naive_Naive	22.0223	10.3439	-1.09018	-2.07426	0.0002	0.00207754	yes
au2.g8726	Naive_Btt	Naive_Naive	83.3063	49.7396	-0.74403	-2.46486	5e-05	0.000578589	yes
au2.g8764	Naive_Btt	Naive_Naive	19.578	3.8266	-2.3551	-4.26128	5e-05	0.000578589	yes
au2.g8803	Naive_Btt	Naive_Naive	499.234	108.824	-2.19772	-7.39966	5e-05	0.000578589	yes
au2.g8806	Naive_Btt	Naive_Naive	77.2094	50.613	-0.609268	-2.07865	0.00065	0.00600033	yes
au2.g8820	Naive_Btt	Naive_Naive	17.1333	3.58438	-2.25701	-5.79492	5e-05	0.000578589	yes
au2.g8840	Naive_Btt	Naive_Naive	215.516	122.238	-0.818105	-2.69975	5e-05	0.000578589	yes
au2.g8886	Naive_Btt	Naive_Naive	101.167	46.3849	-1.12501	-3.72284	5e-05	0.000578589	yes
au2.g8906	Naive_Btt	Naive_Naive	65.182	24.8045	-1.39387	-4.54182	5e-05	0.000578589	yes
au2.g8909	Naive_Btt	Naive_Naive	530.898	330.394	-0.684247	-2.28929	5e-05	0.000578589	yes
au2.g8914	Naive_Btt	Naive_Naive	196.278	63.2428	-1.63393	-5.2987	5e-05	0.000578589	yes
au2.g8950	Naive_Btt	Naive_Naive	673.673	210.079	-1.68112	-5.44088	5e-05	0.000578589	yes
au2.g9034	Naive_Btt	Naive_Naive	28.6948	19.8203	-0.533813	-1.63491	0.0067	0.0447087	yes
au2.g9057	Naive_Btt	Naive_Naive	208.584	80.3254	-1.3767	-4.55041	5e-05	0.000578589	yes
au2.g9058	Naive_Btt	Naive_Naive	129.791	26.115	-2.31324	-6.30005	5e-05	0.000578589	yes
au2.g9150	Naive_Btt	Naive_Naive	160.529	105.583	-0.604452	-1.99687	0.00055	0.00516949	yes
au2.g9155	Naive_Btt	Naive_Naive	152.697	43.6141	-1.8078	-5.90873	5e-05	0.000578589	yes
au2.g9231	Naive_Btt	Naive_Naive	124.589	60.4857	-1.04251	-3.47194	5e-05	0.000578589	yes
au2.g9274	Naive_Btt	Naive_Naive	5.23619	2.67129	-0.970982	-2.0154	0.00175	0.0143278	yes
au2.g9313	Naive_Btt	Naive_Naive	34.2235	22.0446	-0.63456	-2.03616	0.0005	0.00475456	yes
au2.g9355	Naive_Btt	Naive_Naive	62.8395	17.3486	-1.85685	-5.35836	5e-05	0.000578589	yes
au2.g9356	Naive_Btt	Naive_Naive	18.457	4.18752	-2.14	-5.62414	5e-05	0.000578589	yes
au2.g9385	Naive_Btt	Naive_Naive	1429.85	344.632	-2.05274	-6.89015	5e-05	0.000578589	yes
au2.g9391	Naive_Btt	Naive_Naive	1.92637	0.545777	-1.8195	-2.2958	0.00025	0.00254335	yes
au2.g9443	Naive_Btt	Naive_Naive	4.691	2.43462	-0.946196	-2.76212	5e-05	0.000578589	yes
au2.g9444	Naive_Btt	Naive_Naive	12.591	6.37095	-0.982816	-2.7587	5e-05	0.000578589	yes
au2.g9462	Naive_Btt	Naive_Naive	261.573	187.909	-0.477178	-1.59513	0.0065	0.0436144	yes
au2.g9463	Naive_Btt	Naive_Naive	131.304	90.8145	-0.531914	-1.82403	0.00235	0.0184892	yes
au2.g9464	Naive_Btt	Naive_Naive	127.084	86.0499	-0.562538	-1.86113	0.00165	0.013632	yes
au2.g9469	Naive_Btt	Naive_Naive	601.55	254.449	-1.24131	-4.13494	5e-05	0.000578589	yes
au2.g9536	Naive_Btt	Naive_Naive	48.8553	30.2349	-0.6923	-1.97746	0.00115	0.00993445	yes
au2.g9537	Naive_Btt	Naive_Naive	139.062	47.1222	-1.56124	-5.28303	5e-05	0.000578589	yes
au2.g9569,au2.g9570	Naive_Btt	Naive_Naive	1244.51	243.185	-2.35545	-7.66176	5e-05	0.000578589	yes
au2.g9582	Naive_Btt	Naive_Naive	2027	965.6	-1.06985	-3.58647	5e-05	0.000578589	yes
au2.g9619	Naive_Btt	Naive_Naive	7.55945	4.23443	-0.836112	-1.9101	0.0014	0.0118089	yes
au2.g10981	Naive_Btt	Naive_Naive	69.5646	42.8925	-0.69763	-2.44397	5e-05	0.000578589	yes
au2.g11076	Naive_Btt	Naive_Naive	102.862	53.8659	-0.933262	-3.07635	5e-05	0.000578589	yes
au2.g11125	Naive_Btt	Naive_Naive	325.741	166.633	-0.967053	-3.2291	5e-05	0.000578589	yes
au2.g11132	Naive_Btt	Naive_Naive	89.9684	8.69046	-3.37191	-8.30081	5e-05	0.000578589	yes
au2.g11136	Naive_Btt	Naive_Naive	15.5117	10.124	-0.615578	-2.01347	0.00175	0.0143278	yes
au2.g11143	Naive_Btt	Naive_Naive	0.898033	0.321559	-1.48168	-1.89815	0.00545	0.0376674	yes
au2.g11150	Naive_Btt	Naive_Naive	14.3436	8.2224	-0.802778	-2.23239	0.00015	0.00160116	yes
au2.g11196	Naive_Btt	Naive_Naive	84.6499	32.3411	-1.38814	-4.61107	5e-05	0.000578589	yes
au2.g11204	Naive_Btt	Naive_Naive	120.199	54.4454	-1.14254	-3.79386	5e-05	0.000578589	yes
au2.g11215	Naive_Btt	Naive_Naive	27.626	19.1509	-0.52861	-1.76661	0.0025	0.0194916	yes
au2.g11221	Naive_Btt	Naive_Naive	79.331	57.2913	-0.469569	-1.57244	0.0055	0.0379484	yes
au2.g11257	Naive_Btt	Naive_Naive	8.69006	4.30324	-1.01394	-2.9589	5e-05	0.000578589	yes
au2.g11258	Naive_Btt	Naive_Naive	86.4888	36.8114	-1.23236	-4.08546	5e-05	0.000578589	yes
au2.g11263	Naive_Btt	Naive_Naive	96.2144	43.9016	-1.13198	-3.7928	5e-05	0.000578589	yes
au2.g11283	Naive_Btt	Naive_Naive	172.946	92.4352	-0.903806	-2.94673	5e-05	0.000578589	yes
au2.g11287	Naive_Btt	Naive_Naive	5.63467	3.4796	-0.695412	-1.78963	0.0036	0.0265378	yes
au2.g11290	Naive_Btt	Naive_Naive	86.12	38.9964	-1.14301	-2.97936	5e-05	0.000578589	yes
au2.g11302	Naive_Btt	Naive_Naive	106.603	36.2634	-1.55566	-5.18701	5e-05	0.000578589	yes
au2.g11378	Naive_Btt	Naive_Naive	1680.7	1152.44	-0.544366	-1.72465	0.0032	0.0240738	yes
au2.g11380	Naive_Btt	Naive_Naive	6.26417	2.058	-1.60588	-3.58869	5e-05	0.000578589	yes
au2.g11382,au2.g11383	Naive_Btt	Naive_Naive	16.4389	5.22807	-1.65277	-1.70049	0.0048	0.0338424	yes
au2.g11406	Naive_Btt	Naive_Naive	14.2816	8.9764	-0.669949	-2.21975	0.00015	0.00160116	yes
au2.g11413	Naive_Btt	Naive_Naive	22.8	15.4642	-0.560096	-1.57412	0.0067	0.0447087	yes
au2.g11433	Naive_Btt	Naive_Naive	23.7735	15.8269	-0.586972	-1.83196	0.0018	0.014678	yes
au2.g11455	Naive_Btt	Naive_Naive	3814.39	1345.87	-1.50291	-4.80524	5e-05	0.000578589	yes
au2.g11499	Naive_Btt	Naive_Naive	75.2768	43.7284	-0.783635	-2.48478	0.0001	0.0011045	yes
au2.g11501	Naive_Btt	Naive_Naive	82.0144	55.8572	-0.554135	-1.86111	0.0011	0.00954253	yes
au2.g11532	Naive_Btt	Naive_Naive	574.317	189.945	-1.59626	-5.36883	5e-05	0.000578589	yes
au2.g11558	Naive_Btt	Naive_Naive	273.926	157.435	-0.799034	-2.68796	5e-05	0.000578589	yes
au2.g11570	Naive_Btt	Naive_Naive	60.3147	35.8527	-0.750426	-2.49784	5e-05	0.000578589	yes
au2.g11578	Naive_Btt	Naive_Naive	76.3468	52.4581	-0.541401	-1.83682	0.00225	0.0178151	yes
au2.g11606	Naive_Btt	Naive_Naive	261.424	148.261	-0.818255	-2.76099	5e-05	0.000578589	yes
au2.g11616	Naive_Btt	Naive_Naive	24.3911	13.1966	-0.886186	-2.44384	5e-05	0.000578589	yes
au2.g11618	Naive_Btt	Naive_Naive	26.3728	17.5069	-0.591127	-1.7816	0.0023	0.0181548	yes
au2.g11619	Naive_Btt	Naive_Naive	80.3527	46.1437	-0.800214	-2.68116	5e-05	0.000578589	yes
au2.g11629	Naive_Btt	Naive_Naive	4.83956	1.98898	-1.28285	-2.20412	0.00065	0.00600033	yes
au2.g11684	Naive_Btt	Naive_Naive	66.821	47.8715	-0.481137	-1.61203	0.0065	0.0436144	yes
au2.g11769	Naive_Btt	Naive_Naive	218.733	101.969	-1.10103	-3.6713	5e-05	0.000578589	yes
au2.g11815	Naive_Btt	Naive_Naive	4.57928	2.63361	-0.79808	-1.842	0.001	0.00878375	yes
au2.g11833	Naive_Btt	Naive_Naive	12.0737	1.59281	-2.92222	-7.77932	5e-05	0.000578589	yes
au2.g11919,au2.g11920	Naive_Btt	Naive_Naive	115.076	50.2098	-1.19655	-3.90716	5e-05	0.000578589	yes
au2.g11932	Naive_Btt	Naive_Naive	108.023	57.0075	-0.922111	-3.05869	5e-05	0.000578589	yes
au2.g11938	Naive_Btt	Naive_Naive	247.252	89.3464	-1.4685	-3.13325	5e-05	0.000578589	yes
au2.g12012	Naive_Btt	Naive_Naive	17.5012	9.79974	-0.836637	-2.44056	5e-05	0.000578589	yes
au2.g12072	Naive_Btt	Naive_Naive	45.9013	31.3389	-0.550578	-1.86109	0.00145	0.0121823	yes
au2.g12105	Naive_Btt	Naive_Naive	48.9465	31.8014	-0.622117	-2.02125	0.00065	0.00600033	yes
au2.g12120	Naive_Btt	Naive_Naive	70.5506	43.6418	-0.692949	-2.35553	5e-05	0.000578589	yes
au2.g12159	Naive_Btt	Naive_Naive	19.1505	4.82923	-1.98751	-4.8812	5e-05	0.000578589	yes
au2.g12161	Naive_Btt	Naive_Naive	44.4753	24.1127	-0.883209	-2.95917	5e-05	0.000578589	yes
au2.g12184	Naive_Btt	Naive_Naive	376.169	205.28	-0.873788	-2.92251	5e-05	0.000578589	yes
au2.g12187	Naive_Btt	Naive_Naive	9.71589	4.73802	-1.03606	-2.69605	5e-05	0.000578589	yes
au2.g12197	Naive_Btt	Naive_Naive	99.3274	59.3825	-0.742154	-2.51073	5e-05	0.000578589	yes
au2.g11000	Naive_Btt	Naive_Naive	12.4239	6.73878	-0.882562	-2.13934	0.00045	0.00432709	yes
au2.g11004	Naive_Btt	Naive_Naive	90.3326	63.3496	-0.51191	-1.72929	0.00275	0.0211541	yes
au2.g11016	Naive_Btt	Naive_Naive	23.7183	16.744	-0.502358	-1.62688	0.00455	0.0323407	yes
au2.g11055	Naive_Btt	Naive_Naive	2.75152	1.28647	-1.09681	-1.96538	0.001	0.00878375	yes
au2.g11056	Naive_Btt	Naive_Naive	159.865	74.8119	-1.09552	-3.65434	5e-05	0.000578589	yes
au2.g11095	Naive_Btt	Naive_Naive	85.6451	43.3627	-0.981915	-3.28578	5e-05	0.000578589	yes
au2.g11097	Naive_Btt	Naive_Naive	193.284	39.6205	-2.2864	-7.57309	5e-05	0.000578589	yes
au2.g11119	Naive_Btt	Naive_Naive	5.02574	2.88945	-0.798545	-1.747	0.00275	0.0211541	yes
au2.g11177	Naive_Btt	Naive_Naive	111.05	38.9294	-1.51228	-5.02086	5e-05	0.000578589	yes
au2.g11181	Naive_Btt	Naive_Naive	24.3765	15.1754	-0.683755	-2.2419	5e-05	0.000578589	yes
au2.g11209	Naive_Btt	Naive_Naive	24.6554	7.17927	-1.77999	-5.30677	5e-05	0.000578589	yes
au2.g11267	Naive_Btt	Naive_Naive	16.9813	11.0552	-0.619221	-1.9065	0.00215	0.0171423	yes
au2.g11282	Naive_Btt	Naive_Naive	53.6182	26.8884	-0.995739	-2.8703	5e-05	0.000578589	yes
au2.g11301	Naive_Btt	Naive_Naive	53.6802	26.6369	-1.01096	-3.38426	5e-05	0.000578589	yes
au2.g11314	Naive_Btt	Naive_Naive	38.7326	21.5907	-0.843143	-2.81425	5e-05	0.000578589	yes
au2.g11331	Naive_Btt	Naive_Naive	22.903	13.3177	-0.782193	-2.43747	5e-05	0.000578589	yes
au2.g11371	Naive_Btt	Naive_Naive	37.3988	25.1913	-0.570065	-1.82765	0.00235	0.0184892	yes
au2.g11381	Naive_Btt	Naive_Naive	73.8054	15.4092	-2.25994	-6.79894	5e-05	0.000578589	yes
au2.g11430	Naive_Btt	Naive_Naive	108	68.1913	-0.663372	-2.31268	0.00015	0.00160116	yes
au2.g11454	Naive_Btt	Naive_Naive	3808.51	1177.69	-1.69326	-5.41921	5e-05	0.000578589	yes
au2.g11523	Naive_Btt	Naive_Naive	68.0974	32.3346	-1.07452	-3.56631	5e-05	0.000578589	yes
au2.g11524	Naive_Btt	Naive_Naive	104.146	40.624	-1.35821	-4.51264	5e-05	0.000578589	yes
au2.g11526	Naive_Btt	Naive_Naive	99.6961	71.1695	-0.486278	-1.57767	0.0067	0.0447087	yes
au2.g11543	Naive_Btt	Naive_Naive	68.6022	39.9457	-0.780214	-2.22785	5e-05	0.000578589	yes
au2.g11545	Naive_Btt	Naive_Naive	321.366	138.032	-1.21921	-3.9173	5e-05	0.000578589	yes
au2.g11548	Naive_Btt	Naive_Naive	164.164	48.4653	-1.76012	-5.46113	5e-05	0.000578589	yes
au2.g11550	Naive_Btt	Naive_Naive	4905.07	1111.14	-2.14224	-6.80039	5e-05	0.000578589	yes
au2.g11551	Naive_Btt	Naive_Naive	1351.45	22.4823	-5.90958	-14.6594	5e-05	0.000578589	yes
au2.g11586	Naive_Btt	Naive_Naive	109.615	70.3783	-0.639244	-2.17456	0.00025	0.00254335	yes
au2.g11628	Naive_Btt	Naive_Naive	1056.83	445.591	-1.24595	-4.0314	5e-05	0.000578589	yes
au2.g11652	Naive_Btt	Naive_Naive	285.109	101.908	-1.48425	-4.76905	5e-05	0.000578589	yes
au2.g11666	Naive_Btt	Naive_Naive	7.99588	5.20623	-0.619018	-1.57621	0.00675	0.0449814	yes
au2.g11672	Naive_Btt	Naive_Naive	597.319	302.08	-0.983572	-3.28987	5e-05	0.000578589	yes
au2.g11695	Naive_Btt	Naive_Naive	707.752	324.673	-1.12426	-3.82394	5e-05	0.000578589	yes
au2.g11708	Naive_Btt	Naive_Naive	83.1632	59.7528	-0.476938	-1.5979	0.0059	0.0402655	yes
au2.g11710	Naive_Btt	Naive_Naive	33.287	20.6415	-0.689415	-2.28719	0.0001	0.0011045	yes
au2.g11768	Naive_Btt	Naive_Naive	9.15039	4.43909	-1.04357	-2.56365	5e-05	0.000578589	yes
au2.g11770	Naive_Btt	Naive_Naive	8.56557	4.82261	-0.828736	-2.35823	0.0002	0.00207754	yes
au2.g11778	Naive_Btt	Naive_Naive	7.04773	4.59255	-0.617863	-1.59128	0.0073	0.0480689	yes
au2.g11823	Naive_Btt	Naive_Naive	78.0715	47.0627	-0.730213	-2.43796	5e-05	0.000578589	yes
au2.g11836	Naive_Btt	Naive_Naive	206.635	51.022	-2.01789	-6.69842	5e-05	0.000578589	yes
au2.g11837	Naive_Btt	Naive_Naive	191.684	1.01923	-7.55511	-15.0872	5e-05	0.000578589	yes
au2.g11857	Naive_Btt	Naive_Naive	48.2453	27.3598	-0.818328	-2.42038	5e-05	0.000578589	yes
au2.g11880	Naive_Btt	Naive_Naive	16.8917	11.8071	-0.516652	-1.59236	0.0057	0.0391016	yes
au2.g11882	Naive_Btt	Naive_Naive	40.1007	23.4924	-0.77143	-2.53883	5e-05	0.000578589	yes
au2.g11885	Naive_Btt	Naive_Naive	4.45273	1.6168	-1.46155	-2.6285	5e-05	0.000578589	yes
au2.g11906	Naive_Btt	Naive_Naive	20.0489	14.3496	-0.482517	-1.61299	0.0072	0.0475169	yes
au2.g11925	Naive_Btt	Naive_Naive	1403.35	171.154	-3.03551	-10.1663	5e-05	0.000578589	yes
au2.g11926	Naive_Btt	Naive_Naive	77.2597	56.1935	-0.459311	-1.53437	0.0065	0.0436144	yes
au2.g11946	Naive_Btt	Naive_Naive	37.9084	24.3085	-0.641055	-1.78743	0.0018	0.014678	yes
au2.g12017	Naive_Btt	Naive_Naive	18.8249	8.81871	-1.094	-3.15387	5e-05	0.000578589	yes
au2.g12047	Naive_Btt	Naive_Naive	10.8289	7.3223	-0.564514	-1.68504	0.00385	0.028112	yes
au2.g12196	Naive_Btt	Naive_Naive	154.58	98.8568	-0.644944	-2.24198	0.00015	0.00160116	yes
au2.g12198	Naive_Btt	Naive_Naive	40.4404	28.6079	-0.499386	-1.70302	0.004	0.0290185	yes
au2.g9956	Naive_Btt	Naive_Naive	66.9687	31.3639	-1.09438	-3.65127	5e-05	0.000578589	yes
au2.g10000	Naive_Btt	Naive_Naive	44.9567	25.9235	-0.794275	-2.72498	5e-05	0.000578589	yes
au2.g10066	Naive_Btt	Naive_Naive	29.0476	20.5324	-0.500513	-1.65877	0.0033	0.0246969	yes
au2.g10104	Naive_Btt	Naive_Naive	72.0398	42.7904	-0.751507	-2.51669	5e-05	0.000578589	yes
au2.g10117	Naive_Btt	Naive_Naive	46.1042	29.6068	-0.638966	-2.15531	0.0002	0.00207754	yes
au2.g10164	Naive_Btt	Naive_Naive	291.833	201.368	-0.53531	-1.77036	0.00255	0.0198188	yes
au2.g10210	Naive_Btt	Naive_Naive	18.3858	13.0788	-0.491359	-1.62313	0.0051	0.0356084	yes
au2.g10222	Naive_Btt	Naive_Naive	17.8752	11.9876	-0.576414	-1.72534	0.00335	0.0250209	yes
au2.g10233	Naive_Btt	Naive_Naive	17.8037	12.8987	-0.464952	-1.54607	0.00735	0.0483382	yes
au2.g10303	Naive_Btt	Naive_Naive	36.565	18.8782	-0.953745	-3.05513	5e-05	0.000578589	yes
au2.g10304	Naive_Btt	Naive_Naive	108.395	33.21	-1.70662	-5.64649	5e-05	0.000578589	yes
au2.g10348	Naive_Btt	Naive_Naive	181.608	109.303	-0.732494	-2.47197	5e-05	0.000578589	yes
au2.g10369	Naive_Btt	Naive_Naive	202.364	145.691	-0.474042	-1.60005	0.00645	0.0433547	yes
au2.g10378	Naive_Btt	Naive_Naive	89.4918	25.9391	-1.78663	-5.84617	5e-05	0.000578589	yes
au2.g10399,au2.g10400	Naive_Btt	Naive_Naive	18.395	12.2494	-0.586597	-1.94705	0.00065	0.00600033	yes
au2.g10409	Naive_Btt	Naive_Naive	20.4272	13.819	-0.563842	-1.88133	0.00075	0.00680381	yes
au2.g10472	Naive_Btt	Naive_Naive	67.5892	47.5583	-0.507095	-1.67262	0.00405	0.0293181	yes
au2.g10537	Naive_Btt	Naive_Naive	1235.09	97.6834	-3.66036	-11.6873	5e-05	0.000578589	yes
au2.g10572	Naive_Btt	Naive_Naive	102.032	42.8715	-1.25094	-4.13497	5e-05	0.000578589	yes
au2.g10601	Naive_Btt	Naive_Naive	115.342	59.4424	-0.956352	-3.21022	5e-05	0.000578589	yes
au2.g10657	Naive_Btt	Naive_Naive	23.4256	16.1837	-0.533543	-1.71016	0.003	0.0227802	yes
au2.g10673	Naive_Btt	Naive_Naive	25.4917	16.615	-0.617543	-1.59331	0.005	0.035036	yes
au2.g10675	Naive_Btt	Naive_Naive	22.0065	15.4644	-0.508978	-1.69196	0.004	0.0290185	yes
au2.g10693	Naive_Btt	Naive_Naive	97.2377	64.7512	-0.586609	-1.98031	0.0006	0.00558809	yes
au2.g10706,au2.g10707,au2.g10715	Naive_Btt	Naive_Naive	34.8844	17.7589	-0.974038	-2.987	5e-05	0.000578589	yes
au2.g10708	Naive_Btt	Naive_Naive	2.313	0.509642	-2.18221	-3.28675	5e-05	0.000578589	yes
au2.g10710	Naive_Btt	Naive_Naive	374.012	226.517	-0.723464	-2.41615	5e-05	0.000578589	yes
au2.g10721	Naive_Btt	Naive_Naive	21.4387	14.0343	-0.61126	-2.00848	0.0004	0.00389239	yes
au2.g10750	Naive_Btt	Naive_Naive	19.9187	5.34572	-1.89767	-5.58734	5e-05	0.000578589	yes
au2.g10773	Naive_Btt	Naive_Naive	17.864	8.29745	-1.10631	-3.2942	5e-05	0.000578589	yes
au2.g10774	Naive_Btt	Naive_Naive	1.19529	0.120689	-3.30799	-3.24803	0.00245	0.019158	yes
au2.g10824	Naive_Btt	Naive_Naive	13.4281	7.31084	-0.877147	-2.69767	5e-05	0.000578589	yes
au2.g10860	Naive_Btt	Naive_Naive	60.148	19.4465	-1.629	-4.89139	5e-05	0.000578589	yes
au2.g9811	Naive_Btt	Naive_Naive	15.8958	10.3197	-0.623241	-1.98471	0.0005	0.00475456	yes
au2.g9818	Naive_Btt	Naive_Naive	39.7076	27.871	-0.510651	-1.64787	0.00465	0.0329548	yes
au2.g9829	Naive_Btt	Naive_Naive	47.3351	34.0069	-0.477082	-1.53857	0.0073	0.0480689	yes
au2.g9831	Naive_Btt	Naive_Naive	829.043	573.524	-0.531592	-1.68012	0.0027	0.0208182	yes
au2.g9860	Naive_Btt	Naive_Naive	94.8315	54.6121	-0.796146	-2.61719	5e-05	0.000578589	yes
au2.g9878	Naive_Btt	Naive_Naive	7064.3	3457.63	-1.03076	-3.258	5e-05	0.000578589	yes
au2.g9879	Naive_Btt	Naive_Naive	4676.6	2051.82	-1.18856	-3.74687	5e-05	0.000578589	yes
au2.g9880	Naive_Btt	Naive_Naive	230.337	132.439	-0.798423	-2.76505	5e-05	0.000578589	yes
au2.g9955	Naive_Btt	Naive_Naive	3.50599	1.92883	-0.862097	-1.67863	0.00525	0.0365062	yes
au2.g9957	Naive_Btt	Naive_Naive	7.03985	4.48617	-0.650061	-1.54792	0.007	0.0463899	yes
au2.g9975	Naive_Btt	Naive_Naive	5.12227	3.28344	-0.641574	-1.61443	0.00755	0.0494181	yes
au2.g10082	Naive_Btt	Naive_Naive	7.39989	4.72948	-0.645822	-1.62242	0.0049	0.0344437	yes
au2.g10088	Naive_Btt	Naive_Naive	56.3517	33.2381	-0.761624	-2.50502	5e-05	0.000578589	yes
au2.g10091	Naive_Btt	Naive_Naive	93.0113	64.9778	-0.517459	-1.74167	0.003	0.0227802	yes
au2.g10114	Naive_Btt	Naive_Naive	169.491	94.8617	-0.837308	-2.81244	5e-05	0.000578589	yes
au2.g10178	Naive_Btt	Naive_Naive	86.3344	46.0934	-0.905374	-2.78044	5e-05	0.000578589	yes
au2.g10213	Naive_Btt	Naive_Naive	280.945	170.565	-0.719966	-2.482	5e-05	0.000578589	yes
au2.g10221	Naive_Btt	Naive_Naive	32.0535	11.5538	-1.47211	-3.20011	5e-05	0.000578589	yes
au2.g10228	Naive_Btt	Naive_Naive	138.57	88.6091	-0.645086	-2.07579	0.0005	0.00475456	yes
au2.g10278	Naive_Btt	Naive_Naive	20.9355	12.2352	-0.774917	-2.60042	5e-05	0.000578589	yes
au2.g10293	Naive_Btt	Naive_Naive	11.6476	4.40701	-1.40216	-3.29402	5e-05	0.000578589	yes
au2.g10299	Naive_Btt	Naive_Naive	34.9576	24.4297	-0.516968	-1.62811	0.00585	0.0399816	yes
au2.g10346	Naive_Btt	Naive_Naive	136.888	19.1617	-2.83669	-5.78603	5e-05	0.000578589	yes
au2.g10379	Naive_Btt	Naive_Naive	18.6077	12.3194	-0.594968	-1.62395	0.0047	0.033246	yes
au2.g10382	Naive_Btt	Naive_Naive	45.2131	29.5233	-0.614886	-2.12396	0.00035	0.00345034	yes
au2.g10453	Naive_Btt	Naive_Naive	30.7086	21.9857	-0.482077	-1.60557	0.0051	0.0356084	yes
au2.g10462	Naive_Btt	Naive_Naive	20.3598	12.6367	-0.68811	-2.00289	0.0011	0.00954253	yes
au2.g10477	Naive_Btt	Naive_Naive	19.034	10.8991	-0.804373	-2.66303	5e-05	0.000578589	yes
au2.g10483	Naive_Btt	Naive_Naive	21.3149	11.5848	-0.879628	-2.90482	5e-05	0.000578589	yes
au2.g10507	Naive_Btt	Naive_Naive	52.4476	35.3669	-0.568479	-1.9079	0.00095	0.00839262	yes
au2.g10520	Naive_Btt	Naive_Naive	12.9621	6.96923	-0.895224	-2.67379	5e-05	0.000578589	yes
au2.g10530	Naive_Btt	Naive_Naive	348.658	244.63	-0.511212	-1.69722	0.00405	0.0293181	yes
au2.g10535	Naive_Btt	Naive_Naive	198.332	130.443	-0.604494	-2.01055	0.00055	0.00516949	yes
au2.g10553,au2.g10554	Naive_Btt	Naive_Naive	47.1732	9.52333	-2.30843	-5.63316	5e-05	0.000578589	yes
au2.g10556	Naive_Btt	Naive_Naive	1.0181	0.260203	-1.96817	-2.36466	0.0011	0.00954253	yes
au2.g10593	Naive_Btt	Naive_Naive	866.741	50.5815	-4.09892	-13.0598	5e-05	0.000578589	yes
au2.g10608	Naive_Btt	Naive_Naive	208.674	117.711	-0.825996	-2.6828	5e-05	0.000578589	yes
au2.g10634	Naive_Btt	Naive_Naive	7.36607	4.56691	-0.689678	-1.79401	0.0016	0.0132721	yes
au2.g10635	Naive_Btt	Naive_Naive	87.3099	30.5152	-1.51662	-5.09586	5e-05	0.000578589	yes
au2.g10672	Naive_Btt	Naive_Naive	47.6904	12.2625	-1.95945	-6.2597	5e-05	0.000578589	yes
au2.g10699	Naive_Btt	Naive_Naive	18.7662	10.2268	-0.875787	-2.31438	5e-05	0.000578589	yes
au2.g10703	Naive_Btt	Naive_Naive	30.4174	10.2428	-1.57029	-3.93066	5e-05	0.000578589	yes
au2.g10735	Naive_Btt	Naive_Naive	70.5365	35.6969	-0.982574	-3.21662	5e-05	0.000578589	yes
au2.g10786	Naive_Btt	Naive_Naive	59.4072	30.566	-0.95871	-3.19761	5e-05	0.000578589	yes
au2.g10795,au2.g10796	Naive_Btt	Naive_Naive	491.14	245.558	-1.00007	-3.27248	5e-05	0.000578589	yes
au2.g10858	Naive_Btt	Naive_Naive	7.48248	3.31118	-1.17617	-2.43593	5e-05	0.000578589	yes
au2.g10859	Naive_Btt	Naive_Naive	96.1208	10.2126	-3.2345	-9.99648	5e-05	0.000578589	yes
au2.g10889	Naive_Btt	Naive_Naive	116.685	79.1202	-0.560504	-1.89346	0.0012	0.0103135	yes
au2.g10894	Naive_Btt	Naive_Naive	24.9948	13.2485	-0.915797	-2.57165	5e-05	0.000578589	yes
au2.g10903	Naive_Btt	Naive_Naive	4.01533	1.72012	-1.22301	-2.4452	0.00015	0.00160116	yes

## Sheet: Naive_Btt_down
gene	sample_1	sample_2	Normalised FPKM sample_1	Normalised FPKM sample_2	log2(fold_change)	cuffdiff test_statistic	p_value	q_value (FDR correction)	significant
au2.g12281	Naive_Btt	Naive_Naive	77.1366	128.829	0.739973	2.46533	0.0001	0.0011045	yes
au2.g12314	Naive_Btt	Naive_Naive	5.28681	14.1331	1.41861	3.73953	5e-05	0.000578589	yes
au2.g12402	Naive_Btt	Naive_Naive	83.9034	143.679	0.776052	2.3794	0.00015	0.00160116	yes
au2.g12405	Naive_Btt	Naive_Naive	2.00401	6.84041	1.77119	5.28576	5e-05	0.000578589	yes
au2.g12455	Naive_Btt	Naive_Naive	54.747	106.742	0.963271	2.86825	5e-05	0.000578589	yes
au2.g12475	Naive_Btt	Naive_Naive	11.3581	29.7948	1.39133	4.48111	5e-05	0.000578589	yes
au2.g12477	Naive_Btt	Naive_Naive	16.6318	24.4616	0.55657	1.71405	0.00325	0.0243808	yes
au2.g12500	Naive_Btt	Naive_Naive	110.588	430.524	1.9609	6.4552	5e-05	0.000578589	yes
au2.g12540	Naive_Btt	Naive_Naive	65.7942	102.617	0.641237	2.14073	0.00035	0.00345034	yes
au2.g12573	Naive_Btt	Naive_Naive	50.419	351.584	2.80183	9.14452	5e-05	0.000578589	yes
au2.g12580	Naive_Btt	Naive_Naive	14.6513	25.2993	0.788069	2.30977	0.00025	0.00254335	yes
au2.g12586	Naive_Btt	Naive_Naive	39.6146	57.2003	0.52999	1.68589	0.00425	0.030529	yes
au2.g12589	Naive_Btt	Naive_Naive	302.727	494.391	0.707633	2.32468	0.0001	0.0011045	yes
au2.g12604	Naive_Btt	Naive_Naive	4.88921	25.723	2.39539	4.68451	5e-05	0.000578589	yes
au2.g12609	Naive_Btt	Naive_Naive	53.5322	165.905	1.63188	5.43575	5e-05	0.000578589	yes
au2.g12655	Naive_Btt	Naive_Naive	115.384	364.054	1.65771	5.44383	5e-05	0.000578589	yes
au2.g12673	Naive_Btt	Naive_Naive	37.0811	65.2638	0.815598	2.34836	5e-05	0.000578589	yes
au2.g12682	Naive_Btt	Naive_Naive	127.839	381.453	1.57718	5.1789	5e-05	0.000578589	yes
au2.g12696	Naive_Btt	Naive_Naive	66.8076	99.5845	0.575909	1.93599	0.00085	0.0076085	yes
au2.g12289	Naive_Btt	Naive_Naive	28.6658	41.5449	0.53534	1.57117	0.007	0.0463899	yes
au2.g12290	Naive_Btt	Naive_Naive	17.31	28.6982	0.729356	2.18878	0.0003	0.00300072	yes
au2.g12386	Naive_Btt	Naive_Naive	6.43043	20.476	1.67095	5.25251	5e-05	0.000578589	yes
au2.g12400	Naive_Btt	Naive_Naive	43.3367	137.768	1.66858	5.52998	5e-05	0.000578589	yes
au2.g12428	Naive_Btt	Naive_Naive	10.1728	24.41	1.26276	3.04408	5e-05	0.000578589	yes
au2.g12429	Naive_Btt	Naive_Naive	87.2202	147.096	0.754029	2.34277	0.0001	0.0011045	yes
au2.g12432	Naive_Btt	Naive_Naive	8.52402	13.4006	0.652688	2.01275	0.00075	0.00680381	yes
au2.g12433	Naive_Btt	Naive_Naive	24.2673	45.3421	0.901835	2.94469	5e-05	0.000578589	yes
au2.g12462	Naive_Btt	Naive_Naive	50.9562	78.8259	0.629413	2.11604	0.0002	0.00207754	yes
au2.g12494	Naive_Btt	Naive_Naive	40.9529	76.5559	0.902547	3.07382	5e-05	0.000578589	yes
au2.g12501	Naive_Btt	Naive_Naive	0.662599	2.05961	1.63617	1.84852	0.0055	0.0379484	yes
au2.g12507	Naive_Btt	Naive_Naive	295.185	635.556	1.1064	3.58635	5e-05	0.000578589	yes
au2.g12536	Naive_Btt	Naive_Naive	32.7284	65.6612	1.0045	3.30841	5e-05	0.000578589	yes
au2.g12546	Naive_Btt	Naive_Naive	61.8377	103.856	0.748022	2.48075	5e-05	0.000578589	yes
au2.g12572	Naive_Btt	Naive_Naive	4.05163	6.85581	0.758826	1.68894	0.00425	0.030529	yes
au2.g12574	Naive_Btt	Naive_Naive	16.6867	173.421	3.3775	10.8295	5e-05	0.000578589	yes
au2.g12671	Naive_Btt	Naive_Naive	1004.4	4383.73	2.12582	6.58694	5e-05	0.000578589	yes
au2.g12686	Naive_Btt	Naive_Naive	3.72197	10.2355	1.45944	3.35609	5e-05	0.000578589	yes
au2.g12689	Naive_Btt	Naive_Naive	46.9006	65.308	0.477653	1.56837	0.00695	0.0460962	yes
au2.g2063	Naive_Btt	Naive_Naive	23.2412	78.1459	1.74949	5.58991	5e-05	0.000578589	yes
au2.g2083	Naive_Btt	Naive_Naive	30.2621	82.2516	1.44253	4.79753	5e-05	0.000578589	yes
au2.g2101	Naive_Btt	Naive_Naive	78.9589	112.479	0.510487	1.70727	0.0033	0.0246969	yes
au2.g2105	Naive_Btt	Naive_Naive	72.6763	127.05	0.80584	2.69355	5e-05	0.000578589	yes
au2.g2159	Naive_Btt	Naive_Naive	34.8824	120.127	1.78399	5.27282	5e-05	0.000578589	yes
au2.g2161	Naive_Btt	Naive_Naive	89.0519	509.629	2.51673	8.25603	5e-05	0.000578589	yes
au2.g2209	Naive_Btt	Naive_Naive	93.0517	312.241	1.74656	5.85838	5e-05	0.000578589	yes
au2.g2213	Naive_Btt	Naive_Naive	57.6229	87.9757	0.610462	1.87462	0.00175	0.0143278	yes
au2.g2255	Naive_Btt	Naive_Naive	1.71062	5.236	1.61394	3.1203	5e-05	0.000578589	yes
au2.g2289	Naive_Btt	Naive_Naive	14.3396	23.5758	0.717303	1.89935	0.00145	0.0121823	yes
au2.g2343	Naive_Btt	Naive_Naive	104.612	158.284	0.597466	1.96495	0.001	0.00878375	yes
au2.g2344	Naive_Btt	Naive_Naive	53.9725	85.4232	0.662402	2.18381	0.00025	0.00254335	yes
au2.g2345	Naive_Btt	Naive_Naive	27.4515	61.7834	1.17034	3.64113	5e-05	0.000578589	yes
au2.g2348	Naive_Btt	Naive_Naive	29.5037	53.7311	0.864861	2.89208	5e-05	0.000578589	yes
au2.g2355	Naive_Btt	Naive_Naive	1.46089	2.47405	0.760027	1.57836	0.0067	0.0447087	yes
au2.g2362	Naive_Btt	Naive_Naive	172.174	254.226	0.562239	1.8753	0.00125	0.010688	yes
au2.g2364	Naive_Btt	Naive_Naive	183.651	302.852	0.721651	2.42074	5e-05	0.000578589	yes
au2.g2400	Naive_Btt	Naive_Naive	473.283	1247.76	1.39857	4.6486	5e-05	0.000578589	yes
au2.g2403	Naive_Btt	Naive_Naive	73.6375	109.538	0.572923	1.95518	0.0009	0.00800108	yes
au2.g2409	Naive_Btt	Naive_Naive	17.3475	62.7272	1.85436	5.96758	5e-05	0.000578589	yes
au2.g2419	Naive_Btt	Naive_Naive	109.814	177.482	0.69261	2.29638	0.0001	0.0011045	yes
au2.g2445	Naive_Btt	Naive_Naive	12.5886	21.0776	0.743593	2.39761	5e-05	0.000578589	yes
au2.g2447	Naive_Btt	Naive_Naive	19.0886	38.6377	1.0173	3.2398	5e-05	0.000578589	yes
au2.g2540	Naive_Btt	Naive_Naive	2.50661	9.71254	1.95411	4.56893	5e-05	0.000578589	yes
au2.g2553	Naive_Btt	Naive_Naive	46.4681	66.3272	0.51336	1.72581	0.0026	0.0201518	yes
au2.g2559	Naive_Btt	Naive_Naive	40.9108	60.64	0.567787	1.88959	0.00165	0.013632	yes
au2.g2570	Naive_Btt	Naive_Naive	20.2493	30.518	0.591783	1.98396	0.00035	0.00345034	yes
au2.g2582	Naive_Btt	Naive_Naive	0.807554	2.03506	1.33344	2.21481	0.0004	0.00389239	yes
au2.g2622	Naive_Btt	Naive_Naive	1.1079	14.7082	3.73072	6.88854	5e-05	0.000578589	yes
au2.g2625	Naive_Btt	Naive_Naive	71.3363	761.497	3.41613	10.2965	5e-05	0.000578589	yes
au2.g2626	Naive_Btt	Naive_Naive	107.893	1112.99	3.36676	10.5579	5e-05	0.000578589	yes
au2.g2645	Naive_Btt	Naive_Naive	47.4512	81.3982	0.778552	2.57874	5e-05	0.000578589	yes
au2.g2677	Naive_Btt	Naive_Naive	99.0049	160.596	0.697866	2.32904	5e-05	0.000578589	yes
au2.g2687	Naive_Btt	Naive_Naive	35.5227	69.9153	0.976865	3.12237	5e-05	0.000578589	yes
au2.g2715	Naive_Btt	Naive_Naive	32.3329	85.835	1.40856	4.70611	5e-05	0.000578589	yes
au2.g2788	Naive_Btt	Naive_Naive	23.1709	40.6096	0.809503	2.73073	5e-05	0.000578589	yes
au2.g2973	Naive_Btt	Naive_Naive	50.1218	73.7596	0.557393	1.75529	0.0024	0.0188204	yes
au2.g2974	Naive_Btt	Naive_Naive	5.27309	8.76377	0.732903	1.90927	0.0009	0.00800108	yes
au2.g2978	Naive_Btt	Naive_Naive	120.279	235.267	0.967912	3.25265	5e-05	0.000578589	yes
au2.g3009	Naive_Btt	Naive_Naive	77.0346	281.92	1.87171	6.21354	5e-05	0.000578589	yes
au2.g3010	Naive_Btt	Naive_Naive	195.017	475.634	1.28626	4.24286	5e-05	0.000578589	yes
au2.g3048	Naive_Btt	Naive_Naive	436.056	618.233	0.503636	1.63816	0.00415	0.0299259	yes
au2.g3055	Naive_Btt	Naive_Naive	30.3619	43.5121	0.519158	1.62589	0.0047	0.033246	yes
au2.g3059	Naive_Btt	Naive_Naive	19.9875	155.135	2.95636	9.66329	5e-05	0.000578589	yes
au2.g3060	Naive_Btt	Naive_Naive	48.4105	131.867	1.44569	4.7632	5e-05	0.000578589	yes
au2.g3071	Naive_Btt	Naive_Naive	7.44817	13.5872	0.867289	1.72273	0.003	0.0227802	yes
au2.g3072	Naive_Btt	Naive_Naive	135.441	212.901	0.652519	2.16072	0.0002	0.00207754	yes
au2.g3091	Naive_Btt	Naive_Naive	193.541	540.336	1.48122	5.62167	5e-05	0.000578589	yes
au2.g3095	Naive_Btt	Naive_Naive	19.3198	46.4696	1.2662	2.91921	5e-05	0.000578589	yes
au2.g3097	Naive_Btt	Naive_Naive	479.972	839.587	0.806731	2.66063	5e-05	0.000578589	yes
au2.g3159	Naive_Btt	Naive_Naive	39.508	58.9567	0.577509	1.92581	0.00095	0.00839262	yes
au2.g3173	Naive_Btt	Naive_Naive	14.6432	22.8686	0.643136	1.96555	0.0007	0.00640451	yes
au2.g3210	Naive_Btt	Naive_Naive	34.4426	84.8065	1.29998	4.35555	5e-05	0.000578589	yes
au2.g3300	Naive_Btt	Naive_Naive	633.227	1601.06	1.33824	4.40318	5e-05	0.000578589	yes
au2.g3327	Naive_Btt	Naive_Naive	127.175	177.774	0.483233	1.60977	0.00605	0.0411327	yes
au2.g3347	Naive_Btt	Naive_Naive	19.0274	59.6109	1.64749	5.59127	5e-05	0.000578589	yes
au2.g3363	Naive_Btt	Naive_Naive	106.322	162.981	0.616268	2.0648	0.0003	0.00300072	yes
au2.g3374	Naive_Btt	Naive_Naive	46.5048	66.3374	0.512442	1.65174	0.0041	0.0296195	yes
au2.g3376	Naive_Btt	Naive_Naive	38.3806	57.988	0.595376	1.97801	0.00065	0.00600033	yes
au2.g3403	Naive_Btt	Naive_Naive	0.364096	1.94028	2.41388	2.49343	0.00095	0.00839262	yes
au2.g3445	Naive_Btt	Naive_Naive	27.2925	38.8573	0.509678	1.74259	0.0034	0.0253217	yes
au2.g2072	Naive_Btt	Naive_Naive	2.73769	4.55944	0.735897	1.63965	0.0047	0.033246	yes
au2.g2085	Naive_Btt	Naive_Naive	4.13836	11.1426	1.42895	3.40514	5e-05	0.000578589	yes
au2.g2097	Naive_Btt	Naive_Naive	59.9098	108.153	0.852204	2.84832	5e-05	0.000578589	yes
au2.g2123	Naive_Btt	Naive_Naive	5.2439	8.30744	0.663763	1.81439	0.0021	0.016794	yes
au2.g2141	Naive_Btt	Naive_Naive	36.5388	89.3199	1.28955	4.22962	5e-05	0.000578589	yes
au2.g2160	Naive_Btt	Naive_Naive	59.9049	151.712	1.34059	4.45092	5e-05	0.000578589	yes
au2.g2204	Naive_Btt	Naive_Naive	6.97358	15.3663	1.13979	3.23469	5e-05	0.000578589	yes
au2.g2222	Naive_Btt	Naive_Naive	19.1489	34.788	0.861328	2.62363	5e-05	0.000578589	yes
au2.g2235	Naive_Btt	Naive_Naive	80.4298	150.833	0.90715	3.05618	5e-05	0.000578589	yes
au2.g2307	Naive_Btt	Naive_Naive	6.18104	10.8242	0.808337	2.63603	5e-05	0.000578589	yes
au2.g2319	Naive_Btt	Naive_Naive	9.72789	18.526	0.92935	2.56649	5e-05	0.000578589	yes
au2.g2324	Naive_Btt	Naive_Naive	51.3354	111.355	1.11714	3.46409	5e-05	0.000578589	yes
au2.g2325	Naive_Btt	Naive_Naive	33.8052	77.3454	1.19407	3.51744	5e-05	0.000578589	yes
au2.g2326	Naive_Btt	Naive_Naive	11.771	28.4935	1.27539	3.24161	5e-05	0.000578589	yes
au2.g2366	Naive_Btt	Naive_Naive	10.8149	20.2276	0.903298	2.58381	5e-05	0.000578589	yes
au2.g2390	Naive_Btt	Naive_Naive	11.1728	16.2644	0.541727	1.7101	0.0035	0.025935	yes
au2.g2411	Naive_Btt	Naive_Naive	3.8905	9.3257	1.26126	2.448	0.00015	0.00160116	yes
au2.g2413	Naive_Btt	Naive_Naive	2.58408	5.36176	1.05305	1.89824	0.00425	0.030529	yes
au2.g2420	Naive_Btt	Naive_Naive	24.9241	92.7185	1.89531	6.44834	5e-05	0.000578589	yes
au2.g2503	Naive_Btt	Naive_Naive	29.2247	83.4945	1.51449	3.77788	5e-05	0.000578589	yes
au2.g2507	Naive_Btt	Naive_Naive	559.693	867.729	0.632609	2.29057	0.00135	0.0114361	yes
au2.g2508	Naive_Btt	Naive_Naive	521.094	879.282	0.754783	2.66246	0.00025	0.00254335	yes
au2.g2510	Naive_Btt	Naive_Naive	358.777	555.638	0.631058	2.12262	0.001	0.00878375	yes
au2.g2511	Naive_Btt	Naive_Naive	211.452	385.103	0.864914	2.75459	5e-05	0.000578589	yes
au2.g2513	Naive_Btt	Naive_Naive	2724.19	3997.5	0.553274	1.90482	0.00285	0.0218115	yes
au2.g2520	Naive_Btt	Naive_Naive	63.6259	97.1103	0.610009	2.04519	0.0008	0.00720956	yes
au2.g2522	Naive_Btt	Naive_Naive	22.8591	38.2068	0.741061	2.29517	5e-05	0.000578589	yes
au2.g2539	Naive_Btt	Naive_Naive	1.49588	3.85137	1.36438	2.77295	5e-05	0.000578589	yes
au2.g2541	Naive_Btt	Naive_Naive	25.1356	498.156	4.30879	13.207	5e-05	0.000578589	yes
au2.g2550	Naive_Btt	Naive_Naive	135.432	729.676	2.42969	8.11534	5e-05	0.000578589	yes
au2.g2554	Naive_Btt	Naive_Naive	37.7289	113.167	1.58471	5.169	5e-05	0.000578589	yes
au2.g2556	Naive_Btt	Naive_Naive	53.0135	101.427	0.936008	3.1417	5e-05	0.000578589	yes
au2.g2579	Naive_Btt	Naive_Naive	111.669	413.089	1.88722	6.25484	5e-05	0.000578589	yes
au2.g2580	Naive_Btt	Naive_Naive	36.3643	182.22	2.32509	7.5894	5e-05	0.000578589	yes
au2.g2581	Naive_Btt	Naive_Naive	25.2947	176.956	2.80649	8.86087	5e-05	0.000578589	yes
au2.g2627	Naive_Btt	Naive_Naive	5.04457	30.3924	2.59091	6.76581	5e-05	0.000578589	yes
au2.g2629	Naive_Btt	Naive_Naive	2.3015	8.23651	1.83946	4.07177	5e-05	0.000578589	yes
au2.g2641,au2.g2642	Naive_Btt	Naive_Naive	32.0793	45.0976	0.491409	1.65936	0.00495	0.0347315	yes
au2.g2643	Naive_Btt	Naive_Naive	226.45	320.285	0.500169	1.66313	0.005	0.035036	yes
au2.g2646	Naive_Btt	Naive_Naive	21.1131	34.1202	0.692486	1.68701	0.00325	0.0243808	yes
au2.g2650	Naive_Btt	Naive_Naive	15.1298	31.9034	1.07632	3.45008	5e-05	0.000578589	yes
au2.g2684	Naive_Btt	Naive_Naive	168.902	351.142	1.05587	3.50253	5e-05	0.000578589	yes
au2.g2708	Naive_Btt	Naive_Naive	33.0061	62.0719	0.911209	2.88271	5e-05	0.000578589	yes
au2.g2721	Naive_Btt	Naive_Naive	104.037	160.201	0.622793	1.82673	0.00425	0.030529	yes
au2.g2743	Naive_Btt	Naive_Naive	21.7973	37.1291	0.768403	2.16163	0.0004	0.00389239	yes
au2.g2762	Naive_Btt	Naive_Naive	20.0872	28.9842	0.528993	1.73519	0.00185	0.015044	yes
au2.g2806	Naive_Btt	Naive_Naive	120.865	347.765	1.52472	5.06901	5e-05	0.000578589	yes
au2.g2859	Naive_Btt	Naive_Naive	12.9895	28.5132	1.13428	2.42786	5e-05	0.000578589	yes
au2.g2861	Naive_Btt	Naive_Naive	0.853344	11.3759	3.73671	5.62461	5e-05	0.000578589	yes
au2.g2862	Naive_Btt	Naive_Naive	332.009	3013.54	3.18216	10.2996	5e-05	0.000578589	yes
au2.g2952	Naive_Btt	Naive_Naive	138.773	205.817	0.568635	1.87258	0.0019	0.0153989	yes
au2.g2967	Naive_Btt	Naive_Naive	22.5386	37.0002	0.715133	2.37529	5e-05	0.000578589	yes
au2.g2972	Naive_Btt	Naive_Naive	338.521	475.724	0.490881	1.63896	0.00545	0.0376674	yes
au2.g3031	Naive_Btt	Naive_Naive	86.4647	136.302	0.656628	2.20846	0.0001	0.0011045	yes
au2.g3051	Naive_Btt	Naive_Naive	0.370434	1.85906	2.32729	3.23281	5e-05	0.000578589	yes
au2.g3092	Naive_Btt	Naive_Naive	367.582	600.904	0.709069	2.73528	0.0004	0.00389239	yes
au2.g3153	Naive_Btt	Naive_Naive	42.9847	121.832	1.50299	4.9805	5e-05	0.000578589	yes
au2.g3172	Naive_Btt	Naive_Naive	64.9499	113.418	0.804249	2.69557	5e-05	0.000578589	yes
au2.g3215	Naive_Btt	Naive_Naive	171.947	400.591	1.22017	4.0651	5e-05	0.000578589	yes
au2.g3216	Naive_Btt	Naive_Naive	108.943	215.19	0.982038	3.24335	5e-05	0.000578589	yes
au2.g3218	Naive_Btt	Naive_Naive	259.957	963.435	1.88991	6.22679	5e-05	0.000578589	yes
au2.g3219	Naive_Btt	Naive_Naive	1784.71	4212.27	1.23891	3.92933	5e-05	0.000578589	yes
au2.g3220	Naive_Btt	Naive_Naive	706.137	2386	1.75657	5.67662	5e-05	0.000578589	yes
au2.g3221	Naive_Btt	Naive_Naive	33.0539	92.3942	1.48298	4.7971	5e-05	0.000578589	yes
au2.g3244	Naive_Btt	Naive_Naive	96.15	194.413	1.01576	3.39043	5e-05	0.000578589	yes
au2.g3326	Naive_Btt	Naive_Naive	57.4862	171.06	1.57321	5.19828	5e-05	0.000578589	yes
au2.g3350	Naive_Btt	Naive_Naive	27.8396	52.1914	0.906675	2.54143	0.0001	0.0011045	yes
au2.g3366	Naive_Btt	Naive_Naive	71.8259	101.752	0.502482	1.6711	0.0039	0.028414	yes
au2.g3372	Naive_Btt	Naive_Naive	142.574	294.706	1.04757	3.57991	5e-05	0.000578589	yes
au2.g3414	Naive_Btt	Naive_Naive	10.0911	17.3621	0.782858	2.35452	5e-05	0.000578589	yes
au2.g3394,au2.g3417	Naive_Btt	Naive_Naive	143.877	242.946	0.7558	2.4627	5e-05	0.000578589	yes
au2.g3418	Naive_Btt	Naive_Naive	76.2105	120.774	0.664243	2.11114	0.0001	0.0011045	yes
au2.g3731	Naive_Btt	Naive_Naive	53.423	126.968	1.24893	4.22954	5e-05	0.000578589	yes
au2.g3732	Naive_Btt	Naive_Naive	0.367783	0.972518	1.40287	1.92861	0.0039	0.028414	yes
au2.g3736	Naive_Btt	Naive_Naive	9.52823	22.4953	1.23934	3.04463	5e-05	0.000578589	yes
au2.g3793	Naive_Btt	Naive_Naive	0.370892	1.21516	1.71207	2.11413	0.00305	0.0231039	yes
au2.g3794	Naive_Btt	Naive_Naive	92.0423	739.135	3.00547	9.54366	5e-05	0.000578589	yes
au2.g3796	Naive_Btt	Naive_Naive	965.542	3617.71	1.90566	6.08432	5e-05	0.000578589	yes
au2.g3802	Naive_Btt	Naive_Naive	13.5211	70.6722	2.38593	7.30529	5e-05	0.000578589	yes
au2.g3816	Naive_Btt	Naive_Naive	7.00685	11.9455	0.769633	1.90073	0.00175	0.0143278	yes
au2.g3817	Naive_Btt	Naive_Naive	6.90873	13.8643	1.00488	2.60283	5e-05	0.000578589	yes
au2.g3888	Naive_Btt	Naive_Naive	12.9716	27.6396	1.09138	3.23187	5e-05	0.000578589	yes
au2.g3897	Naive_Btt	Naive_Naive	41.1179	73.3881	0.835778	2.81425	5e-05	0.000578589	yes
au2.g3994	Naive_Btt	Naive_Naive	49.5184	189.795	1.93841	6.47599	5e-05	0.000578589	yes
au2.g3995	Naive_Btt	Naive_Naive	6.76822	19.4141	1.52025	4.58345	5e-05	0.000578589	yes
au2.g3996	Naive_Btt	Naive_Naive	16.2417	64.6826	1.99367	6.20368	5e-05	0.000578589	yes
au2.g4008	Naive_Btt	Naive_Naive	84.8512	128.25	0.59595	1.75132	0.00395	0.0287086	yes
au2.g4009	Naive_Btt	Naive_Naive	148.567	221.339	0.575146	1.71957	0.00365	0.0268519	yes
au2.g4081	Naive_Btt	Naive_Naive	57.5254	99.3079	0.787708	2.55267	5e-05	0.000578589	yes
au2.g4101	Naive_Btt	Naive_Naive	15.1182	27.3297	0.854185	2.71996	5e-05	0.000578589	yes
au2.g4104	Naive_Btt	Naive_Naive	145.738	202.01	0.471052	1.5714	0.00665	0.044433	yes
au2.g4106	Naive_Btt	Naive_Naive	51.7663	92.5457	0.838153	2.80353	5e-05	0.000578589	yes
au2.g4119	Naive_Btt	Naive_Naive	115.766	160.953	0.475427	1.58884	0.00565	0.0388281	yes
au2.g4126	Naive_Btt	Naive_Naive	49.7234	99.2593	0.997276	3.34579	5e-05	0.000578589	yes
au2.g4129	Naive_Btt	Naive_Naive	55.307	93.2418	0.753517	2.53496	0.0001	0.0011045	yes
au2.g4136	Naive_Btt	Naive_Naive	12.497	55.2325	2.14393	7.04671	5e-05	0.000578589	yes
au2.g4137	Naive_Btt	Naive_Naive	44.2096	85.6651	0.954347	3.19342	5e-05	0.000578589	yes
au2.g4250	Naive_Btt	Naive_Naive	425.163	692.083	0.702928	2.2823	0.00015	0.00160116	yes
au2.g4315	Naive_Btt	Naive_Naive	9.26129	27.4843	1.56932	4.43274	5e-05	0.000578589	yes
au2.g4366	Naive_Btt	Naive_Naive	157.388	264.918	0.751223	3.13526	0.0001	0.0011045	yes
au2.g4421	Naive_Btt	Naive_Naive	8.75119	15.1216	0.789062	2.33927	5e-05	0.000578589	yes
au2.g4427	Naive_Btt	Naive_Naive	25.2807	60.8008	1.26605	4.11121	5e-05	0.000578589	yes
au2.g4454	Naive_Btt	Naive_Naive	79.4454	232.162	1.5471	5.14601	5e-05	0.000578589	yes
au2.g4560	Naive_Btt	Naive_Naive	119.899	202.936	0.75921	2.54036	5e-05	0.000578589	yes
au2.g4614	Naive_Btt	Naive_Naive	1.28998	2.51667	0.964165	1.97513	0.00075	0.00680381	yes
au2.g4650	Naive_Btt	Naive_Naive	14.7274	89.7366	2.60719	7.57828	5e-05	0.000578589	yes
au2.g4756	Naive_Btt	Naive_Naive	115.821	508.691	2.13489	6.61901	5e-05	0.000578589	yes
au2.g4769	Naive_Btt	Naive_Naive	18.1132	31.542	0.800231	2.6765	5e-05	0.000578589	yes
au2.g4770	Naive_Btt	Naive_Naive	27.148	78.7683	1.53677	5.20425	5e-05	0.000578589	yes
au2.g4796	Naive_Btt	Naive_Naive	20.6223	38.3091	0.893483	2.64698	5e-05	0.000578589	yes
au2.g4828	Naive_Btt	Naive_Naive	3.12844	6.12987	0.97041	1.82142	0.0043	0.0308384	yes
au2.g4846	Naive_Btt	Naive_Naive	11.5421	20.7057	0.843119	2.16245	0.0003	0.00300072	yes
au2.g4847	Naive_Btt	Naive_Naive	63.9323	95.3337	0.576441	1.71212	0.0048	0.0338424	yes
au2.g4890	Naive_Btt	Naive_Naive	16.853	58.2002	1.78802	3.83432	5e-05	0.000578589	yes
au2.g4929	Naive_Btt	Naive_Naive	84.9892	149.87	0.818364	2.71977	5e-05	0.000578589	yes
au2.g4934	Naive_Btt	Naive_Naive	87.9775	146.413	0.734837	2.46198	0.0001	0.0011045	yes
au2.g4965	Naive_Btt	Naive_Naive	7.09923	10.5563	0.572373	1.749	0.0031	0.0234172	yes
au2.g5046	Naive_Btt	Naive_Naive	76.5355	106.354	0.474671	1.58327	0.00605	0.0411327	yes
au2.g5064	Naive_Btt	Naive_Naive	23.2262	35.6942	0.619933	2.01454	0.00095	0.00839262	yes
au2.g5072	Naive_Btt	Naive_Naive	644.432	1146.7	0.831386	2.67478	5e-05	0.000578589	yes
au2.g5082	Naive_Btt	Naive_Naive	119.46	254.484	1.09105	3.59112	5e-05	0.000578589	yes
au2.g5166	Naive_Btt	Naive_Naive	28.0591	61.6418	1.13544	3.45798	5e-05	0.000578589	yes
au2.g5177	Naive_Btt	Naive_Naive	29.6726	72.5067	1.28898	4.00399	5e-05	0.000578589	yes
au2.g5187	Naive_Btt	Naive_Naive	122.047	302.857	1.3112	4.13639	5e-05	0.000578589	yes
au2.g5228	Naive_Btt	Naive_Naive	114.235	268.159	1.23108	3.95688	5e-05	0.000578589	yes
au2.g5230	Naive_Btt	Naive_Naive	37.8711	70.3689	0.893842	2.69698	5e-05	0.000578589	yes
au2.g5236	Naive_Btt	Naive_Naive	76.1084	119.316	0.648661	2.17513	0.00015	0.00160116	yes
au2.g5238	Naive_Btt	Naive_Naive	9.24017	17.0296	0.882055	2.29475	0.0002	0.00207754	yes
au2.g5239	Naive_Btt	Naive_Naive	13.5396	33.7508	1.31773	3.87961	5e-05	0.000578589	yes
au2.g3722	Naive_Btt	Naive_Naive	140.714	200.901	0.513726	1.7446	0.00245	0.019158	yes
au2.g3759	Naive_Btt	Naive_Naive	9.94422	26.1243	1.39346	3.96329	5e-05	0.000578589	yes
au2.g3795	Naive_Btt	Naive_Naive	129.05	393.435	1.6082	5.26508	5e-05	0.000578589	yes
au2.g3839	Naive_Btt	Naive_Naive	24.1701	60.9817	1.33515	4.09186	5e-05	0.000578589	yes
au2.g3850	Naive_Btt	Naive_Naive	143.998	211.853	0.557014	1.85034	0.0013	0.01106	yes
au2.g3857	Naive_Btt	Naive_Naive	42.9304	125.687	1.54976	5.23152	5e-05	0.000578589	yes
au2.g3999	Naive_Btt	Naive_Naive	355.223	557.112	0.649244	2.32676	0.0002	0.00207754	yes
au2.g4001	Naive_Btt	Naive_Naive	233.144	402.882	0.789137	2.86851	5e-05	0.000578589	yes
au2.g4010	Naive_Btt	Naive_Naive	1655.87	2343.6	0.501136	1.71189	0.00435	0.0311485	yes
au2.g4025	Naive_Btt	Naive_Naive	41.6416	68.228	0.712339	2.29833	5e-05	0.000578589	yes
au2.g4107	Naive_Btt	Naive_Naive	39.4297	76.1897	0.950314	3.14407	5e-05	0.000578589	yes
au2.g4114	Naive_Btt	Naive_Naive	255.642	476.815	0.899305	2.94509	5e-05	0.000578589	yes
au2.g4120	Naive_Btt	Naive_Naive	62.6053	151.459	1.27457	4.28236	5e-05	0.000578589	yes
au2.g4121	Naive_Btt	Naive_Naive	46.3291	186.237	2.00715	6.60918	5e-05	0.000578589	yes
au2.g4122	Naive_Btt	Naive_Naive	27.8813	80.4212	1.52828	4.96458	5e-05	0.000578589	yes
au2.g4173	Naive_Btt	Naive_Naive	23.9787	33.6992	0.49096	1.65766	0.00525	0.0365062	yes
au2.g4184	Naive_Btt	Naive_Naive	132.646	351.584	1.40629	4.55271	5e-05	0.000578589	yes
au2.g4185	Naive_Btt	Naive_Naive	928.052	1897.27	1.03164	3.27423	5e-05	0.000578589	yes
au2.g4196	Naive_Btt	Naive_Naive	78.5258	216.659	1.46419	4.87443	5e-05	0.000578589	yes
au2.g4268	Naive_Btt	Naive_Naive	35.0921	59.78	0.768515	2.61295	5e-05	0.000578589	yes
au2.g4303	Naive_Btt	Naive_Naive	20.1861	52.0072	1.36535	4.56749	5e-05	0.000578589	yes
au2.g4365	Naive_Btt	Naive_Naive	213.197	393.375	0.883716	4.00956	5e-05	0.000578589	yes
au2.g4453	Naive_Btt	Naive_Naive	2.51837	5.79276	1.20176	2.59662	5e-05	0.000578589	yes
au2.g4487	Naive_Btt	Naive_Naive	93.4444	234.99	1.33042	4.29847	5e-05	0.000578589	yes
au2.g4515	Naive_Btt	Naive_Naive	19.7615	29.0254	0.554626	1.6884	0.0032	0.0240738	yes
au2.g4563	Naive_Btt	Naive_Naive	7.28509	12.7897	0.81196	2.16347	0.00045	0.00432709	yes
au2.g4565	Naive_Btt	Naive_Naive	54.3962	127.139	1.22483	4.13071	5e-05	0.000578589	yes
au2.g4637	Naive_Btt	Naive_Naive	50.4273	97.6648	0.953633	3.02961	5e-05	0.000578589	yes
au2.g4674	Naive_Btt	Naive_Naive	6.79871	11.4277	0.749204	2.14634	5e-05	0.000578589	yes
au2.g4688	Naive_Btt	Naive_Naive	22.0352	44.0053	0.997865	3.30742	5e-05	0.000578589	yes
au2.g4718	Naive_Btt	Naive_Naive	19.0245	99.2894	2.38378	7.57777	5e-05	0.000578589	yes
au2.g4731	Naive_Btt	Naive_Naive	15.9423	80.3191	2.33289	6.54404	5e-05	0.000578589	yes
au2.g4763	Naive_Btt	Naive_Naive	50.0805	158.366	1.66094	5.53779	5e-05	0.000578589	yes
au2.g4780	Naive_Btt	Naive_Naive	25.877	44.6119	0.785762	2.47204	0.0001	0.0011045	yes
au2.g4811	Naive_Btt	Naive_Naive	5.5878	12.6008	1.17316	3.34041	5e-05	0.000578589	yes
au2.g4812	Naive_Btt	Naive_Naive	3.0508	5.66806	0.893666	2.40485	0.0001	0.0011045	yes
au2.g4817	Naive_Btt	Naive_Naive	0.536159	0.997498	0.895653	1.68359	0.00375	0.0274778	yes
au2.g4831	Naive_Btt	Naive_Naive	8.56682	13.9318	0.701554	2.08078	0.00105	0.00916463	yes
au2.g4835	Naive_Btt	Naive_Naive	174.346	671.544	1.94553	6.35008	5e-05	0.000578589	yes
au2.g4886	Naive_Btt	Naive_Naive	14.9554	42.3886	1.50301	4.56654	5e-05	0.000578589	yes
au2.g4903	Naive_Btt	Naive_Naive	4.13604	13.3711	1.69279	3.75911	5e-05	0.000578589	yes
au2.g4923	Naive_Btt	Naive_Naive	25.138	143.962	2.51775	8.24924	5e-05	0.000578589	yes
au2.g4924	Naive_Btt	Naive_Naive	280.857	1419.14	2.33711	7.63998	5e-05	0.000578589	yes
au2.g4940	Naive_Btt	Naive_Naive	6.6167	11.3535	0.778957	2.01948	0.00115	0.00993445	yes
au2.g4987	Naive_Btt	Naive_Naive	77.197	107.907	0.483173	1.666	0.00395	0.0287086	yes
au2.g5017	Naive_Btt	Naive_Naive	41.7806	70.8946	0.762842	2.42439	5e-05	0.000578589	yes
au2.g5061	Naive_Btt	Naive_Naive	13.5501	20.3331	0.585528	1.62918	0.0057	0.0391016	yes
au2.g5066	Naive_Btt	Naive_Naive	11.0425	29.4591	1.41564	2.92402	5e-05	0.000578589	yes
au2.g5068	Naive_Btt	Naive_Naive	33.4405	50.4185	0.592354	1.93888	0.0006	0.00558809	yes
au2.g5069	Naive_Btt	Naive_Naive	5.50264	8.12188	0.561689	1.69345	0.0034	0.0253217	yes
au2.g5128	Naive_Btt	Naive_Naive	16.336	156.017	3.25557	10.5707	5e-05	0.000578589	yes
au2.g5129	Naive_Btt	Naive_Naive	85.0757	120.353	0.500457	1.6578	0.00385	0.028112	yes
au2.g5188	Naive_Btt	Naive_Naive	9.84496	13.9031	0.497949	1.55341	0.00745	0.0488841	yes
au2.g5231	Naive_Btt	Naive_Naive	2.25031	14.733	2.71085	5.00147	5e-05	0.000578589	yes
au2.g5232	Naive_Btt	Naive_Naive	2.7351	21.0118	2.94154	5.25656	5e-05	0.000578589	yes
au2.g5248	Naive_Btt	Naive_Naive	55.4168	80.2434	0.53406	1.8064	0.0019	0.0153989	yes
au2.g5414	Naive_Btt	Naive_Naive	9.59264	55.3409	2.52835	8.11868	5e-05	0.000578589	yes
au2.g5474	Naive_Btt	Naive_Naive	34.8492	77.9977	1.1623	2.77565	5e-05	0.000578589	yes
au2.g5476	Naive_Btt	Naive_Naive	13.9367	24.8062	0.83181	1.93486	0.00145	0.0121823	yes
au2.g5514	Naive_Btt	Naive_Naive	33.292	83.3624	1.32422	4.40675	5e-05	0.000578589	yes
au2.g5515	Naive_Btt	Naive_Naive	52.5259	150.919	1.52268	4.93919	5e-05	0.000578589	yes
au2.g5569	Naive_Btt	Naive_Naive	15.1335	24.1162	0.672258	2.17498	0.0003	0.00300072	yes
au2.g5581	Naive_Btt	Naive_Naive	39.4115	57.6353	0.548335	1.70673	0.00305	0.0231039	yes
au2.g5613	Naive_Btt	Naive_Naive	480.841	1174.36	1.28824	4.17942	5e-05	0.000578589	yes
au2.g5614	Naive_Btt	Naive_Naive	11.8798	66.5627	2.4862	7.77635	5e-05	0.000578589	yes
au2.g5628	Naive_Btt	Naive_Naive	13.4825	23.2961	0.789007	2.47426	5e-05	0.000578589	yes
au2.g5663	Naive_Btt	Naive_Naive	17.9737	41.15	1.195	3.94837	5e-05	0.000578589	yes
au2.g5669	Naive_Btt	Naive_Naive	15.3539	40.0238	1.38225	3.83903	5e-05	0.000578589	yes
au2.g5699	Naive_Btt	Naive_Naive	280.558	658.672	1.23126	4.09942	5e-05	0.000578589	yes
au2.g5700	Naive_Btt	Naive_Naive	225.89	348.179	0.624213	2.05431	0.00035	0.00345034	yes
au2.g5701	Naive_Btt	Naive_Naive	20.3611	55.3633	1.44311	4.50907	5e-05	0.000578589	yes
au2.g5750	Naive_Btt	Naive_Naive	4.10617	7.04752	0.779322	2.3962	5e-05	0.000578589	yes
au2.g5770	Naive_Btt	Naive_Naive	10.3575	19.5796	0.918667	2.79961	5e-05	0.000578589	yes
au2.g5778	Naive_Btt	Naive_Naive	81.0073	138.249	0.771147	2.57695	5e-05	0.000578589	yes
au2.g5788	Naive_Btt	Naive_Naive	0.577441	1.16055	1.00706	1.78992	0.00345	0.0256374	yes
au2.g5796	Naive_Btt	Naive_Naive	36.3941	61.5051	0.757003	2.51912	5e-05	0.000578589	yes
au2.g5885	Naive_Btt	Naive_Naive	25.673	47.148	0.876947	2.72656	5e-05	0.000578589	yes
au2.g5921	Naive_Btt	Naive_Naive	8.6651	17.1263	0.982926	2.92759	5e-05	0.000578589	yes
au2.g5957	Naive_Btt	Naive_Naive	11.4896	29.8104	1.37549	4.25049	5e-05	0.000578589	yes
au2.g5993	Naive_Btt	Naive_Naive	256.183	428.759	0.74299	2.45785	0.0001	0.0011045	yes
au2.g6010	Naive_Btt	Naive_Naive	6.88288	18.8676	1.45483	3.1649	5e-05	0.000578589	yes
au2.g6062	Naive_Btt	Naive_Naive	68.0789	243.571	1.83906	5.43669	5e-05	0.000578589	yes
au2.g6063	Naive_Btt	Naive_Naive	11.8789	24.9023	1.06787	2.946	5e-05	0.000578589	yes
au2.g6180	Naive_Btt	Naive_Naive	73.1257	341.624	2.22396	7.1661	5e-05	0.000578589	yes
au2.g6224	Naive_Btt	Naive_Naive	89.3812	130.788	0.549185	1.83546	0.00165	0.013632	yes
au2.g6229	Naive_Btt	Naive_Naive	6.75175	14.8567	1.13778	2.77097	5e-05	0.000578589	yes
au2.g6285	Naive_Btt	Naive_Naive	77.869	111.598	0.519188	1.66371	0.00455	0.0323407	yes
au2.g6292	Naive_Btt	Naive_Naive	12.9494	19.7514	0.609064	1.97198	0.0008	0.00720956	yes
au2.g6304	Naive_Btt	Naive_Naive	29.4872	582.389	4.30382	13.7765	5e-05	0.000578589	yes
au2.g6305	Naive_Btt	Naive_Naive	11.6421	164.698	3.82241	11.8299	5e-05	0.000578589	yes
au2.g6375	Naive_Btt	Naive_Naive	42.4723	75.9958	0.839399	2.68563	5e-05	0.000578589	yes
au2.g6397	Naive_Btt	Naive_Naive	38.916	66.2825	0.768263	2.5972	5e-05	0.000578589	yes
au2.g6487	Naive_Btt	Naive_Naive	300.288	1021.35	1.76606	5.74479	5e-05	0.000578589	yes
au2.g5375	Naive_Btt	Naive_Naive	14.4506	36.3775	1.33192	3.39493	5e-05	0.000578589	yes
au2.g5411	Naive_Btt	Naive_Naive	15.8334	52.3931	1.72641	4.82594	5e-05	0.000578589	yes
au2.g5446	Naive_Btt	Naive_Naive	143.895	296.64	1.04369	3.38988	5e-05	0.000578589	yes
au2.g5455	Naive_Btt	Naive_Naive	10.7345	19.6788	0.874384	2.9012	5e-05	0.000578589	yes
au2.g5477	Naive_Btt	Naive_Naive	18.39	27.0293	0.555602	1.58784	0.00685	0.0455182	yes
au2.g5560	Naive_Btt	Naive_Naive	20.4606	66.2989	1.69613	5.43575	5e-05	0.000578589	yes
au2.g5563	Naive_Btt	Naive_Naive	35.5212	51.0342	0.522784	1.68439	0.00475	0.0335447	yes
au2.g5567	Naive_Btt	Naive_Naive	52.8246	93.4611	0.823156	2.72306	5e-05	0.000578589	yes
au2.g5645	Naive_Btt	Naive_Naive	51.5383	106.407	1.04588	3.4247	5e-05	0.000578589	yes
au2.g5652	Naive_Btt	Naive_Naive	7.42736	16.9207	1.18787	2.73151	5e-05	0.000578589	yes
au2.g5657	Naive_Btt	Naive_Naive	69.9613	103.097	0.559379	1.87682	0.00105	0.00916463	yes
au2.g5670	Naive_Btt	Naive_Naive	25.8463	51.3369	0.990036	3.06029	5e-05	0.000578589	yes
au2.g5676	Naive_Btt	Naive_Naive	2.79798	5.19122	0.89169	2.4875	0.0001	0.0011045	yes
au2.g5793	Naive_Btt	Naive_Naive	56.3598	93.9104	0.736618	2.47148	5e-05	0.000578589	yes
au2.g5831	Naive_Btt	Naive_Naive	0.582412	1.80283	1.63015	2.19796	0.0021	0.016794	yes
au2.g5862	Naive_Btt	Naive_Naive	52.5945	95.4321	0.859561	2.53152	5e-05	0.000578589	yes
au2.g5887	Naive_Btt	Naive_Naive	167.979	263.486	0.649439	2.31049	0.0002	0.00207754	yes
au2.g5901	Naive_Btt	Naive_Naive	23.2696	53.0588	1.18914	3.61503	5e-05	0.000578589	yes
au2.g5929	Naive_Btt	Naive_Naive	6.80641	11.7025	0.781851	2.21857	5e-05	0.000578589	yes
au2.g5962	Naive_Btt	Naive_Naive	171.337	309.028	0.850903	2.83317	5e-05	0.000578589	yes
au2.g5997	Naive_Btt	Naive_Naive	14.3643	20.3388	0.501744	1.68504	0.00345	0.0256374	yes
au2.g6001	Naive_Btt	Naive_Naive	45.2144	100.89	1.15793	3.72136	5e-05	0.000578589	yes
au2.g6003	Naive_Btt	Naive_Naive	13.2698	49.6926	1.90489	6.20357	5e-05	0.000578589	yes
au2.g6004	Naive_Btt	Naive_Naive	9.77089	24.291	1.31386	3.85411	5e-05	0.000578589	yes
au2.g6011	Naive_Btt	Naive_Naive	425.648	741.01	0.799831	2.95057	0.00015	0.00160116	yes
au2.g6013	Naive_Btt	Naive_Naive	25.0096	34.8773	0.479806	1.65658	0.0057	0.0391016	yes
au2.g6049	Naive_Btt	Naive_Naive	116.848	217.949	0.899353	2.41745	5e-05	0.000578589	yes
au2.g6052	Naive_Btt	Naive_Naive	37.0564	97.8274	1.40052	4.039	5e-05	0.000578589	yes
au2.g6053	Naive_Btt	Naive_Naive	49.9535	313.301	2.64889	7.06685	5e-05	0.000578589	yes
au2.g6055	Naive_Btt	Naive_Naive	55.088	130.18	1.2407	2.95493	5e-05	0.000578589	yes
au2.g6057	Naive_Btt	Naive_Naive	208.259	555.879	1.41639	4.22795	5e-05	0.000578589	yes
au2.g6061	Naive_Btt	Naive_Naive	0.583002	1.69069	1.53604	1.99889	0.0027	0.0208182	yes
au2.g6076	Naive_Btt	Naive_Naive	12.7437	22.3502	0.8105	2.03987	0.0009	0.00800108	yes
au2.g6099	Naive_Btt	Naive_Naive	2.95387	11.8363	2.00254	2.82567	5e-05	0.000578589	yes
au2.g6114	Naive_Btt	Naive_Naive	5.02245	16.4555	1.71211	4.37942	5e-05	0.000578589	yes
au2.g6146	Naive_Btt	Naive_Naive	129.664	186.775	0.526521	1.7737	0.00325	0.0243808	yes
au2.g6160	Naive_Btt	Naive_Naive	71.3791	145.785	1.03027	3.42829	5e-05	0.000578589	yes
au2.g6198	Naive_Btt	Naive_Naive	35.2288	313.598	3.15409	10.0427	5e-05	0.000578589	yes
au2.g6199	Naive_Btt	Naive_Naive	36.4894	79.0785	1.11581	3.64079	5e-05	0.000578589	yes
au2.g6200	Naive_Btt	Naive_Naive	0.898636	2.50751	1.48045	2.36664	0.00025	0.00254335	yes
au2.g6201	Naive_Btt	Naive_Naive	9.74429	60.0835	2.62434	8.34249	5e-05	0.000578589	yes
au2.g6202	Naive_Btt	Naive_Naive	4.6733	89.9967	4.26736	10.7662	5e-05	0.000578589	yes
au2.g6203	Naive_Btt	Naive_Naive	29.5833	357.281	3.5942	11.2191	5e-05	0.000578589	yes
au2.g6238	Naive_Btt	Naive_Naive	38.6429	59.6662	0.626709	2.09721	0.00055	0.00516949	yes
au2.g6294	Naive_Btt	Naive_Naive	40.4944	81.9158	1.01642	3.4038	5e-05	0.000578589	yes
au2.g6392	Naive_Btt	Naive_Naive	4.45714	7.46259	0.743558	2.18021	0.0002	0.00207754	yes
au2.g6394	Naive_Btt	Naive_Naive	9.89653	24.0027	1.2782	3.81561	5e-05	0.000578589	yes
au2.g6395	Naive_Btt	Naive_Naive	15.9034	47.9936	1.59351	5.16451	5e-05	0.000578589	yes
au2.g6398	Naive_Btt	Naive_Naive	2.93828	6.91208	1.23415	2.6382	5e-05	0.000578589	yes
au2.g6400	Naive_Btt	Naive_Naive	278.606	968.136	1.79698	5.88465	5e-05	0.000578589	yes
au2.g6418	Naive_Btt	Naive_Naive	9.64626	162.01	4.06997	5.33878	5e-05	0.000578589	yes
au2.g6452	Naive_Btt	Naive_Naive	42.4552	92.6069	1.12518	3.6793	5e-05	0.000578589	yes
au2.g6464	Naive_Btt	Naive_Naive	20.456	84.425	2.04514	6.84427	5e-05	0.000578589	yes
au2.g6465	Naive_Btt	Naive_Naive	16.3132	121.857	2.90107	9.53782	5e-05	0.000578589	yes
au2.g6486	Naive_Btt	Naive_Naive	1135.61	2599.89	1.19498	3.80864	5e-05	0.000578589	yes
au2.g6491	Naive_Btt	Naive_Naive	14.5283	39.9868	1.46066	4.41545	5e-05	0.000578589	yes
au2.g6494	Naive_Btt	Naive_Naive	3.69977	9.62359	1.37914	3.06567	5e-05	0.000578589	yes
au2.g6657	Naive_Btt	Naive_Naive	190.162	310.634	0.707989	2.33655	5e-05	0.000578589	yes
au2.g6679	Naive_Btt	Naive_Naive	47.9747	102.063	1.08911	3.68579	5e-05	0.000578589	yes
au2.g6687	Naive_Btt	Naive_Naive	88.3295	186.321	1.07682	3.59145	5e-05	0.000578589	yes
au2.g6699	Naive_Btt	Naive_Naive	29.5487	108.609	1.87798	5.66156	5e-05	0.000578589	yes
au2.g6700	Naive_Btt	Naive_Naive	113.952	819.586	2.84647	9.50513	5e-05	0.000578589	yes
au2.g6701	Naive_Btt	Naive_Naive	12.874	42.4972	1.7229	5.64663	5e-05	0.000578589	yes
au2.g6702	Naive_Btt	Naive_Naive	18.6754	72.5988	1.95881	6.08761	5e-05	0.000578589	yes
au2.g6703	Naive_Btt	Naive_Naive	40.3908	62.9439	0.64004	1.92427	0.0009	0.00800108	yes
au2.g6705	Naive_Btt	Naive_Naive	59.412	178.435	1.58657	5.26014	5e-05	0.000578589	yes
au2.g6707	Naive_Btt	Naive_Naive	59.351	140.901	1.24734	4.17137	5e-05	0.000578589	yes
au2.g6708	Naive_Btt	Naive_Naive	1026.02	1834.54	0.838356	2.68434	5e-05	0.000578589	yes
au2.g6709	Naive_Btt	Naive_Naive	63.5436	302.934	2.25319	7.27837	5e-05	0.000578589	yes
au2.g6712	Naive_Btt	Naive_Naive	99.5508	313.995	1.65724	5.44523	5e-05	0.000578589	yes
au2.g6713	Naive_Btt	Naive_Naive	1045.31	2146.71	1.03819	3.34142	5e-05	0.000578589	yes
au2.g6717	Naive_Btt	Naive_Naive	23.1622	68.9669	1.57414	5.17832	5e-05	0.000578589	yes
au2.g6735	Naive_Btt	Naive_Naive	12.8175	21.1141	0.720092	2.15899	0.00035	0.00345034	yes
au2.g6741	Naive_Btt	Naive_Naive	24.9639	39.6372	0.66701	2.0908	0.00035	0.00345034	yes
au2.g6811	Naive_Btt	Naive_Naive	205.004	1098.84	2.42226	7.91897	5e-05	0.000578589	yes
au2.g6848	Naive_Btt	Naive_Naive	9.48467	17.5298	0.886142	1.83153	0.00215	0.0171423	yes
au2.g6856	Naive_Btt	Naive_Naive	5.93769	40.4851	2.76942	7.03141	5e-05	0.000578589	yes
au2.g6942	Naive_Btt	Naive_Naive	6.71823	24.4038	1.86095	5.27328	5e-05	0.000578589	yes
au2.g6985	Naive_Btt	Naive_Naive	6.89064	22.6681	1.71795	3.44689	5e-05	0.000578589	yes
au2.g6997	Naive_Btt	Naive_Naive	16.5026	25.8222	0.64592	1.84797	0.00185	0.015044	yes
au2.g6999	Naive_Btt	Naive_Naive	12.7473	20.7924	0.705864	2.33529	5e-05	0.000578589	yes
au2.g7018	Naive_Btt	Naive_Naive	0.384336	0.993292	1.36985	2.58306	5e-05	0.000578589	yes
au2.g7024	Naive_Btt	Naive_Naive	69.9766	112.903	0.690142	1.73806	0.00275	0.0211541	yes
au2.g7063	Naive_Btt	Naive_Naive	28.5498	73.7712	1.36958	4.48219	5e-05	0.000578589	yes
au2.g7079	Naive_Btt	Naive_Naive	21.8758	39.9838	0.87008	2.77031	5e-05	0.000578589	yes
au2.g7101	Naive_Btt	Naive_Naive	29.9096	43.7081	0.547292	1.94122	0.0016	0.0132721	yes
au2.g7115	Naive_Btt	Naive_Naive	6.71895	19.4847	1.53603	3.77921	5e-05	0.000578589	yes
au2.g7123	Naive_Btt	Naive_Naive	19.9383	31.3153	0.651324	2.14105	0.0001	0.0011045	yes
au2.g7169,au2.g7187	Naive_Btt	Naive_Naive	41.3331	172.259	2.05921	6.73814	5e-05	0.000578589	yes
au2.g7235	Naive_Btt	Naive_Naive	234.215	430.163	0.877053	2.8926	5e-05	0.000578589	yes
au2.g7265	Naive_Btt	Naive_Naive	0.688998	1.41803	1.04132	1.65501	0.0069	0.045813	yes
au2.g7411	Naive_Btt	Naive_Naive	18.2931	44.8023	1.29227	4.04366	5e-05	0.000578589	yes
au2.g7418	Naive_Btt	Naive_Naive	61.5606	296.692	2.26889	7.45969	5e-05	0.000578589	yes
au2.g7438	Naive_Btt	Naive_Naive	110.477	310.28	1.48983	4.94917	5e-05	0.000578589	yes
au2.g7456	Naive_Btt	Naive_Naive	183.965	296.857	0.690334	2.2979	0.0001	0.0011045	yes
au2.g7466	Naive_Btt	Naive_Naive	9.18816	20.5476	1.16112	3.72589	5e-05	0.000578589	yes
au2.g7467	Naive_Btt	Naive_Naive	5.42841	12.2638	1.17581	3.88611	5e-05	0.000578589	yes
au2.g7468	Naive_Btt	Naive_Naive	50.2134	89.5005	0.833822	2.7826	5e-05	0.000578589	yes
au2.g7473	Naive_Btt	Naive_Naive	557.624	1114.81	0.999429	3.26184	5e-05	0.000578589	yes
au2.g7541	Naive_Btt	Naive_Naive	30.7353	56.407	0.875977	2.74141	5e-05	0.000578589	yes
au2.g7543	Naive_Btt	Naive_Naive	67.0082	136.607	1.02762	3.43169	5e-05	0.000578589	yes
au2.g7588	Naive_Btt	Naive_Naive	38.2751	134.932	1.81775	4.10661	5e-05	0.000578589	yes
au2.g7589	Naive_Btt	Naive_Naive	56.7367	79.0547	0.478568	1.60685	0.00495	0.0347315	yes
au2.g7636	Naive_Btt	Naive_Naive	133.144	271.688	1.02897	3.29928	5e-05	0.000578589	yes
au2.g7637	Naive_Btt	Naive_Naive	928.246	1536.02	0.726619	2.37096	5e-05	0.000578589	yes
au2.g7690	Naive_Btt	Naive_Naive	42.0069	74.8508	0.833391	2.80449	5e-05	0.000578589	yes
au2.g7702	Naive_Btt	Naive_Naive	41.7285	61.0091	0.54799	1.84075	0.00195	0.0157468	yes
au2.g7705	Naive_Btt	Naive_Naive	93.2434	129.634	0.47537	1.57252	0.00565	0.0388281	yes
au2.g7707	Naive_Btt	Naive_Naive	1.29814	5.22901	2.01009	4.41987	5e-05	0.000578589	yes
au2.g7709	Naive_Btt	Naive_Naive	13.2002	28.8781	1.12942	3.26657	5e-05	0.000578589	yes
au2.g7712	Naive_Btt	Naive_Naive	1.07148	2.27309	1.08505	2.56989	5e-05	0.000578589	yes
au2.g7715	Naive_Btt	Naive_Naive	75.6753	265.18	1.80908	5.98308	5e-05	0.000578589	yes
au2.g7739	Naive_Btt	Naive_Naive	52.0083	251.021	2.271	7.38034	5e-05	0.000578589	yes
au2.g7755	Naive_Btt	Naive_Naive	19.6247	56.0074	1.51295	4.2509	5e-05	0.000578589	yes
au2.g7765	Naive_Btt	Naive_Naive	28.5797	42.005	0.555568	1.88386	0.0016	0.0132721	yes
au2.g7793	Naive_Btt	Naive_Naive	68.1751	145.536	1.09406	3.71529	5e-05	0.000578589	yes
au2.g7803	Naive_Btt	Naive_Naive	25.2999	44.5535	0.816408	1.89338	0.0012	0.0103135	yes
au2.g7804	Naive_Btt	Naive_Naive	115.32	193.568	0.747189	2.20532	0.00025	0.00254335	yes
au2.g7805	Naive_Btt	Naive_Naive	88.7243	191.121	1.10709	3.21229	5e-05	0.000578589	yes
au2.g7850	Naive_Btt	Naive_Naive	3.79056	7.86201	1.05249	2.7323	5e-05	0.000578589	yes
au2.g7866	Naive_Btt	Naive_Naive	863.583	1556.51	0.849905	2.74679	5e-05	0.000578589	yes
au2.g7870	Naive_Btt	Naive_Naive	7.07086	17.9278	1.34224	3.50965	5e-05	0.000578589	yes
au2.g7911	Naive_Btt	Naive_Naive	14.3768	31.1239	1.11428	2.96451	5e-05	0.000578589	yes
au2.g7933	Naive_Btt	Naive_Naive	69.2392	165.706	1.25896	4.20653	5e-05	0.000578589	yes
au2.g8004	Naive_Btt	Naive_Naive	36.8609	69.1898	0.908467	2.55536	5e-05	0.000578589	yes
au2.g8005	Naive_Btt	Naive_Naive	519.227	882.129	0.764625	2.55209	5e-05	0.000578589	yes
au2.g6656	Naive_Btt	Naive_Naive	3.01456	5.61593	0.897577	2.08106	0.0008	0.00720956	yes
au2.g6686	Naive_Btt	Naive_Naive	3.63198	7.92974	1.12652	1.88164	0.00215	0.0171423	yes
au2.g6690	Naive_Btt	Naive_Naive	149.717	1076.34	2.84582	9.27228	5e-05	0.000578589	yes
au2.g6698	Naive_Btt	Naive_Naive	4.22622	18.5309	2.13249	5.73547	5e-05	0.000578589	yes
au2.g6704	Naive_Btt	Naive_Naive	28.2796	98.6568	1.80266	5.83119	5e-05	0.000578589	yes
au2.g6706	Naive_Btt	Naive_Naive	80.5016	168.16	1.06274	3.51715	5e-05	0.000578589	yes
au2.g6710	Naive_Btt	Naive_Naive	191.842	945.35	2.30093	7.53419	5e-05	0.000578589	yes
au2.g6711	Naive_Btt	Naive_Naive	35.0171	240.921	2.78243	8.6692	5e-05	0.000578589	yes
au2.g6714	Naive_Btt	Naive_Naive	35.2761	130.614	1.88855	6.19049	5e-05	0.000578589	yes
au2.g6715	Naive_Btt	Naive_Naive	23.0797	47.7672	1.04939	2.86493	5e-05	0.000578589	yes
au2.g6716	Naive_Btt	Naive_Naive	96.839	433.309	2.16173	7.00878	5e-05	0.000578589	yes
au2.g6794	Naive_Btt	Naive_Naive	84.5787	193.913	1.19704	4.01654	5e-05	0.000578589	yes
au2.g6838	Naive_Btt	Naive_Naive	75.6376	135.586	0.842028	2.72635	0.00025	0.00254335	yes
au2.g6839	Naive_Btt	Naive_Naive	78.6299	221.483	1.49405	4.30691	5e-05	0.000578589	yes
au2.g6840	Naive_Btt	Naive_Naive	103.768	233.414	1.16953	3.64707	5e-05	0.000578589	yes
au2.g6841	Naive_Btt	Naive_Naive	81.9889	201.144	1.29473	3.55678	5e-05	0.000578589	yes
au2.g6842	Naive_Btt	Naive_Naive	45.359	184.609	2.02501	5.63697	5e-05	0.000578589	yes
au2.g6843	Naive_Btt	Naive_Naive	47.2473	200.069	2.08219	5.45511	5e-05	0.000578589	yes
au2.g6844	Naive_Btt	Naive_Naive	25.1563	124.35	2.30541	6.89514	5e-05	0.000578589	yes
au2.g6845	Naive_Btt	Naive_Naive	1.9141	22.0142	3.5237	5.52509	5e-05	0.000578589	yes
au2.g6846	Naive_Btt	Naive_Naive	3.08679	8.27369	1.42242	2.42264	0.0015	0.0125459	yes
au2.g6847	Naive_Btt	Naive_Naive	73.6207	179.081	1.28243	3.64902	5e-05	0.000578589	yes
au2.g6891	Naive_Btt	Naive_Naive	3.89478	11.0723	1.50734	3.87839	5e-05	0.000578589	yes
au2.g6943	Naive_Btt	Naive_Naive	6.44836	20.6185	1.67694	5.19905	5e-05	0.000578589	yes
au2.g6954	Naive_Btt	Naive_Naive	5.121	14.5872	1.5102	4.57781	5e-05	0.000578589	yes
au2.g6955	Naive_Btt	Naive_Naive	9.47959	13.8859	0.550722	1.73445	0.00275	0.0211541	yes
au2.g6956	Naive_Btt	Naive_Naive	10.9155	20.0265	0.875532	2.77183	5e-05	0.000578589	yes
au2.g6981	Naive_Btt	Naive_Naive	0.318245	0.676087	1.08707	1.78264	0.0047	0.033246	yes
au2.g6998	Naive_Btt	Naive_Naive	7.04022	12.8407	0.86703	2.76427	5e-05	0.000578589	yes
au2.g7012	Naive_Btt	Naive_Naive	1125.55	2489.24	1.14508	3.66158	5e-05	0.000578589	yes
au2.g7074	Naive_Btt	Naive_Naive	45.9178	74.7545	0.703105	2.30672	0.0002	0.00207754	yes
au2.g7105	Naive_Btt	Naive_Naive	217.892	325.767	0.580227	1.91456	0.0011	0.00954253	yes
au2.g7134	Naive_Btt	Naive_Naive	45.7128	109.031	1.25406	4.15233	5e-05	0.000578589	yes
au2.g7141	Naive_Btt	Naive_Naive	46.7807	74.4818	0.670973	2.21734	0.0001	0.0011045	yes
au2.g7164	Naive_Btt	Naive_Naive	27.6171	40.6063	0.556141	1.90787	0.00135	0.0114361	yes
au2.g7246	Naive_Btt	Naive_Naive	85.6494	121.717	0.507022	1.68078	0.00355	0.0262435	yes
au2.g7268	Naive_Btt	Naive_Naive	3.2635	5.64608	0.790828	1.74693	0.00415	0.0299259	yes
au2.g7270	Naive_Btt	Naive_Naive	31.6488	45.1694	0.513195	1.75683	0.00375	0.0274778	yes
au2.g7286	Naive_Btt	Naive_Naive	16.2998	23.7231	0.541435	1.80856	0.0013	0.01106	yes
au2.g7294	Naive_Btt	Naive_Naive	8.50046	13.592	0.677141	2.16148	0.00015	0.00160116	yes
au2.g7301	Naive_Btt	Naive_Naive	43.6086	137.749	1.65936	5.50006	5e-05	0.000578589	yes
au2.g7302	Naive_Btt	Naive_Naive	128.77	550.99	2.09722	6.86701	5e-05	0.000578589	yes
au2.g7309	Naive_Btt	Naive_Naive	63.7916	90.605	0.506224	1.70759	0.0042	0.0302343	yes
au2.g7311	Naive_Btt	Naive_Naive	43.1422	60.8672	0.496565	1.66697	0.00475	0.0335447	yes
au2.g7384	Naive_Btt	Naive_Naive	304.556	505.53	0.731086	2.44596	5e-05	0.000578589	yes
au2.g7455	Naive_Btt	Naive_Naive	23.4724	54.0837	1.20423	3.48576	5e-05	0.000578589	yes
au2.g7531	Naive_Btt	Naive_Naive	182.226	255.537	0.487801	1.62798	0.00465	0.0329548	yes
au2.g7593	Naive_Btt	Naive_Naive	88.4398	166.588	0.913516	3.04992	5e-05	0.000578589	yes
au2.g7627	Naive_Btt	Naive_Naive	26.9538	46.2399	0.778652	2.39199	5e-05	0.000578589	yes
au2.g7633	Naive_Btt	Naive_Naive	38.2848	73.6285	0.943494	2.24105	0.0004	0.00389239	yes
au2.g7635	Naive_Btt	Naive_Naive	7.62219	14.2658	0.904286	1.88944	0.00085	0.0076085	yes
au2.g7673	Naive_Btt	Naive_Naive	6.29911	40.3215	2.67833	7.40311	5e-05	0.000578589	yes
au2.g7710	Naive_Btt	Naive_Naive	200.762	349.574	0.800114	2.626	5e-05	0.000578589	yes
au2.g7756	Naive_Btt	Naive_Naive	64.4716	120.935	0.907497	3.02949	5e-05	0.000578589	yes
au2.g7772	Naive_Btt	Naive_Naive	14.6567	25.1772	0.780553	2.30738	0.0001	0.0011045	yes
au2.g7794	Naive_Btt	Naive_Naive	41.7265	65.0376	0.640312	2.14934	0.00025	0.00254335	yes
au2.g7849	Naive_Btt	Naive_Naive	24.4026	35.3202	0.533458	1.67865	0.00395	0.0287086	yes
au2.g7860	Naive_Btt	Naive_Naive	18.8828	29.9794	0.666904	1.71174	0.0034	0.0253217	yes
au2.g7861	Naive_Btt	Naive_Naive	483.326	1044.51	1.11177	3.58201	5e-05	0.000578589	yes
au2.g7864	Naive_Btt	Naive_Naive	322.427	618.325	0.939391	3.1031	5e-05	0.000578589	yes
au2.g7868	Naive_Btt	Naive_Naive	8.28784	18.4997	1.15843	2.18261	0.0005	0.00475456	yes
au2.g7925	Naive_Btt	Naive_Naive	23.7342	35.6923	0.588645	1.93179	0.0008	0.00720956	yes
au2.g7945	Naive_Btt	Naive_Naive	69.9419	321.098	2.19879	7.28928	5e-05	0.000578589	yes
au2.g7986	Naive_Btt	Naive_Naive	31.0202	67.3291	1.11802	3.57384	5e-05	0.000578589	yes
au2.g7995	Naive_Btt	Naive_Naive	108.394	247.498	1.19114	3.84597	5e-05	0.000578589	yes
au2.g8006	Naive_Btt	Naive_Naive	10.0237	16.3698	0.707617	1.84245	0.00245	0.019158	yes
au2.g8036	Naive_Btt	Naive_Naive	63.8554	143.858	1.17176	3.94459	5e-05	0.000578589	yes
au2.g8052	Naive_Btt	Naive_Naive	27.0271	46.9175	0.795721	2.6825	5e-05	0.000578589	yes
au2.g8064	Naive_Btt	Naive_Naive	25.8416	36.4329	0.495545	1.59305	0.00595	0.0405586	yes
au2.g8077	Naive_Btt	Naive_Naive	77.0116	153.021	0.990581	3.22893	5e-05	0.000578589	yes
au2.g6	Naive_Btt	Naive_Naive	20.3092	37.9238	0.900969	3.04097	5e-05	0.000578589	yes
au2.g15	Naive_Btt	Naive_Naive	11.9551	19.7064	0.721032	2.11467	0.00025	0.00254335	yes
au2.g96	Naive_Btt	Naive_Naive	7.02787	11.3574	0.692472	1.80452	0.002	0.0160894	yes
au2.g97	Naive_Btt	Naive_Naive	324.674	465.578	0.520034	1.71283	0.00285	0.0218115	yes
au2.g123	Naive_Btt	Naive_Naive	191.228	279.233	0.546177	1.82112	0.00125	0.010688	yes
au2.g132	Naive_Btt	Naive_Naive	9.91959	21.9095	1.1432	3.21407	5e-05	0.000578589	yes
au2.g134	Naive_Btt	Naive_Naive	37.7556	98.3995	1.38196	4.52029	5e-05	0.000578589	yes
au2.g148	Naive_Btt	Naive_Naive	2.4406	11.4549	2.23066	6.45254	5e-05	0.000578589	yes
au2.g161	Naive_Btt	Naive_Naive	36.9254	73.8458	0.999903	3.33699	5e-05	0.000578589	yes
au2.g174	Naive_Btt	Naive_Naive	15.5505	23.8218	0.615324	1.92129	0.00055	0.00516949	yes
au2.g196	Naive_Btt	Naive_Naive	5.02034	221.624	5.46418	14.3829	5e-05	0.000578589	yes
au2.g204	Naive_Btt	Naive_Naive	42.0118	61.3329	0.545867	1.82152	0.0021	0.016794	yes
au2.g293	Naive_Btt	Naive_Naive	69.8834	174.577	1.32084	4.42773	5e-05	0.000578589	yes
au2.g297	Naive_Btt	Naive_Naive	40.9923	110.96	1.43661	4.80996	5e-05	0.000578589	yes
au2.g311	Naive_Btt	Naive_Naive	4.63365	8.12468	0.81016	2.11508	0.0001	0.0011045	yes
au2.g320	Naive_Btt	Naive_Naive	54.6295	99.5098	0.86516	2.69932	5e-05	0.000578589	yes
au2.g324	Naive_Btt	Naive_Naive	3.23162	5.18305	0.681546	1.64677	0.0066	0.0441673	yes
au2.g335	Naive_Btt	Naive_Naive	23.4617	36.5378	0.639086	1.89126	0.00095	0.00839262	yes
au2.g351	Naive_Btt	Naive_Naive	4.61791	9.48926	1.03906	2.57267	5e-05	0.000578589	yes
au2.g359	Naive_Btt	Naive_Naive	620.077	928.401	0.582299	1.8941	0.00045	0.00432709	yes
au2.g360	Naive_Btt	Naive_Naive	158.23	238.64	0.592813	1.98561	0.0007	0.00640451	yes
au2.g377	Naive_Btt	Naive_Naive	127.073	537.868	2.0816	6.8895	5e-05	0.000578589	yes
au2.g390	Naive_Btt	Naive_Naive	791.729	1349.33	0.76917	2.50445	5e-05	0.000578589	yes
au2.g402	Naive_Btt	Naive_Naive	8.2053	18.1644	1.14648	2.96644	5e-05	0.000578589	yes
au2.g418	Naive_Btt	Naive_Naive	45.5498	229.658	2.33397	7.59216	5e-05	0.000578589	yes
au2.g424	Naive_Btt	Naive_Naive	178.724	785.715	2.13627	7.05317	5e-05	0.000578589	yes
au2.g429	Naive_Btt	Naive_Naive	97.7396	364.25	1.89791	6.14336	5e-05	0.000578589	yes
au2.g484	Naive_Btt	Naive_Naive	16.3149	32.7979	1.00741	3.24463	5e-05	0.000578589	yes
au2.g542	Naive_Btt	Naive_Naive	24.8766	42.5565	0.774587	2.34577	0.00015	0.00160116	yes
au2.g597	Naive_Btt	Naive_Naive	2.21729	4.11356	0.891588	2.09301	0.00045	0.00432709	yes
au2.g604,au2.g605	Naive_Btt	Naive_Naive	14.0625	21.181	0.590921	1.77854	0.00235	0.0184892	yes
au2.g606	Naive_Btt	Naive_Naive	16.9164	39.0622	1.20735	3.83613	5e-05	0.000578589	yes
au2.g610	Naive_Btt	Naive_Naive	13.4434	30.4737	1.18067	3.65767	5e-05	0.000578589	yes
au2.g634	Naive_Btt	Naive_Naive	14.8152	23.6311	0.67361	1.93532	0.0009	0.00800108	yes
au2.g637	Naive_Btt	Naive_Naive	43.6929	66.7535	0.611444	2.00377	0.0006	0.00558809	yes
au2.g642	Naive_Btt	Naive_Naive	1.14149	2.2894	1.00405	1.99009	0.0016	0.0132721	yes
au2.g667	Naive_Btt	Naive_Naive	454.958	644.527	0.502509	1.61783	0.00515	0.0359121	yes
au2.g676	Naive_Btt	Naive_Naive	173.552	530.72	1.61259	5.31537	5e-05	0.000578589	yes
au2.g677	Naive_Btt	Naive_Naive	11.1026	33.7694	1.60482	4.89297	5e-05	0.000578589	yes
au2.g684	Naive_Btt	Naive_Naive	91.6728	161.148	0.81382	2.30811	0.0001	0.0011045	yes
au2.g687	Naive_Btt	Naive_Naive	120.753	231.368	0.938126	2.62066	5e-05	0.000578589	yes
au2.g688	Naive_Btt	Naive_Naive	46.5545	94.4735	1.02099	2.82579	5e-05	0.000578589	yes
au2.g700	Naive_Btt	Naive_Naive	26.148	65.8607	1.33272	4.36494	5e-05	0.000578589	yes
au2.g742	Naive_Btt	Naive_Naive	56.5961	90.5412	0.677872	2.27402	0.0002	0.00207754	yes
au2.g22	Naive_Btt	Naive_Naive	21.531	33.1082	0.62077	1.76035	0.00225	0.0178151	yes
au2.g35	Naive_Btt	Naive_Naive	22.5581	41.7899	0.889513	2.27942	5e-05	0.000578589	yes
au2.g52	Naive_Btt	Naive_Naive	39.7519	58.6614	0.561387	1.88834	0.0014	0.0118089	yes
au2.g98	Naive_Btt	Naive_Naive	40.6226	63.8848	0.653189	2.22283	0.00025	0.00254335	yes
au2.g100	Naive_Btt	Naive_Naive	17.5955	28.5386	0.69771	1.99455	0.00055	0.00516949	yes
au2.g136	Naive_Btt	Naive_Naive	7.37895	14.8686	1.01079	2.96535	5e-05	0.000578589	yes
au2.g138	Naive_Btt	Naive_Naive	6.79346	21.4914	1.66154	5.62632	5e-05	0.000578589	yes
au2.g147	Naive_Btt	Naive_Naive	11.4911	102.948	3.16331	9.30624	5e-05	0.000578589	yes
au2.g171	Naive_Btt	Naive_Naive	1.33708	4.24722	1.66743	4.10692	5e-05	0.000578589	yes
au2.g178	Naive_Btt	Naive_Naive	11.696	63.8829	2.44942	7.86973	5e-05	0.000578589	yes
au2.g199	Naive_Btt	Naive_Naive	84.9009	346.436	2.02874	6.61567	5e-05	0.000578589	yes
au2.g292	Naive_Btt	Naive_Naive	139.506	364.681	1.38631	4.60585	5e-05	0.000578589	yes
au2.g323	Naive_Btt	Naive_Naive	4.39424	7.41167	0.754184	1.82241	0.0025	0.0194916	yes
au2.g328	Naive_Btt	Naive_Naive	45.0897	88.3499	0.970428	3.15246	5e-05	0.000578589	yes
au2.g371	Naive_Btt	Naive_Naive	9.54953	17.578	0.880274	2.56758	5e-05	0.000578589	yes
au2.g382	Naive_Btt	Naive_Naive	160.647	300.114	0.901616	2.98691	5e-05	0.000578589	yes
au2.g409	Naive_Btt	Naive_Naive	39.3548	337.875	3.10188	10.1566	5e-05	0.000578589	yes
au2.g426	Naive_Btt	Naive_Naive	0.620513	1.61502	1.38001	2.15652	0.0008	0.00720956	yes
au2.g430	Naive_Btt	Naive_Naive	19.4403	36.0794	0.892124	2.57243	5e-05	0.000578589	yes
au2.g441	Naive_Btt	Naive_Naive	9.24009	25.4314	1.46063	3.55739	5e-05	0.000578589	yes
au2.g456	Naive_Btt	Naive_Naive	36.5664	238.123	2.70312	8.83247	5e-05	0.000578589	yes
au2.g496	Naive_Btt	Naive_Naive	4.84333	9.20261	0.926043	2.06714	0.0005	0.00475456	yes
au2.g504	Naive_Btt	Naive_Naive	19.9381	41.1899	1.04676	3.13426	5e-05	0.000578589	yes
au2.g670	Naive_Btt	Naive_Naive	547.445	811.735	0.568296	1.87874	0.0016	0.0132721	yes
au2.g678	Naive_Btt	Naive_Naive	5.22992	11.2105	1.09998	2.68979	5e-05	0.000578589	yes
au2.g685	Naive_Btt	Naive_Naive	42.113	80.9217	0.942261	2.39327	5e-05	0.000578589	yes
au2.g686	Naive_Btt	Naive_Naive	41.9778	165.531	1.9794	5.2539	5e-05	0.000578589	yes
au2.g698	Naive_Btt	Naive_Naive	47.6086	91.3716	0.940522	3.14768	5e-05	0.000578589	yes
au2.g738	Naive_Btt	Naive_Naive	17.2705	38.3971	1.15268	3.67333	5e-05	0.000578589	yes
au2.g764	Naive_Btt	Naive_Naive	30.0171	62.1144	1.04915	3.47074	5e-05	0.000578589	yes
au2.g766	Naive_Btt	Naive_Naive	7.32926	22.5244	1.61975	5.2168	5e-05	0.000578589	yes
au2.g8197	Naive_Btt	Naive_Naive	10.0548	71.107	2.82211	8.50946	5e-05	0.000578589	yes
au2.g8212	Naive_Btt	Naive_Naive	21.6406	30.4568	0.493024	1.6139	0.00445	0.0317526	yes
au2.g8225	Naive_Btt	Naive_Naive	59.0494	125.479	1.08745	3.68863	5e-05	0.000578589	yes
au2.g8236	Naive_Btt	Naive_Naive	150.73	289.606	0.942122	2.98296	5e-05	0.000578589	yes
au2.g8244	Naive_Btt	Naive_Naive	24.1429	182.827	2.92081	9.33166	5e-05	0.000578589	yes
au2.g8287	Naive_Btt	Naive_Naive	4.52086	11.234	1.31321	3.07606	5e-05	0.000578589	yes
au2.g8343	Naive_Btt	Naive_Naive	298.645	764.357	1.35582	4.43143	5e-05	0.000578589	yes
au2.g8364	Naive_Btt	Naive_Naive	10.3103	19.2339	0.899562	2.61749	5e-05	0.000578589	yes
au2.g8380	Naive_Btt	Naive_Naive	69.8905	98.4492	0.494282	1.63691	0.00415	0.0299259	yes
au2.g8430	Naive_Btt	Naive_Naive	113.723	275.354	1.27577	4.2136	5e-05	0.000578589	yes
au2.g8431	Naive_Btt	Naive_Naive	48.8555	96.796	0.986426	2.62915	5e-05	0.000578589	yes
au2.g8522	Naive_Btt	Naive_Naive	23.0723	77.7218	1.75215	5.75376	5e-05	0.000578589	yes
au2.g8523	Naive_Btt	Naive_Naive	371.835	548.916	0.561925	1.82045	0.00125	0.010688	yes
au2.g8541,au2.g8543	Naive_Btt	Naive_Naive	79.4652	226.623	1.5119	4.8049	5e-05	0.000578589	yes
au2.g8549	Naive_Btt	Naive_Naive	130.959	239.01	0.867955	2.77924	5e-05	0.000578589	yes
au2.g8582	Naive_Btt	Naive_Naive	82.3507	116.085	0.49533	1.68888	0.0035	0.025935	yes
au2.g8594	Naive_Btt	Naive_Naive	366.239	915.63	1.32198	4.27479	5e-05	0.000578589	yes
au2.g8597	Naive_Btt	Naive_Naive	410.337	959.937	1.22613	3.80114	5e-05	0.000578589	yes
au2.g8600	Naive_Btt	Naive_Naive	19.5232	69.7438	1.83688	5.59014	5e-05	0.000578589	yes
au2.g8601	Naive_Btt	Naive_Naive	37.3065	141.353	1.9218	6.05146	5e-05	0.000578589	yes
au2.g8602	Naive_Btt	Naive_Naive	31.0775	77.2754	1.31414	4.04583	5e-05	0.000578589	yes
au2.g8604	Naive_Btt	Naive_Naive	0.974359	3.79306	1.96084	3.31279	5e-05	0.000578589	yes
au2.g8611	Naive_Btt	Naive_Naive	33.3828	104.076	1.64046	5.43074	5e-05	0.000578589	yes
au2.g8621	Naive_Btt	Naive_Naive	159.366	284.614	0.836665	2.77389	5e-05	0.000578589	yes
au2.g8623	Naive_Btt	Naive_Naive	42.4667	85.9494	1.01716	3.38712	5e-05	0.000578589	yes
au2.g8632	Naive_Btt	Naive_Naive	39.8111	84.5664	1.08691	3.54632	5e-05	0.000578589	yes
au2.g8633	Naive_Btt	Naive_Naive	11.0078	44.2317	2.00656	6.65178	5e-05	0.000578589	yes
au2.g8635	Naive_Btt	Naive_Naive	8.6032	15.6629	0.864406	2.29155	0.0001	0.0011045	yes
au2.g8636	Naive_Btt	Naive_Naive	32.1672	121.431	1.91648	6.37215	5e-05	0.000578589	yes
au2.g8638	Naive_Btt	Naive_Naive	12.6345	68.2145	2.43271	7.90059	5e-05	0.000578589	yes
au2.g8678	Naive_Btt	Naive_Naive	0.584885	1.78837	1.61242	2.6184	0.0004	0.00389239	yes
au2.g8727	Naive_Btt	Naive_Naive	1.08017	4.99868	2.21028	4.76803	5e-05	0.000578589	yes
au2.g8737	Naive_Btt	Naive_Naive	2.60724	10.4903	2.00845	4.46816	5e-05	0.000578589	yes
au2.g8738	Naive_Btt	Naive_Naive	15.7729	26.2119	0.732775	2.43914	5e-05	0.000578589	yes
au2.g8749	Naive_Btt	Naive_Naive	74.3819	147.804	0.990664	3.32486	5e-05	0.000578589	yes
au2.g8781	Naive_Btt	Naive_Naive	1.25918	2.75418	1.12914	1.73172	0.0055	0.0379484	yes
au2.g8809	Naive_Btt	Naive_Naive	16.9836	26.8938	0.663136	1.98692	0.00055	0.00516949	yes
au2.g8837	Naive_Btt	Naive_Naive	24.0989	80.5071	1.74015	5.39167	5e-05	0.000578589	yes
au2.g8842	Naive_Btt	Naive_Naive	5.13721	8.2296	0.679837	1.87224	0.00135	0.0114361	yes
au2.g8945	Naive_Btt	Naive_Naive	6.70979	10.0072	0.576705	1.65468	0.00395	0.0287086	yes
au2.g8963	Naive_Btt	Naive_Naive	88.7693	132.056	0.573015	1.92645	0.001	0.00878375	yes
au2.g8968	Naive_Btt	Naive_Naive	27.0591	37.6146	0.475178	1.58859	0.00735	0.0483382	yes
au2.g8969	Naive_Btt	Naive_Naive	6.28683	19.8268	1.65705	5.29313	5e-05	0.000578589	yes
au2.g9014	Naive_Btt	Naive_Naive	60.1335	109.552	0.865371	2.83925	5e-05	0.000578589	yes
au2.g9049	Naive_Btt	Naive_Naive	18.7589	30.7366	0.712379	2.30736	0.0002	0.00207754	yes
au2.g9116	Naive_Btt	Naive_Naive	2717.79	4127.41	0.602805	2.22134	0.00175	0.0143278	yes
au2.g9119	Naive_Btt	Naive_Naive	39.7839	65.5843	0.721163	2.14729	0.00035	0.00345034	yes
au2.g9121	Naive_Btt	Naive_Naive	47.82	93.2097	0.962868	3.24324	5e-05	0.000578589	yes
au2.g9123	Naive_Btt	Naive_Naive	4.30445	13.1179	1.60764	3.27244	5e-05	0.000578589	yes
au2.g9131	Naive_Btt	Naive_Naive	12.1723	33.3914	1.45588	3.62826	5e-05	0.000578589	yes
au2.g9136	Naive_Btt	Naive_Naive	12.7091	28.3404	1.157	3.82067	5e-05	0.000578589	yes
au2.g9146	Naive_Btt	Naive_Naive	12.51	27.2766	1.12458	2.89816	5e-05	0.000578589	yes
au2.g9148	Naive_Btt	Naive_Naive	8.43306	13.0674	0.631849	1.99893	0.00085	0.0076085	yes
au2.g9149	Naive_Btt	Naive_Naive	16.7676	39.7911	1.24677	4.14708	5e-05	0.000578589	yes
au2.g9161	Naive_Btt	Naive_Naive	39.7485	79.6872	1.00345	3.35862	5e-05	0.000578589	yes
au2.g9255	Naive_Btt	Naive_Naive	3220.4	5398.57	0.745339	2.56403	5e-05	0.000578589	yes
au2.g9329	Naive_Btt	Naive_Naive	29.0992	52.2311	0.843932	2.72962	5e-05	0.000578589	yes
au2.g9382	Naive_Btt	Naive_Naive	12.6951	19.1615	0.593943	1.57071	0.007	0.0463899	yes
au2.g9414,au2.g9415	Naive_Btt	Naive_Naive	9.23733	23.421	1.34226	2.44456	0.00105	0.00916463	yes
au2.g9441	Naive_Btt	Naive_Naive	13.8151	98.6964	2.83675	8.61225	5e-05	0.000578589	yes
au2.g9445	Naive_Btt	Naive_Naive	1.48096	8.26	2.47961	5.47691	5e-05	0.000578589	yes
au2.g9446	Naive_Btt	Naive_Naive	32.8639	571.974	4.12137	13.3452	5e-05	0.000578589	yes
au2.g9449	Naive_Btt	Naive_Naive	415.237	650.29	0.647149	2.51012	0.00095	0.00839262	yes
au2.g9450	Naive_Btt	Naive_Naive	34.8185	59.541	0.77403	1.98382	0.0021	0.016794	yes
au2.g9531	Naive_Btt	Naive_Naive	5.52439	8.62483	0.642681	1.87947	0.0016	0.0132721	yes
au2.g9580	Naive_Btt	Naive_Naive	2.7165	5.40372	0.992204	2.15618	0.00015	0.00160116	yes
au2.g9583	Naive_Btt	Naive_Naive	7.37784	11.9178	0.691845	1.79677	0.00245	0.019158	yes
au2.g9593	Naive_Btt	Naive_Naive	3.96747	6.22585	0.650053	1.66661	0.0063	0.0425349	yes
au2.g9629	Naive_Btt	Naive_Naive	22.8445	71.4881	1.64586	5.4656	5e-05	0.000578589	yes
au2.g8198	Naive_Btt	Naive_Naive	5.94289	10.3115	0.795015	2.00676	0.00075	0.00680381	yes
au2.g8208	Naive_Btt	Naive_Naive	49.7833	78.6592	0.659953	2.20535	0.00015	0.00160116	yes
au2.g8265	Naive_Btt	Naive_Naive	154.922	235.803	0.606036	1.95378	0.00065	0.00600033	yes
au2.g8293	Naive_Btt	Naive_Naive	32.9194	100.617	1.61187	5.24027	5e-05	0.000578589	yes
au2.g8316	Naive_Btt	Naive_Naive	27.4898	51.4614	0.904597	2.22504	0.00015	0.00160116	yes
au2.g8365	Naive_Btt	Naive_Naive	26.9041	39.5105	0.554411	1.87809	0.0012	0.0103135	yes
au2.g8374	Naive_Btt	Naive_Naive	27.7539	41.0855	0.565939	1.62666	0.0065	0.0436144	yes
au2.g8415	Naive_Btt	Naive_Naive	52.3017	78.8518	0.592286	1.9397	0.0007	0.00640451	yes
au2.g8417	Naive_Btt	Naive_Naive	7.98891	13.0518	0.708173	2.01534	0.00035	0.00345034	yes
au2.g8465	Naive_Btt	Naive_Naive	187.876	395.11	1.07247	3.41587	5e-05	0.000578589	yes
au2.g8515	Naive_Btt	Naive_Naive	23.2451	53.0149	1.18947	3.62509	5e-05	0.000578589	yes
au2.g8539	Naive_Btt	Naive_Naive	16.6642	25.7792	0.629452	1.95357	0.0017	0.0139865	yes
au2.g8561	Naive_Btt	Naive_Naive	12.82	60.7569	2.24465	6.70475	5e-05	0.000578589	yes
au2.g8595	Naive_Btt	Naive_Naive	31.0418	96.1839	1.63158	5.2922	5e-05	0.000578589	yes
au2.g8596	Naive_Btt	Naive_Naive	38.3675	106.073	1.4671	4.76902	5e-05	0.000578589	yes
au2.g8598	Naive_Btt	Naive_Naive	63.216	363.7	2.52439	8.16436	5e-05	0.000578589	yes
au2.g8599	Naive_Btt	Naive_Naive	121.375	563.628	2.21527	7.19712	5e-05	0.000578589	yes
au2.g8603	Naive_Btt	Naive_Naive	3.05618	9.65797	1.65999	3.60561	5e-05	0.000578589	yes
au2.g8624	Naive_Btt	Naive_Naive	38.7202	67.9169	0.810683	2.68299	5e-05	0.000578589	yes
au2.g8634	Naive_Btt	Naive_Naive	5.97133	12.9385	1.11555	2.79599	5e-05	0.000578589	yes
au2.g8639	Naive_Btt	Naive_Naive	8.58437	180.126	4.39115	12.4683	5e-05	0.000578589	yes
au2.g8665	Naive_Btt	Naive_Naive	13.487	29.7164	1.13969	3.52401	5e-05	0.000578589	yes
au2.g8688	Naive_Btt	Naive_Naive	88.9332	128.853	0.534935	1.78689	0.0017	0.0139865	yes
au2.g8697	Naive_Btt	Naive_Naive	7.34373	12.29	0.7429	1.82097	0.0021	0.016794	yes
au2.g8756	Naive_Btt	Naive_Naive	108.786	189.592	0.801407	2.65181	5e-05	0.000578589	yes
au2.g8759	Naive_Btt	Naive_Naive	6.00434	10.144	0.756546	2.15905	0.00015	0.00160116	yes
au2.g8893	Naive_Btt	Naive_Naive	37.1045	69.3578	0.902465	3.09166	5e-05	0.000578589	yes
au2.g8910	Naive_Btt	Naive_Naive	776.273	3928.47	2.33933	7.4755	5e-05	0.000578589	yes
au2.g8911	Naive_Btt	Naive_Naive	363.228	745.376	1.03709	3.42999	5e-05	0.000578589	yes
au2.g8912	Naive_Btt	Naive_Naive	121.831	524.979	2.10738	6.92	5e-05	0.000578589	yes
au2.g8913	Naive_Btt	Naive_Naive	10.2284	33.1576	1.69675	3.99055	5e-05	0.000578589	yes
au2.g8915	Naive_Btt	Naive_Naive	196.875	559.979	1.50809	4.92348	5e-05	0.000578589	yes
au2.g8971	Naive_Btt	Naive_Naive	15.3421	23.1447	0.593186	1.82592	0.0015	0.0125459	yes
au2.g9013	Naive_Btt	Naive_Naive	1.97915	4.80101	1.27846	2.24654	0.00035	0.00345034	yes
au2.g9032	Naive_Btt	Naive_Naive	34.3911	62.7542	0.867677	2.80481	5e-05	0.000578589	yes
au2.g9039	Naive_Btt	Naive_Naive	0.681917	10.3549	3.92458	8.35276	5e-05	0.000578589	yes
au2.g9040	Naive_Btt	Naive_Naive	5.09985	44.1531	3.11399	7.95494	5e-05	0.000578589	yes
au2.g9041	Naive_Btt	Naive_Naive	24.1222	48.3657	1.00362	3.34715	5e-05	0.000578589	yes
au2.g9160	Naive_Btt	Naive_Naive	6.95973	12.9398	0.894711	2.28859	0.00015	0.00160116	yes
au2.g9176	Naive_Btt	Naive_Naive	112.935	489.773	2.11663	6.78845	5e-05	0.000578589	yes
au2.g9249	Naive_Btt	Naive_Naive	1000.32	1870.83	0.903215	2.84116	5e-05	0.000578589	yes
au2.g9250	Naive_Btt	Naive_Naive	350.895	557.123	0.666955	2.19464	0.0006	0.00558809	yes
au2.g9260	Naive_Btt	Naive_Naive	23.0971	99.1366	2.10171	6.87504	5e-05	0.000578589	yes
au2.g9261	Naive_Btt	Naive_Naive	29.0091	56.0387	0.949919	3.1337	5e-05	0.000578589	yes
au2.g9268	Naive_Btt	Naive_Naive	27.7883	57.883	1.05866	2.96845	5e-05	0.000578589	yes
au2.g9325	Naive_Btt	Naive_Naive	57.9751	83.0314	0.518224	1.61164	0.00605	0.0411327	yes
au2.g9326	Naive_Btt	Naive_Naive	1.93916	23.9914	3.62902	6.3077	5e-05	0.000578589	yes
au2.g9375	Naive_Btt	Naive_Naive	46.9932	86.9045	0.886979	2.98153	5e-05	0.000578589	yes
au2.g9431,au2.g9432	Naive_Btt	Naive_Naive	17.2506	26.977	0.64508	1.98883	0.00055	0.00516949	yes
au2.g9440	Naive_Btt	Naive_Naive	61.3529	191.073	1.63892	5.40182	5e-05	0.000578589	yes
au2.g9451	Naive_Btt	Naive_Naive	12.7588	25.4624	0.996876	2.09809	0.00055	0.00516949	yes
au2.g9498	Naive_Btt	Naive_Naive	24.4153	42.0012	0.782643	2.65268	5e-05	0.000578589	yes
au2.g9502	Naive_Btt	Naive_Naive	166.388	249.477	0.584359	1.95716	0.0009	0.00800108	yes
au2.g9510	Naive_Btt	Naive_Naive	20.6094	39.7966	0.949342	3.17078	5e-05	0.000578589	yes
au2.g9557	Naive_Btt	Naive_Naive	21.4842	32.5996	0.601576	1.76891	0.0027	0.0208182	yes
au2.g9575	Naive_Btt	Naive_Naive	40.2983	96.6201	1.2616	3.76249	5e-05	0.000578589	yes
au2.g9581	Naive_Btt	Naive_Naive	87.2702	126.705	0.537912	1.82869	0.0017	0.0139865	yes
au2.g9609	Naive_Btt	Naive_Naive	5.16842	9.01813	0.803106	1.96367	0.00075	0.00680381	yes
au2.g10983	Naive_Btt	Naive_Naive	15.4079	108.285	2.81309	8.63422	5e-05	0.000578589	yes
au2.g11007	Naive_Btt	Naive_Naive	7.40837	12.4114	0.744438	2.03143	0.00115	0.00993445	yes
au2.g11059	Naive_Btt	Naive_Naive	167.227	256.725	0.618414	1.78989	0.0024	0.0188204	yes
au2.g11063	Naive_Btt	Naive_Naive	183.379	629.019	1.77828	5.80181	5e-05	0.000578589	yes
au2.g11104	Naive_Btt	Naive_Naive	27.5955	38.6383	0.4856	1.58283	0.0058	0.0396969	yes
au2.g11170	Naive_Btt	Naive_Naive	489.057	889.464	0.862934	2.77983	5e-05	0.000578589	yes
au2.g11219	Naive_Btt	Naive_Naive	11.5428	22.6549	0.972833	3.0017	5e-05	0.000578589	yes
au2.g11261	Naive_Btt	Naive_Naive	0.875305	1.83773	1.07007	1.85645	0.00345	0.0256374	yes
au2.g11262	Naive_Btt	Naive_Naive	120.661	204.769	0.763034	2.56755	5e-05	0.000578589	yes
au2.g11272	Naive_Btt	Naive_Naive	129.95	182.423	0.489326	1.63023	0.00485	0.0341409	yes
au2.g11311	Naive_Btt	Naive_Naive	21.2267	37.3531	0.815348	2.53606	5e-05	0.000578589	yes
au2.g11329	Naive_Btt	Naive_Naive	97.626	133.851	0.455291	1.51721	0.0073	0.0480689	yes
au2.g11339	Naive_Btt	Naive_Naive	56.0487	161.196	1.52406	5.09749	5e-05	0.000578589	yes
au2.g11352	Naive_Btt	Naive_Naive	9.33184	44.5606	2.25554	6.94675	5e-05	0.000578589	yes
au2.g11374	Naive_Btt	Naive_Naive	49.9459	76.7677	0.620133	2.06058	0.00015	0.00160116	yes
au2.g11390	Naive_Btt	Naive_Naive	22.2531	78.3686	1.81627	5.76845	5e-05	0.000578589	yes
au2.g11510	Naive_Btt	Naive_Naive	12.1491	26.0621	1.1011	3.51156	5e-05	0.000578589	yes
au2.g11513	Naive_Btt	Naive_Naive	4.92813	9.09861	0.884606	1.84362	0.00255	0.0198188	yes
au2.g11546	Naive_Btt	Naive_Naive	83.6278	151.816	0.860267	2.50434	5e-05	0.000578589	yes
au2.g11553	Naive_Btt	Naive_Naive	4.87082	8.04051	0.723124	1.67168	0.00405	0.0293181	yes
au2.g11554	Naive_Btt	Naive_Naive	21.1662	41.9143	0.985677	3.03548	5e-05	0.000578589	yes
au2.g11556	Naive_Btt	Naive_Naive	24.3072	42.721	0.813562	2.10148	0.0002	0.00207754	yes
au2.g11611	Naive_Btt	Naive_Naive	10.6784	64.0584	2.58469	7.09414	5e-05	0.000578589	yes
au2.g11620	Naive_Btt	Naive_Naive	699.537	1987.68	1.50661	4.82166	5e-05	0.000578589	yes
au2.g11622	Naive_Btt	Naive_Naive	23.8046	49.4077	1.0535	2.86234	5e-05	0.000578589	yes
au2.g11654,au2.g11655	Naive_Btt	Naive_Naive	46.0737	182.852	1.98866	6.20634	5e-05	0.000578589	yes
au2.g11665	Naive_Btt	Naive_Naive	30.0635	91.5943	1.60725	3.441	5e-05	0.000578589	yes
au2.g11670	Naive_Btt	Naive_Naive	16.2757	31.5609	0.955415	2.24534	0.0002	0.00207754	yes
au2.g11673	Naive_Btt	Naive_Naive	33.5415	58.5595	0.803956	2.70863	5e-05	0.000578589	yes
au2.g11692	Naive_Btt	Naive_Naive	6.61995	13.4484	1.02255	2.669	5e-05	0.000578589	yes
au2.g11766	Naive_Btt	Naive_Naive	88.0199	362.906	2.04369	6.70688	5e-05	0.000578589	yes
au2.g11819	Naive_Btt	Naive_Naive	16.9934	47.8953	1.49491	3.99432	5e-05	0.000578589	yes
au2.g11825	Naive_Btt	Naive_Naive	61.7762	99.3835	0.685957	2.28754	0.0001	0.0011045	yes
au2.g11862	Naive_Btt	Naive_Naive	31.7904	50.4187	0.665367	2.18503	0.0003	0.00300072	yes
au2.g11909	Naive_Btt	Naive_Naive	23.926	106.578	2.15526	6.86011	5e-05	0.000578589	yes
au2.g11910	Naive_Btt	Naive_Naive	5.19524	15.5345	1.58021	4.02313	5e-05	0.000578589	yes
au2.g11916	Naive_Btt	Naive_Naive	5.47368	9.7376	0.831054	2.37802	5e-05	0.000578589	yes
au2.g11948	Naive_Btt	Naive_Naive	2.25312	6.86631	1.60761	4.02527	5e-05	0.000578589	yes
au2.g11949	Naive_Btt	Naive_Naive	145.926	545.939	1.9035	6.26727	5e-05	0.000578589	yes
au2.g11963	Naive_Btt	Naive_Naive	4.56868	6.7613	0.565522	1.64636	0.00385	0.028112	yes
au2.g11999	Naive_Btt	Naive_Naive	43.3666	144.038	1.7318	5.70371	5e-05	0.000578589	yes
au2.g12000	Naive_Btt	Naive_Naive	5.28224	13.3391	1.33643	3.98786	5e-05	0.000578589	yes
au2.g12069	Naive_Btt	Naive_Naive	59.2891	84.8954	0.517919	1.58057	0.00595	0.0405586	yes
au2.g12108	Naive_Btt	Naive_Naive	12.7375	20.7619	0.704859	1.86885	0.001	0.00878375	yes
au2.g12170	Naive_Btt	Naive_Naive	155.979	220.423	0.498917	1.72016	0.0039	0.028414	yes
au2.g12171	Naive_Btt	Naive_Naive	23.0614	44.6588	0.953467	2.71888	5e-05	0.000578589	yes
au2.g10979	Naive_Btt	Naive_Naive	15.9753	79.5597	2.3162	7.83473	5e-05	0.000578589	yes
au2.g10980	Naive_Btt	Naive_Naive	12.5188	63.5287	2.34331	7.31826	5e-05	0.000578589	yes
au2.g10991	Naive_Btt	Naive_Naive	27.7364	39.0262	0.49266	1.62772	0.006	0.040837	yes
au2.g11068	Naive_Btt	Naive_Naive	32.8079	46.571	0.505387	1.70816	0.0029	0.0221304	yes
au2.g11166	Naive_Btt	Naive_Naive	29.4595	41.6445	0.499394	1.5874	0.0055	0.0379484	yes
au2.g11213	Naive_Btt	Naive_Naive	143.905	2203.96	3.93691	12.6998	5e-05	0.000578589	yes
au2.g11227	Naive_Btt	Naive_Naive	107.441	196.533	0.871229	2.89801	5e-05	0.000578589	yes
au2.g11260	Naive_Btt	Naive_Naive	39.3902	99.1215	1.33136	4.13799	5e-05	0.000578589	yes
au2.g11277	Naive_Btt	Naive_Naive	7.94121	12.7745	0.685837	1.69674	0.00395	0.0287086	yes
au2.g11285	Naive_Btt	Naive_Naive	44.5555	72.4211	0.700808	1.82432	0.00455	0.0323407	yes
au2.g11320	Naive_Btt	Naive_Naive	11.8683	19.2543	0.698076	1.93134	0.00085	0.0076085	yes
au2.g11323	Naive_Btt	Naive_Naive	90.2217	175.888	0.963108	3.2402	5e-05	0.000578589	yes
au2.g11324	Naive_Btt	Naive_Naive	2.44113	4.89167	1.00278	2.49758	5e-05	0.000578589	yes
au2.g11333	Naive_Btt	Naive_Naive	44.0412	95.1914	1.11198	3.70559	5e-05	0.000578589	yes
au2.g11353	Naive_Btt	Naive_Naive	14.6832	40.829	1.47543	4.51255	5e-05	0.000578589	yes
au2.g11360	Naive_Btt	Naive_Naive	86.4355	129.82	0.58682	1.95961	0.0012	0.0103135	yes
au2.g11365,au2.g11366	Naive_Btt	Naive_Naive	69.0982	125.836	0.864823	2.16704	0.0002	0.00207754	yes
au2.g11387	Naive_Btt	Naive_Naive	520.095	876.717	0.753337	2.46239	5e-05	0.000578589	yes
au2.g11451	Naive_Btt	Naive_Naive	37.3055	55.068	0.561825	1.82989	0.00125	0.010688	yes
au2.g11470	Naive_Btt	Naive_Naive	11.6317	20.9527	0.849068	2.69698	5e-05	0.000578589	yes
au2.g11552	Naive_Btt	Naive_Naive	53.8496	89.0042	0.724939	2.31718	0.00015	0.00160116	yes
au2.g11587	Naive_Btt	Naive_Naive	4.84696	12.9428	1.417	3.4241	5e-05	0.000578589	yes
au2.g11609	Naive_Btt	Naive_Naive	25.5979	117.186	2.1947	6.82207	5e-05	0.000578589	yes
au2.g11632	Naive_Btt	Naive_Naive	28.0761	50.8116	0.855817	2.78946	5e-05	0.000578589	yes
au2.g11641	Naive_Btt	Naive_Naive	271.419	603.77	1.15348	3.76328	5e-05	0.000578589	yes
au2.g11660	Naive_Btt	Naive_Naive	77.9387	111.377	0.515041	1.71045	0.00325	0.0243808	yes
au2.g11664	Naive_Btt	Naive_Naive	28.0844	50.9084	0.858135	2.0703	0.0004	0.00389239	yes
au2.g11674	Naive_Btt	Naive_Naive	16.1657	23.1095	0.515547	1.57415	0.0074	0.0486207	yes
au2.g11690	Naive_Btt	Naive_Naive	23.322	32.7816	0.491194	1.58733	0.00645	0.0433547	yes
au2.g11716	Naive_Btt	Naive_Naive	54.4931	124.116	1.18755	3.95339	5e-05	0.000578589	yes
au2.g11720	Naive_Btt	Naive_Naive	15.577	25.3224	0.700992	1.77399	0.00235	0.0184892	yes
au2.g11729	Naive_Btt	Naive_Naive	57.0079	187.31	1.71619	5.58889	5e-05	0.000578589	yes
au2.g11735	Naive_Btt	Naive_Naive	954.565	1806.04	0.919916	2.90213	5e-05	0.000578589	yes
au2.g11736	Naive_Btt	Naive_Naive	2404.36	5484.66	1.18975	3.62569	5e-05	0.000578589	yes
au2.g11740	Naive_Btt	Naive_Naive	37.4118	149.399	1.9976	6.62099	5e-05	0.000578589	yes
au2.g11742	Naive_Btt	Naive_Naive	20.3814	38.8374	0.930192	2.92602	5e-05	0.000578589	yes
au2.g11753	Naive_Btt	Naive_Naive	106.848	160.038	0.582857	1.9541	0.0012	0.0103135	yes
au2.g11814	Naive_Btt	Naive_Naive	13.2313	19.1817	0.535769	1.54632	0.00675	0.0449814	yes
au2.g11818	Naive_Btt	Naive_Naive	10.0123	15.0157	0.584694	1.83495	0.0019	0.0153989	yes
au2.g11917	Naive_Btt	Naive_Naive	7.083	19.946	1.49367	4.02619	5e-05	0.000578589	yes
au2.g11939	Naive_Btt	Naive_Naive	15.3666	21.9458	0.514141	1.56497	0.0063	0.0425349	yes
au2.g11985	Naive_Btt	Naive_Naive	1.60894	4.13177	1.36065	2.32353	0.00015	0.00160116	yes
au2.g11991	Naive_Btt	Naive_Naive	1.72767	5.98314	1.79207	3.03068	5e-05	0.000578589	yes
au2.g12009	Naive_Btt	Naive_Naive	6.41967	47.0014	2.87213	9.23574	5e-05	0.000578589	yes
au2.g12010	Naive_Btt	Naive_Naive	5.02425	87.7368	4.1262	12.0214	5e-05	0.000578589	yes
au2.g12019	Naive_Btt	Naive_Naive	97.5173	208.035	1.0931	3.19838	5e-05	0.000578589	yes
au2.g12049	Naive_Btt	Naive_Naive	9.08099	54.2196	2.57789	8.36409	5e-05	0.000578589	yes
au2.g12058	Naive_Btt	Naive_Naive	1.41273	3.05613	1.11322	2.06508	0.0012	0.0103135	yes
au2.g12064	Naive_Btt	Naive_Naive	40.3223	59.1831	0.553607	1.85688	0.00175	0.0143278	yes
au2.g12070	Naive_Btt	Naive_Naive	0.805515	1.70756	1.08395	2.09928	0.0007	0.00640451	yes
au2.g12096	Naive_Btt	Naive_Naive	20.1846	59.1492	1.5511	5.05217	5e-05	0.000578589	yes
au2.g12098	Naive_Btt	Naive_Naive	41.0491	94.9017	1.20908	3.97489	5e-05	0.000578589	yes
au2.g12109	Naive_Btt	Naive_Naive	7.25027	14.7765	1.0272	2.79366	5e-05	0.000578589	yes
au2.g12110	Naive_Btt	Naive_Naive	3247.48	7696.05	1.2448	3.7611	5e-05	0.000578589	yes
au2.g12113	Naive_Btt	Naive_Naive	266.836	422.713	0.663726	1.94096	0.00115	0.00993445	yes
au2.g12114	Naive_Btt	Naive_Naive	918.285	1866.22	1.02311	3.09186	5e-05	0.000578589	yes
au2.g12119	Naive_Btt	Naive_Naive	42.294	128.979	1.60861	5.25719	5e-05	0.000578589	yes
au2.g12126	Naive_Btt	Naive_Naive	72.1879	152.386	1.0779	3.54669	5e-05	0.000578589	yes
au2.g12131	Naive_Btt	Naive_Naive	52.2241	82.8491	0.66577	1.80268	0.00165	0.013632	yes
au2.g12133	Naive_Btt	Naive_Naive	32.9379	52.8667	0.682611	2.16034	0.0004	0.00389239	yes
au2.g12154	Naive_Btt	Naive_Naive	1.64706	3.74044	1.18332	1.95627	0.0009	0.00800108	yes
au2.g9828	Naive_Btt	Naive_Naive	5.53568	9.49735	0.778766	2.28833	0.00015	0.00160116	yes
au2.g9852	Naive_Btt	Naive_Naive	19.8463	93.1807	2.23116	5.84974	5e-05	0.000578589	yes
au2.g9858	Naive_Btt	Naive_Naive	40.6741	65.6973	0.691722	2.38211	0.0001	0.0011045	yes
au2.g9865	Naive_Btt	Naive_Naive	26.2635	44.3381	0.755487	2.53266	5e-05	0.000578589	yes
au2.g9866	Naive_Btt	Naive_Naive	31.475	53.133	0.755404	2.14344	0.00035	0.00345034	yes
au2.g9867	Naive_Btt	Naive_Naive	44.1953	95.3845	1.10986	3.68687	5e-05	0.000578589	yes
au2.g9871	Naive_Btt	Naive_Naive	18.6737	34.0594	0.867048	2.83297	5e-05	0.000578589	yes
au2.g9875	Naive_Btt	Naive_Naive	1.75574	5.02634	1.51743	3.08899	5e-05	0.000578589	yes
au2.g9897	Naive_Btt	Naive_Naive	137.677	200.158	0.53985	1.82155	0.0019	0.0153989	yes
au2.g9899	Naive_Btt	Naive_Naive	14.3771	25.1711	0.807999	2.71601	5e-05	0.000578589	yes
au2.g9909	Naive_Btt	Naive_Naive	37.0628	63.0514	0.766555	2.58478	5e-05	0.000578589	yes
au2.g9937	Naive_Btt	Naive_Naive	23.1911	35.2998	0.606091	2.01811	0.0004	0.00389239	yes
au2.g9985	Naive_Btt	Naive_Naive	17.1323	39.389	1.20107	4.18183	5e-05	0.000578589	yes
au2.g9986	Naive_Btt	Naive_Naive	37.662	94.8058	1.33186	4.78603	5e-05	0.000578589	yes
au2.g9988	Naive_Btt	Naive_Naive	0.364709	1.27767	1.8087	2.53517	0.0002	0.00207754	yes
au2.g10018	Naive_Btt	Naive_Naive	10.5479	24.6929	1.22714	3.29561	5e-05	0.000578589	yes
au2.g10139	Naive_Btt	Naive_Naive	34.6029	209.295	2.59658	8.04389	5e-05	0.000578589	yes
au2.g10180	Naive_Btt	Naive_Naive	6.33441	22.7582	1.84511	5.00936	5e-05	0.000578589	yes
au2.g10215	Naive_Btt	Naive_Naive	0.494715	0.953631	0.946834	1.89049	0.0013	0.01106	yes
au2.g10219	Naive_Btt	Naive_Naive	25.2375	55.4244	1.13495	3.46176	5e-05	0.000578589	yes
au2.g10250	Naive_Btt	Naive_Naive	9.77645	25.0453	1.35716	3.85379	5e-05	0.000578589	yes
au2.g10262	Naive_Btt	Naive_Naive	45.3425	113.64	1.32553	4.30775	5e-05	0.000578589	yes
au2.g10263	Naive_Btt	Naive_Naive	65.3756	117.364	0.844162	2.7031	5e-05	0.000578589	yes
au2.g10291	Naive_Btt	Naive_Naive	1.6081	7.67178	2.2542	5.0871	5e-05	0.000578589	yes
au2.g10305	Naive_Btt	Naive_Naive	29.6965	55.7736	0.909291	2.96683	5e-05	0.000578589	yes
au2.g10308	Naive_Btt	Naive_Naive	172.791	238.467	0.464764	1.53742	0.0074	0.0486207	yes
au2.g10309	Naive_Btt	Naive_Naive	37.3724	149.894	2.0039	6.62104	5e-05	0.000578589	yes
au2.g10313	Naive_Btt	Naive_Naive	34.6244	54.1625	0.645505	2.13096	0.00035	0.00345034	yes
au2.g10319	Naive_Btt	Naive_Naive	19.4307	35.8077	0.881928	2.02576	0.00055	0.00516949	yes
au2.g10342	Naive_Btt	Naive_Naive	9.17069	59.9188	2.70791	7.98033	5e-05	0.000578589	yes
au2.g10402	Naive_Btt	Naive_Naive	12.5647	30.082	1.25952	3.46779	5e-05	0.000578589	yes
au2.g10429	Naive_Btt	Naive_Naive	64.4243	122.463	0.926666	3.08795	5e-05	0.000578589	yes
au2.g10448	Naive_Btt	Naive_Naive	22.7503	53.8861	1.24403	3.68963	5e-05	0.000578589	yes
au2.g10449	Naive_Btt	Naive_Naive	152.468	599.546	1.97537	6.5461	5e-05	0.000578589	yes
au2.g10450	Naive_Btt	Naive_Naive	27.7464	68.7855	1.3098	4.01929	5e-05	0.000578589	yes
au2.g10471	Naive_Btt	Naive_Naive	70.8266	114.933	0.698435	2.34102	5e-05	0.000578589	yes
au2.g10562	Naive_Btt	Naive_Naive	34.8822	53.2663	0.610729	1.95926	0.0005	0.00475456	yes
au2.g10588	Naive_Btt	Naive_Naive	27.4607	76.5328	1.47871	2.98761	5e-05	0.000578589	yes
au2.g10591	Naive_Btt	Naive_Naive	83.8364	117.084	0.4819	1.61841	0.00545	0.0376674	yes
au2.g10704	Naive_Btt	Naive_Naive	240.19	579.818	1.27142	4.16944	5e-05	0.000578589	yes
au2.g10731	Naive_Btt	Naive_Naive	8.26917	12.809	0.631345	1.80707	0.00225	0.0178151	yes
au2.g10769	Naive_Btt	Naive_Naive	11.7819	18.5119	0.651871	2.04829	0.0002	0.00207754	yes
au2.g10828	Naive_Btt	Naive_Naive	4.7842	8.37439	0.807706	2.22494	0.0001	0.0011045	yes
au2.g10831	Naive_Btt	Naive_Naive	4.21256	10.3122	1.29158	2.79687	5e-05	0.000578589	yes
au2.g10832	Naive_Btt	Naive_Naive	40.8933	114.296	1.48284	3.28068	5e-05	0.000578589	yes
au2.g10833	Naive_Btt	Naive_Naive	36.1327	104.322	1.52967	3.57802	5e-05	0.000578589	yes
au2.g10835	Naive_Btt	Naive_Naive	32.0989	90.3516	1.49303	3.40918	5e-05	0.000578589	yes
au2.g10836	Naive_Btt	Naive_Naive	33.6094	82.3672	1.2932	3.11438	5e-05	0.000578589	yes
au2.g10837	Naive_Btt	Naive_Naive	81.8418	127.342	0.637798	2.12599	0.00035	0.00345034	yes
au2.g10843	Naive_Btt	Naive_Naive	86.353	275.999	1.67634	5.52218	5e-05	0.000578589	yes
au2.g10862	Naive_Btt	Naive_Naive	36.2198	52.2585	0.528888	1.65765	0.00425	0.030529	yes
au2.g10876	Naive_Btt	Naive_Naive	40.0357	67.0375	0.743679	1.87023	0.00145	0.0121823	yes
au2.g10914	Naive_Btt	Naive_Naive	1.24405	4.31426	1.79406	3.42844	5e-05	0.000578589	yes
au2.g9799	Naive_Btt	Naive_Naive	2.78196	8.49347	1.61025	4.32355	5e-05	0.000578589	yes
au2.g9800	Naive_Btt	Naive_Naive	3.66909	18.0624	2.29949	6.22633	5e-05	0.000578589	yes
au2.g9802	Naive_Btt	Naive_Naive	17.1951	49.6989	1.53122	4.7235	5e-05	0.000578589	yes
au2.g9803	Naive_Btt	Naive_Naive	26.5812	56.4134	1.08563	3.44219	5e-05	0.000578589	yes
au2.g9804	Naive_Btt	Naive_Naive	21.4589	320.747	3.90179	12.3523	5e-05	0.000578589	yes
au2.g9851	Naive_Btt	Naive_Naive	23.867	110.988	2.21731	5.42412	5e-05	0.000578589	yes
au2.g9853	Naive_Btt	Naive_Naive	13.7327	55.2393	2.00808	6.97856	5e-05	0.000578589	yes
au2.g9854	Naive_Btt	Naive_Naive	5.23202	15.5746	1.57375	3.95572	5e-05	0.000578589	yes
au2.g9859	Naive_Btt	Naive_Naive	26.2213	46.3159	0.820769	2.73649	5e-05	0.000578589	yes
au2.g9902	Naive_Btt	Naive_Naive	42.7088	67.36	0.657358	2.16816	0.00025	0.00254335	yes
au2.g9904	Naive_Btt	Naive_Naive	23.1231	40.2389	0.799256	2.42181	5e-05	0.000578589	yes
au2.g9926	Naive_Btt	Naive_Naive	41.5847	73.0186	0.812211	2.20344	0.0002	0.00207754	yes
au2.g9959	Naive_Btt	Naive_Naive	8.17954	13.1115	0.680745	1.70779	0.0036	0.0265378	yes
au2.g9962	Naive_Btt	Naive_Naive	170.246	240.477	0.498282	1.71803	0.0036	0.0265378	yes
au2.g9971	Naive_Btt	Naive_Naive	5.22413	9.42346	0.851065	2.46096	5e-05	0.000578589	yes
au2.g9993	Naive_Btt	Naive_Naive	3.12397	6.759	1.11343	2.76315	5e-05	0.000578589	yes
au2.g10023,au2.g10024	Naive_Btt	Naive_Naive	340.435	532.661	0.645838	2.01883	0.00055	0.00516949	yes
au2.g10029	Naive_Btt	Naive_Naive	29.8283	88.0452	1.56156	5.18835	5e-05	0.000578589	yes
au2.g10046	Naive_Btt	Naive_Naive	1.05752	2.00852	0.92544	1.93804	0.0014	0.0118089	yes
au2.g10048	Naive_Btt	Naive_Naive	6.27616	9.78033	0.640001	1.80495	0.00155	0.0129187	yes
au2.g10052	Naive_Btt	Naive_Naive	22.305	53.8626	1.27192	4.13773	5e-05	0.000578589	yes
au2.g10110	Naive_Btt	Naive_Naive	35.9914	89.4424	1.31331	4.3829	5e-05	0.000578589	yes
au2.g10132	Naive_Btt	Naive_Naive	19.2799	27.8189	0.528967	1.76068	0.00265	0.020483	yes
au2.g10147	Naive_Btt	Naive_Naive	15.2962	33.6813	1.13878	3.77485	5e-05	0.000578589	yes
au2.g10203	Naive_Btt	Naive_Naive	15.3963	28.0702	0.866458	2.82549	5e-05	0.000578589	yes
au2.g10286	Naive_Btt	Naive_Naive	78.118	162.054	1.05275	3.50956	5e-05	0.000578589	yes
au2.g10324	Naive_Btt	Naive_Naive	25.0206	50.7264	1.01962	2.86197	5e-05	0.000578589	yes
au2.g10414	Naive_Btt	Naive_Naive	118.861	359.412	1.59637	5.30699	5e-05	0.000578589	yes
au2.g10415	Naive_Btt	Naive_Naive	185.246	293.766	0.665227	2.21482	0.0002	0.00207754	yes
au2.g10434	Naive_Btt	Naive_Naive	5.79968	9.90125	0.771637	2.39876	0.0001	0.0011045	yes
au2.g10440	Naive_Btt	Naive_Naive	728.11	1115.24	0.61512	2.39048	0.00185	0.015044	yes
au2.g10493	Naive_Btt	Naive_Naive	24.8251	57.1443	1.20281	3.97057	5e-05	0.000578589	yes
au2.g10545	Naive_Btt	Naive_Naive	33.752	55.084	0.706659	2.35673	5e-05	0.000578589	yes
au2.g10712,au2.g10719	Naive_Btt	Naive_Naive	12.4038	23.9676	0.950304	3.05528	5e-05	0.000578589	yes
au2.g10727	Naive_Btt	Naive_Naive	22.6065	31.0632	0.458466	1.53645	0.00735	0.0483382	yes
au2.g10729	Naive_Btt	Naive_Naive	16.4206	35.1355	1.09742	3.56483	5e-05	0.000578589	yes
au2.g10730	Naive_Btt	Naive_Naive	11.1616	21.9752	0.977336	2.58407	5e-05	0.000578589	yes
au2.g10743	Naive_Btt	Naive_Naive	59.53	93.4685	0.650864	2.18004	0.00035	0.00345034	yes
au2.g10754	Naive_Btt	Naive_Naive	481.076	972.007	1.0147	3.31311	5e-05	0.000578589	yes
au2.g10814	Naive_Btt	Naive_Naive	48.71	145.813	1.58182	3.85951	5e-05	0.000578589	yes
au2.g10816	Naive_Btt	Naive_Naive	27.9557	48.9904	0.809354	1.85573	0.0027	0.0208182	yes
au2.g10818	Naive_Btt	Naive_Naive	10.3393	17.7228	0.777473	2.0312	0.00085	0.0076085	yes
au2.g10829	Naive_Btt	Naive_Naive	18.4506	35.8743	0.959285	2.95981	5e-05	0.000578589	yes

## Sheet: Btt_Naive_up
gene	sample_1	sample_2	Normalised FPKM sample_1	Normalised FPKM sample_2	log2(fold_change)	cuffdiff test_statistic	p_value	q_value (FDR correction)	significant
au2.g12302	Btt_Naive	Naive_Naive	13.9052	9.48159	-0.552426	1.88445	0.0017	0.0139865	yes
au2.g12402	Btt_Naive	Naive_Naive	508.903	143.679	-1.82454	5.85372	5e-05	0.000578589	yes
au2.g12408	Btt_Naive	Naive_Naive	11.6609	4.41772	-1.4003	2.69737	5e-05	0.000578589	yes
au2.g12416	Btt_Naive	Naive_Naive	2.50557	0.380677	-2.7185	3.09841	0.00245	0.019158	yes
au2.g12418	Btt_Naive	Naive_Naive	3.02061	1.13633	-1.41045	2.65495	0.0001	0.0011045	yes
au2.g12504	Btt_Naive	Naive_Naive	67.0512	28.4932	-1.23464	3.9357	5e-05	0.000578589	yes
au2.g12529	Btt_Naive	Naive_Naive	109.931	49.7241	-1.14458	3.09245	5e-05	0.000578589	yes
au2.g12646	Btt_Naive	Naive_Naive	67.1985	47.5797	-0.498081	1.68649	0.0039	0.028414	yes
au2.g12261	Btt_Naive	Naive_Naive	88.8995	18.4769	-2.26646	5.62368	5e-05	0.000578589	yes
au2.g12279	Btt_Naive	Naive_Naive	42.2105	4.75162	-3.15111	7.41056	5e-05	0.000578589	yes
au2.g12290	Btt_Naive	Naive_Naive	69.025	28.6982	-1.26616	4.02709	5e-05	0.000578589	yes
au2.g12392	Btt_Naive	Naive_Naive	244.688	156.672	-0.643193	2.12162	0.0003	0.00300072	yes
au2.g12404	Btt_Naive	Naive_Naive	469.812	101.791	-2.20648	5.73667	5e-05	0.000578589	yes
au2.g12407	Btt_Naive	Naive_Naive	6.14241	2.57018	-1.25693	3.5979	5e-05	0.000578589	yes
au2.g12411	Btt_Naive	Naive_Naive	47.1666	13.0439	-1.85439	5.66936	5e-05	0.000578589	yes
au2.g12415	Btt_Naive	Naive_Naive	22.9771	10.7448	-1.09655	2.29222	0.0003	0.00300072	yes
au2.g12417	Btt_Naive	Naive_Naive	24.527	13.0035	-0.915471	2.0345	0.001	0.00878375	yes
au2.g12426	Btt_Naive	Naive_Naive	49.0476	8.63492	-2.50593	6.7981	5e-05	0.000578589	yes
au2.g12427	Btt_Naive	Naive_Naive	205.103	133.002	-0.624898	2.11102	0.0003	0.00300072	yes
au2.g12428	Btt_Naive	Naive_Naive	41.5231	24.41	-0.766446	2.20224	0.00015	0.00160116	yes
au2.g12429	Btt_Naive	Naive_Naive	287.169	147.096	-0.965137	3.13232	5e-05	0.000578589	yes
au2.g12458	Btt_Naive	Naive_Naive	20.4027	10.6657	-0.935774	2.44179	5e-05	0.000578589	yes
au2.g12476	Btt_Naive	Naive_Naive	46.2683	32.1756	-0.524054	1.75658	0.0029	0.0221304	yes
au2.g12516	Btt_Naive	Naive_Naive	4.85882	2.3614	-1.04096	2.21015	0.00015	0.00160116	yes
au2.g12522	Btt_Naive	Naive_Naive	161.381	97.267	-0.730447	2.31558	5e-05	0.000578589	yes
au2.g12532	Btt_Naive	Naive_Naive	112.736	81.7434	-0.463768	1.54832	0.00765	0.0499708	yes
au2.g12672	Btt_Naive	Naive_Naive	15.7973	4.50302	-1.81071	4.11819	5e-05	0.000578589	yes
au2.g2057	Btt_Naive	Naive_Naive	1092.08	289.871	-1.9136	5.89189	5e-05	0.000578589	yes
au2.g2058	Btt_Naive	Naive_Naive	274.072	93.5471	-1.55079	4.22031	5e-05	0.000578589	yes
au2.g2059	Btt_Naive	Naive_Naive	58.6451	21.4355	-1.45201	4.10346	5e-05	0.000578589	yes
au2.g2068,au2.g2069	Btt_Naive	Naive_Naive	73.1076	52.863	-0.467762	1.54113	0.006	0.040837	yes
au2.g2075	Btt_Naive	Naive_Naive	84.6164	44.2731	-0.934505	3.01707	5e-05	0.000578589	yes
au2.g2104	Btt_Naive	Naive_Naive	11.598	2.82099	-2.03961	4.61472	5e-05	0.000578589	yes
au2.g2213	Btt_Naive	Naive_Naive	313.998	87.9757	-1.83558	5.77317	5e-05	0.000578589	yes
au2.g2215	Btt_Naive	Naive_Naive	149.289	30.7622	-2.27888	6.27558	5e-05	0.000578589	yes
au2.g2484	Btt_Naive	Naive_Naive	11.5577	6.75049	-0.775794	2.58869	5e-05	0.000578589	yes
au2.g2509	Btt_Naive	Naive_Naive	1217.29	465.279	-1.3875	4.80006	5e-05	0.000578589	yes
au2.g2514	Btt_Naive	Naive_Naive	58.6957	27.3726	-1.10053	2.60844	0.00015	0.00160116	yes
au2.g2524	Btt_Naive	Naive_Naive	7.04422	2.00246	-1.81467	3.97266	5e-05	0.000578589	yes
au2.g2546	Btt_Naive	Naive_Naive	36.1338	25.0485	-0.528621	1.72657	0.0029	0.0221304	yes
au2.g2582	Btt_Naive	Naive_Naive	4.69274	2.03506	-1.20536	2.4656	5e-05	0.000578589	yes
au2.g2616	Btt_Naive	Naive_Naive	364.113	249.016	-0.548152	1.80805	0.0014	0.0118089	yes
au2.g2717	Btt_Naive	Naive_Naive	18.519	8.12713	-1.18819	2.67156	5e-05	0.000578589	yes
au2.g2782	Btt_Naive	Naive_Naive	2.39749	0.762347	-1.65301	2.41046	0.0009	0.00800108	yes
au2.g2785	Btt_Naive	Naive_Naive	7.69921	2.40825	-1.67673	3.04113	0.0001	0.0011045	yes
au2.g2794	Btt_Naive	Naive_Naive	9.33338	3.82263	-1.28783	2.75613	5e-05	0.000578589	yes
au2.g2971	Btt_Naive	Naive_Naive	11.1376	5.00464	-1.15409	2.29838	0.00015	0.00160116	yes
au2.g2979	Btt_Naive	Naive_Naive	130.66	85.1733	-0.61734	2.03075	0.0009	0.00800108	yes
au2.g2980	Btt_Naive	Naive_Naive	14.224	5.49249	-1.3728	3.75679	5e-05	0.000578589	yes
au2.g2999	Btt_Naive	Naive_Naive	4.24185	1.57859	-1.42606	3.80473	5e-05	0.000578589	yes
au2.g3016,au2.g3017	Btt_Naive	Naive_Naive	114.676	59.1635	-0.954786	2.13031	5e-05	0.000578589	yes
au2.g3053	Btt_Naive	Naive_Naive	1.08226	0.356801	-1.60086	2.15597	0.00095	0.00839262	yes
au2.g3071	Btt_Naive	Naive_Naive	22.8725	13.5872	-0.75137	1.83912	0.003	0.0227802	yes
au2.g3091	Btt_Naive	Naive_Naive	1426.59	540.336	-1.40064	5.17764	5e-05	0.000578589	yes
au2.g3156	Btt_Naive	Naive_Naive	77.1938	42.0878	-0.875083	2.93499	5e-05	0.000578589	yes
au2.g3211	Btt_Naive	Naive_Naive	283.821	196.028	-0.533924	1.73812	0.003	0.0227802	yes
au2.g3226	Btt_Naive	Naive_Naive	15.705	7.6453	-1.03858	2.71185	5e-05	0.000578589	yes
au2.g3252	Btt_Naive	Naive_Naive	62.021	31.6957	-0.968469	2.62952	5e-05	0.000578589	yes
au2.g3374	Btt_Naive	Naive_Naive	141.377	66.3374	-1.09165	3.65905	5e-05	0.000578589	yes
au2.g3383	Btt_Naive	Naive_Naive	27.4057	17.9758	-0.60842	2.01646	0.0008	0.00720956	yes
au2.g3432	Btt_Naive	Naive_Naive	103.652	64.872	-0.676075	2.26453	0.00015	0.00160116	yes
au2.g2085	Btt_Naive	Naive_Naive	21.3562	11.1426	-0.938567	2.67637	5e-05	0.000578589	yes
au2.g2102	Btt_Naive	Naive_Naive	69.5384	49.3935	-0.493489	1.65761	0.0042	0.0302343	yes
au2.g2214	Btt_Naive	Naive_Naive	272.987	65.0906	-2.06831	6.39935	5e-05	0.000578589	yes
au2.g2224	Btt_Naive	Naive_Naive	14.0875	5.64886	-1.31839	2.99131	5e-05	0.000578589	yes
au2.g2350	Btt_Naive	Naive_Naive	51.8495	21.7354	-1.25428	3.46519	5e-05	0.000578589	yes
au2.g2411	Btt_Naive	Naive_Naive	18.7452	9.3257	-1.00724	2.35105	0.0001	0.0011045	yes
au2.g2413	Btt_Naive	Naive_Naive	11.0301	5.36176	-1.04067	2.09499	0.00045	0.00432709	yes
au2.g2503	Btt_Naive	Naive_Naive	148.068	83.4945	-0.826505	2.41177	5e-05	0.000578589	yes
au2.g2507	Btt_Naive	Naive_Naive	2669.24	867.729	-1.62111	5.29119	5e-05	0.000578589	yes
au2.g2508	Btt_Naive	Naive_Naive	2836.24	879.282	-1.68958	5.40155	5e-05	0.000578589	yes
au2.g2510	Btt_Naive	Naive_Naive	2393.33	555.638	-2.1068	6.73633	5e-05	0.000578589	yes
au2.g2511	Btt_Naive	Naive_Naive	1375.39	385.103	-1.83652	5.47482	5e-05	0.000578589	yes
au2.g2512	Btt_Naive	Naive_Naive	109.882	23.8132	-2.20612	6.17727	5e-05	0.000578589	yes
au2.g2515	Btt_Naive	Naive_Naive	482.357	127.176	-1.92327	5.96152	5e-05	0.000578589	yes
au2.g2575	Btt_Naive	Naive_Naive	24.5818	16.5038	-0.574786	1.80499	0.0016	0.0132721	yes
au2.g2624	Btt_Naive	Naive_Naive	121.375	35.0147	-1.79344	5.45551	5e-05	0.000578589	yes
au2.g2699	Btt_Naive	Naive_Naive	20.8826	13.6497	-0.613433	1.89384	0.0009	0.00800108	yes
au2.g2721	Btt_Naive	Naive_Naive	249.695	160.201	-0.640283	1.8614	0.0022	0.0174773	yes
au2.g2724	Btt_Naive	Naive_Naive	21.8509	13.7036	-0.673133	1.67021	0.0056	0.0385324	yes
au2.g2734	Btt_Naive	Naive_Naive	47.2704	21.8967	-1.11022	2.39269	0.0003	0.00300072	yes
au2.g2783	Btt_Naive	Naive_Naive	3.43152	1.21442	-1.49858	2.94581	5e-05	0.000578589	yes
au2.g2784	Btt_Naive	Naive_Naive	12.7865	4.58444	-1.47981	2.96341	5e-05	0.000578589	yes
au2.g2792	Btt_Naive	Naive_Naive	11.8312	5.34486	-1.14637	2.53697	5e-05	0.000578589	yes
au2.g2793	Btt_Naive	Naive_Naive	20.2904	8.09301	-1.32605	3.95856	5e-05	0.000578589	yes
au2.g2800	Btt_Naive	Naive_Naive	53.1945	18.9253	-1.49096	4.73391	5e-05	0.000578589	yes
au2.g2848	Btt_Naive	Naive_Naive	15.3732	2.0011	-2.94155	7.01196	5e-05	0.000578589	yes
au2.g2860	Btt_Naive	Naive_Naive	15.3066	7.11842	-1.10452	2.51279	5e-05	0.000578589	yes
au2.g2861	Btt_Naive	Naive_Naive	26.5707	11.3759	-1.22385	2.91285	5e-05	0.000578589	yes
au2.g2888	Btt_Naive	Naive_Naive	40.0887	16.565	-1.27506	2.75549	5e-05	0.000578589	yes
au2.g3036	Btt_Naive	Naive_Naive	15.086	5.95604	-1.34079	3.9672	5e-05	0.000578589	yes
au2.g3037	Btt_Naive	Naive_Naive	73.1468	49.158	-0.573367	1.93287	0.00075	0.00680381	yes
au2.g3052	Btt_Naive	Naive_Naive	5.84067	2.15052	-1.44145	2.74274	5e-05	0.000578589	yes
au2.g3063	Btt_Naive	Naive_Naive	73.3961	36.9115	-0.991635	3.21844	5e-05	0.000578589	yes
au2.g3092	Btt_Naive	Naive_Naive	1784.32	600.904	-1.57017	5.35147	5e-05	0.000578589	yes
au2.g3148	Btt_Naive	Naive_Naive	3.56885	1.28312	-1.47581	2.84888	5e-05	0.000578589	yes
au2.g3278	Btt_Naive	Naive_Naive	6.99282	3.56075	-0.973691	2.02478	0.0006	0.00558809	yes
au2.g3283	Btt_Naive	Naive_Naive	120.731	79.0164	-0.611575	2.04372	0.0006	0.00558809	yes
au2.g3307	Btt_Naive	Naive_Naive	4.12926	1.50092	-1.46004	2.48109	0.0003	0.00300072	yes
au2.g3414	Btt_Naive	Naive_Naive	33.1129	17.3621	-0.931453	3.02123	5e-05	0.000578589	yes
au2.g3415	Btt_Naive	Naive_Naive	60.9529	32.6744	-0.899533	2.57839	5e-05	0.000578589	yes
au2.g3436	Btt_Naive	Naive_Naive	65.8778	38.4465	-0.77694	2.2487	0.00025	0.00254335	yes
au2.g3800	Btt_Naive	Naive_Naive	4.73837	2.58269	-0.875517	1.96849	0.00165	0.013632	yes
au2.g3816	Btt_Naive	Naive_Naive	18.7262	11.9455	-0.648584	1.7478	0.00275	0.0211541	yes
au2.g3818	Btt_Naive	Naive_Naive	18.2268	11.1645	-0.707137	2.00734	0.0006	0.00558809	yes
au2.g3881	Btt_Naive	Naive_Naive	11.2553	4.99401	-1.17233	3.2049	5e-05	0.000578589	yes
au2.g3931	Btt_Naive	Naive_Naive	5.66208	2.38042	-1.25012	2.46194	0.00025	0.00254335	yes
au2.g3936	Btt_Naive	Naive_Naive	54.8843	16.9613	-1.69415	4.90422	5e-05	0.000578589	yes
au2.g3993	Btt_Naive	Naive_Naive	655.008	287.088	-1.19002	4.02857	5e-05	0.000578589	yes
au2.g4005	Btt_Naive	Naive_Naive	1237.89	840.043	-0.559353	1.84831	0.00215	0.0171423	yes
au2.g4008	Btt_Naive	Naive_Naive	487.543	128.25	-1.92657	5.7884	5e-05	0.000578589	yes
au2.g4009	Btt_Naive	Naive_Naive	833.718	221.339	-1.9133	5.80937	5e-05	0.000578589	yes
au2.g4048	Btt_Naive	Naive_Naive	60.2822	26.4883	-1.18638	2.67889	5e-05	0.000578589	yes
au2.g4143	Btt_Naive	Naive_Naive	11.6682	7.39344	-0.658264	2.14605	0.00025	0.00254335	yes
au2.g4235	Btt_Naive	Naive_Naive	36.2101	20.9386	-0.79023	2.25017	0.0002	0.00207754	yes
au2.g4320	Btt_Naive	Naive_Naive	27.5501	19.4195	-0.50455	1.56303	0.00615	0.0416996	yes
au2.g4345	Btt_Naive	Naive_Naive	1.09947	0.639743	-0.781242	1.57968	0.0065	0.0436144	yes
au2.g4366	Btt_Naive	Naive_Naive	853.682	264.918	-1.68815	6.71943	5e-05	0.000578589	yes
au2.g4412	Btt_Naive	Naive_Naive	21.0325	13.3759	-0.652979	1.86659	0.0019	0.0153989	yes
au2.g4452	Btt_Naive	Naive_Naive	6.62451	4.56542	-0.537065	1.64641	0.005	0.035036	yes
au2.g4476	Btt_Naive	Naive_Naive	89.0002	64.2506	-0.4701	1.59257	0.00715	0.0472502	yes
au2.g4506	Btt_Naive	Naive_Naive	54.8073	36.2502	-0.596376	1.99286	0.0005	0.00475456	yes
au2.g4614	Btt_Naive	Naive_Naive	6.1434	2.51667	-1.28752	3.00612	5e-05	0.000578589	yes
au2.g4616	Btt_Naive	Naive_Naive	240.946	92.1633	-1.38644	4.46587	5e-05	0.000578589	yes
au2.g4667	Btt_Naive	Naive_Naive	39.0782	24.0371	-0.701098	2.3088	0.0004	0.00389239	yes
au2.g4734	Btt_Naive	Naive_Naive	26.9816	11.4372	-1.23824	3.53755	5e-05	0.000578589	yes
au2.g4740	Btt_Naive	Naive_Naive	4.32588	2.01483	-1.10234	2.44129	0.00015	0.00160116	yes
au2.g4757	Btt_Naive	Naive_Naive	21.5699	13.3259	-0.694786	2.32612	5e-05	0.000578589	yes
au2.g4845	Btt_Naive	Naive_Naive	96.2242	32.1382	-1.58211	4.51885	5e-05	0.000578589	yes
au2.g4846	Btt_Naive	Naive_Naive	74.5191	20.7057	-1.84758	5.32777	5e-05	0.000578589	yes
au2.g4847	Btt_Naive	Naive_Naive	373.677	95.3337	-1.97073	5.83885	5e-05	0.000578589	yes
au2.g4849	Btt_Naive	Naive_Naive	306.955	69.8481	-2.13574	6.46195	5e-05	0.000578589	yes
au2.g5025	Btt_Naive	Naive_Naive	28.9574	17.6726	-0.712418	2.45061	0.0001	0.0011045	yes
au2.g5051	Btt_Naive	Naive_Naive	42.0992	6.24539	-2.75293	7.3299	5e-05	0.000578589	yes
au2.g5115	Btt_Naive	Naive_Naive	35.8219	21.6614	-0.725715	2.11599	0.00035	0.00345034	yes
au2.g5143	Btt_Naive	Naive_Naive	15.28	8.4045	-0.862407	2.32219	0.00015	0.00160116	yes
au2.g5173	Btt_Naive	Naive_Naive	20.5594	11.5763	-0.828628	2.52626	5e-05	0.000578589	yes
au2.g5177	Btt_Naive	Naive_Naive	101.393	72.5067	-0.483775	1.60133	0.0064	0.0430711	yes
au2.g5200	Btt_Naive	Naive_Naive	44.6288	28.5264	-0.645676	1.78071	0.0022	0.0174773	yes
au2.g5208	Btt_Naive	Naive_Naive	10.6492	4.66295	-1.19143	3.3259	5e-05	0.000578589	yes
au2.g3815	Btt_Naive	Naive_Naive	3.48981	1.54301	-1.17741	2.11629	0.0005	0.00475456	yes
au2.g3934	Btt_Naive	Naive_Naive	10.4026	2.68512	-1.95388	3.84346	5e-05	0.000578589	yes
au2.g3987	Btt_Naive	Naive_Naive	6.57964	3.8602	-0.769332	1.94347	0.001	0.00878375	yes
au2.g3992	Btt_Naive	Naive_Naive	580.432	267.431	-1.11796	4.01482	5e-05	0.000578589	yes
au2.g3998	Btt_Naive	Naive_Naive	2.63925	0.48679	-2.43875	2.51918	0.00065	0.00600033	yes
au2.g3999	Btt_Naive	Naive_Naive	1788.96	557.112	-1.68308	5.30755	5e-05	0.000578589	yes
au2.g4000	Btt_Naive	Naive_Naive	16.7407	5.16103	-1.69763	3.1575	5e-05	0.000578589	yes
au2.g4001	Btt_Naive	Naive_Naive	1296.32	402.882	-1.68599	5.7293	5e-05	0.000578589	yes
au2.g4002	Btt_Naive	Naive_Naive	145.324	58.7224	-1.30729	3.58497	5e-05	0.000578589	yes
au2.g4007	Btt_Naive	Naive_Naive	234.51	95.4023	-1.29755	3.44791	5e-05	0.000578589	yes
au2.g4011	Btt_Naive	Naive_Naive	286.163	175.886	-0.702199	2.37995	0.0002	0.00207754	yes
au2.g4016	Btt_Naive	Naive_Naive	1858.62	1001.21	-0.892487	2.81674	5e-05	0.000578589	yes
au2.g4130	Btt_Naive	Naive_Naive	22.4301	6.30992	-1.82974	5.39789	5e-05	0.000578589	yes
au2.g4178	Btt_Naive	Naive_Naive	24.0152	15.6586	-0.616986	1.98653	0.001	0.00878375	yes
au2.g4201	Btt_Naive	Naive_Naive	24.5284	9.22475	-1.41087	3.94518	5e-05	0.000578589	yes
au2.g4207	Btt_Naive	Naive_Naive	55.0858	20.5029	-1.42585	4.57952	5e-05	0.000578589	yes
au2.g4228	Btt_Naive	Naive_Naive	14.8215	4.20277	-1.81828	3.68655	5e-05	0.000578589	yes
au2.g4273	Btt_Naive	Naive_Naive	71.7328	22.4427	-1.67639	4.95061	5e-05	0.000578589	yes
au2.g4285	Btt_Naive	Naive_Naive	36.6034	19.4475	-0.912392	2.55446	5e-05	0.000578589	yes
au2.g4331	Btt_Naive	Naive_Naive	6.76175	2.64288	-1.35529	3.66209	5e-05	0.000578589	yes
au2.g4365	Btt_Naive	Naive_Naive	1050.39	393.375	-1.41695	5.77605	5e-05	0.000578589	yes
au2.g4371	Btt_Naive	Naive_Naive	161.58	26.8124	-2.59127	6.61917	5e-05	0.000578589	yes
au2.g4372	Btt_Naive	Naive_Naive	359.093	74.3623	-2.27171	7.26733	5e-05	0.000578589	yes
au2.g4375	Btt_Naive	Naive_Naive	307.515	101.227	-1.60306	5.46007	5e-05	0.000578589	yes
au2.g4376	Btt_Naive	Naive_Naive	3.84547	0.248556	-3.95151	4.12134	0.00025	0.00254335	yes
au2.g4378	Btt_Naive	Naive_Naive	63.7826	13.3972	-2.25123	6.17867	5e-05	0.000578589	yes
au2.g4406	Btt_Naive	Naive_Naive	32.997	23.4216	-0.494494	1.66324	0.0042	0.0302343	yes
au2.g4415	Btt_Naive	Naive_Naive	9.40957	3.67133	-1.35783	3.97912	5e-05	0.000578589	yes
au2.g4441	Btt_Naive	Naive_Naive	99.8025	35.4259	-1.49427	4.07059	5e-05	0.000578589	yes
au2.g4486	Btt_Naive	Naive_Naive	50.6698	31.4316	-0.688911	2.31574	0.0003	0.00300072	yes
au2.g4549	Btt_Naive	Naive_Naive	77.7706	45.4092	-0.776242	2.17866	0.00015	0.00160116	yes
au2.g4671	Btt_Naive	Naive_Naive	4.83199	2.56276	-0.914919	1.82702	0.00195	0.0157468	yes
au2.g4696	Btt_Naive	Naive_Naive	28.9238	13.6243	-1.08607	2.94988	5e-05	0.000578589	yes
au2.g4714	Btt_Naive	Naive_Naive	32.8388	22.7466	-0.529749	1.82539	0.0022	0.0174773	yes
au2.g4728	Btt_Naive	Naive_Naive	41.1019	28.1588	-0.545615	1.59518	0.0053	0.0368075	yes
au2.g4741	Btt_Naive	Naive_Naive	16.6078	6.0819	-1.44927	2.23255	0.0045	0.0320381	yes
au2.g4771	Btt_Naive	Naive_Naive	99.7248	59.5037	-0.744974	2.27027	0.0002	0.00207754	yes
au2.g4844	Btt_Naive	Naive_Naive	11.3312	3.10178	-1.86914	4.03423	5e-05	0.000578589	yes
au2.g4848	Btt_Naive	Naive_Naive	15.4502	4.90475	-1.65537	3.42982	0.0001	0.0011045	yes
au2.g4899	Btt_Naive	Naive_Naive	96.5905	34.4023	-1.48938	4.24834	5e-05	0.000578589	yes
au2.g4909	Btt_Naive	Naive_Naive	19.7138	12.298	-0.680781	2.15966	0.00015	0.00160116	yes
au2.g4925	Btt_Naive	Naive_Naive	384.116	185.425	-1.05071	3.32045	5e-05	0.000578589	yes
au2.g5053	Btt_Naive	Naive_Naive	3.76791	0.875083	-2.10627	3.12087	5e-05	0.000578589	yes
au2.g5066	Btt_Naive	Naive_Naive	63.2857	29.4591	-1.10317	2.80905	5e-05	0.000578589	yes
au2.g5069	Btt_Naive	Naive_Naive	17.8183	8.12188	-1.13347	3.63372	5e-05	0.000578589	yes
au2.g5074	Btt_Naive	Naive_Naive	173.976	110.477	-0.655134	1.99147	0.0007	0.00640451	yes
au2.g5172	Btt_Naive	Naive_Naive	925.481	619.943	-0.578067	1.84702	0.001	0.00878375	yes
au2.g5215	Btt_Naive	Naive_Naive	34.3776	24.7659	-0.473111	1.5939	0.0064	0.0430711	yes
au2.g5366	Btt_Naive	Naive_Naive	23.8812	6.30786	-1.92065	5.00388	5e-05	0.000578589	yes
au2.g5367	Btt_Naive	Naive_Naive	279.482	34.8321	-3.00426	8.67835	5e-05	0.000578589	yes
au2.g5368	Btt_Naive	Naive_Naive	25.5502	7.7546	-1.72021	3.74034	5e-05	0.000578589	yes
au2.g5376	Btt_Naive	Naive_Naive	31.9644	14.5471	-1.13573	3.09832	5e-05	0.000578589	yes
au2.g5459	Btt_Naive	Naive_Naive	34.5866	15.2857	-1.17804	3.40269	5e-05	0.000578589	yes
au2.g5685	Btt_Naive	Naive_Naive	14.5367	8.03993	-0.854442	2.23865	5e-05	0.000578589	yes
au2.g5700	Btt_Naive	Naive_Naive	774.633	348.179	-1.15368	3.73216	5e-05	0.000578589	yes
au2.g5764	Btt_Naive	Naive_Naive	25.002	5.23135	-2.25679	4.55022	5e-05	0.000578589	yes
au2.g5765	Btt_Naive	Naive_Naive	609.411	151.282	-2.01017	7.17461	5e-05	0.000578589	yes
au2.g5799	Btt_Naive	Naive_Naive	2.90289	1.79715	-0.691777	1.79549	0.00185	0.015044	yes
au2.g5874	Btt_Naive	Naive_Naive	19.2282	11.1929	-0.780638	1.98148	0.00065	0.00600033	yes
au2.g5882	Btt_Naive	Naive_Naive	32.4511	22.9266	-0.501245	1.58288	0.00685	0.0455182	yes
au2.g5921	Btt_Naive	Naive_Naive	38.6107	17.1263	-1.17279	3.82694	5e-05	0.000578589	yes
au2.g5973	Btt_Naive	Naive_Naive	7.21864	4.4346	-0.702922	2.05042	0.00055	0.00516949	yes
au2.g6010	Btt_Naive	Naive_Naive	33.7246	18.8676	-0.837891	2.33247	0.00035	0.00345034	yes
au2.g6050	Btt_Naive	Naive_Naive	90.5535	12.3338	-2.87615	7.60117	5e-05	0.000578589	yes
au2.g6062	Btt_Naive	Naive_Naive	479.991	243.571	-0.978665	3.28735	5e-05	0.000578589	yes
au2.g6065	Btt_Naive	Naive_Naive	58.9507	16.428	-1.84335	4.31561	5e-05	0.000578589	yes
au2.g6080	Btt_Naive	Naive_Naive	229.507	82.232	-1.48076	4.59767	5e-05	0.000578589	yes
au2.g6100	Btt_Naive	Naive_Naive	511.841	336.121	-0.606713	1.98657	0.00105	0.00916463	yes
au2.g6101	Btt_Naive	Naive_Naive	173	111.541	-0.6332	1.97896	0.00095	0.00839262	yes
au2.g6112	Btt_Naive	Naive_Naive	111.354	13.4336	-3.05124	8.95285	5e-05	0.000578589	yes
au2.g6113	Btt_Naive	Naive_Naive	189.027	51.3187	-1.88103	5.52567	5e-05	0.000578589	yes
au2.g6208,au2.g6213	Btt_Naive	Naive_Naive	53.8292	36.8353	-0.547303	1.79593	0.0028	0.0214836	yes
au2.g6229	Btt_Naive	Naive_Naive	30.9854	14.8567	-1.06047	2.95252	5e-05	0.000578589	yes
au2.g6233	Btt_Naive	Naive_Naive	28.8359	9.87479	-1.54604	4.18757	5e-05	0.000578589	yes
au2.g6280	Btt_Naive	Naive_Naive	7.95155	2.42656	-1.71232	2.78311	5e-05	0.000578589	yes
au2.g6316	Btt_Naive	Naive_Naive	164.901	66.6931	-1.30599	3.56031	5e-05	0.000578589	yes
au2.g6401	Btt_Naive	Naive_Naive	296.237	197.976	-0.581425	1.93581	0.0011	0.00954253	yes
au2.g6423	Btt_Naive	Naive_Naive	28.5473	10.0987	-1.49918	3.67088	5e-05	0.000578589	yes
au2.g6428	Btt_Naive	Naive_Naive	37.0254	12.5107	-1.56535	4.58145	5e-05	0.000578589	yes
au2.g5390	Btt_Naive	Naive_Naive	364.275	135.788	-1.42367	2.67112	0.00265	0.020483	yes
au2.g5692	Btt_Naive	Naive_Naive	5.12996	2.17218	-1.23981	2.96346	5e-05	0.000578589	yes
au2.g5797	Btt_Naive	Naive_Naive	60.2763	33.035	-0.867594	2.95117	5e-05	0.000578589	yes
au2.g5805	Btt_Naive	Naive_Naive	25.0829	14.4805	-0.792595	2.50038	5e-05	0.000578589	yes
au2.g5861	Btt_Naive	Naive_Naive	23.6764	15.8626	-0.577817	1.92429	0.00105	0.00916463	yes
au2.g5868	Btt_Naive	Naive_Naive	105.157	74.212	-0.502819	1.68372	0.004	0.0290185	yes
au2.g5887	Btt_Naive	Naive_Naive	894.444	263.486	-1.76327	5.58353	5e-05	0.000578589	yes
au2.g5909	Btt_Naive	Naive_Naive	37.5042	23.8218	-0.654769	1.71932	0.0033	0.0246969	yes
au2.g5937	Btt_Naive	Naive_Naive	73.5087	45.763	-0.683734	2.25707	0.0001	0.0011045	yes
au2.g5984	Btt_Naive	Naive_Naive	13.4644	4.24193	-1.66636	4.70893	5e-05	0.000578589	yes
au2.g5988	Btt_Naive	Naive_Naive	68.7282	31.8607	-1.10912	3.20351	5e-05	0.000578589	yes
au2.g5991	Btt_Naive	Naive_Naive	513.507	127.738	-2.0072	5.92629	5e-05	0.000578589	yes
au2.g6009	Btt_Naive	Naive_Naive	3.70297	1.84281	-1.00678	2.51268	0.0001	0.0011045	yes
au2.g6011	Btt_Naive	Naive_Naive	1860.12	741.01	-1.32783	5.01842	5e-05	0.000578589	yes
au2.g6022	Btt_Naive	Naive_Naive	37.8075	25.6418	-0.560177	1.90375	0.00135	0.0114361	yes
au2.g6047	Btt_Naive	Naive_Naive	223.808	58.9076	-1.92574	5.87361	5e-05	0.000578589	yes
au2.g6049	Btt_Naive	Naive_Naive	494.903	217.949	-1.18316	3.76946	5e-05	0.000578589	yes
au2.g6052	Btt_Naive	Naive_Naive	258.735	97.8274	-1.40317	4.64785	5e-05	0.000578589	yes
au2.g6053	Btt_Naive	Naive_Naive	643.306	313.301	-1.03796	3.06637	5e-05	0.000578589	yes
au2.g6055	Btt_Naive	Naive_Naive	249.709	130.18	-0.939741	2.70928	5e-05	0.000578589	yes
au2.g6056	Btt_Naive	Naive_Naive	803.397	352.226	-1.18961	3.83006	5e-05	0.000578589	yes
au2.g6057	Btt_Naive	Naive_Naive	1023.87	555.879	-0.88119	2.84394	5e-05	0.000578589	yes
au2.g6058	Btt_Naive	Naive_Naive	37.2634	13.1587	-1.50175	4.40897	5e-05	0.000578589	yes
au2.g6059	Btt_Naive	Naive_Naive	10.8681	5.24214	-1.05188	2.70493	5e-05	0.000578589	yes
au2.g6061	Btt_Naive	Naive_Naive	4.24081	1.69069	-1.32672	2.23231	0.0007	0.00640451	yes
au2.g6069	Btt_Naive	Naive_Naive	20.4269	7.20198	-1.504	4.13492	5e-05	0.000578589	yes
au2.g6071	Btt_Naive	Naive_Naive	50.993	28.3027	-0.849358	2.33319	5e-05	0.000578589	yes
au2.g6074	Btt_Naive	Naive_Naive	56.3811	21.0601	-1.4207	4.05705	5e-05	0.000578589	yes
au2.g6076	Btt_Naive	Naive_Naive	38.5648	22.3502	-0.786995	2.22086	0.00025	0.00254335	yes
au2.g6077	Btt_Naive	Naive_Naive	10.851	5.50651	-0.978612	2.28578	0.00045	0.00432709	yes
au2.g6078	Btt_Naive	Naive_Naive	298.849	94.5652	-1.66004	5.42511	5e-05	0.000578589	yes
au2.g6082	Btt_Naive	Naive_Naive	27.5858	10.5319	-1.38915	3.21178	5e-05	0.000578589	yes
au2.g6104	Btt_Naive	Naive_Naive	8.57895	5.23455	-0.712735	1.6406	0.00475	0.0335447	yes
au2.g6125	Btt_Naive	Naive_Naive	135.364	90.8432	-0.575389	1.63175	0.00395	0.0287086	yes
au2.g6142	Btt_Naive	Naive_Naive	61.4876	36.8594	-0.738265	2.40094	0.00025	0.00254335	yes
au2.g6234	Btt_Naive	Naive_Naive	5.19669	2.77412	-0.905562	2.04624	0.0006	0.00558809	yes
au2.g6268	Btt_Naive	Naive_Naive	17.023	11.2171	-0.601788	1.91307	0.0012	0.0103135	yes
au2.g6306	Btt_Naive	Naive_Naive	19.1994	13.5499	-0.502776	1.64885	0.0033	0.0246969	yes
au2.g6324	Btt_Naive	Naive_Naive	11.4333	7.06215	-0.695066	1.86597	0.00135	0.0114361	yes
au2.g6363	Btt_Naive	Naive_Naive	77.4211	34.4485	-1.16829	2.93079	5e-05	0.000578589	yes
au2.g6367	Btt_Naive	Naive_Naive	15.995	11.0847	-0.529051	1.71874	0.00325	0.0243808	yes
au2.g6373	Btt_Naive	Naive_Naive	39.5892	13.5746	-1.5442	4.67112	5e-05	0.000578589	yes
au2.g6413	Btt_Naive	Naive_Naive	3.1209	1.68475	-0.889431	2.14745	0.0004	0.00389239	yes
au2.g6439	Btt_Naive	Naive_Naive	10.5415	4.50275	-1.2272	2.89363	5e-05	0.000578589	yes
au2.g6657	Btt_Naive	Naive_Naive	451.365	310.634	-0.539078	1.72658	0.0026	0.0201518	yes
au2.g6788	Btt_Naive	Naive_Naive	4.97582	3.05432	-0.704083	1.69413	0.0043	0.0308384	yes
au2.g6834	Btt_Naive	Naive_Naive	2.39264	0.480985	-2.31454	2.44266	0.0018	0.014678	yes
au2.g6848	Btt_Naive	Naive_Naive	56.8467	17.5298	-1.69727	4.16184	5e-05	0.000578589	yes
au2.g6856	Btt_Naive	Naive_Naive	71.7491	40.4851	-0.825568	2.64457	5e-05	0.000578589	yes
au2.g6890	Btt_Naive	Naive_Naive	69.0609	25.0443	-1.46339	3.48164	5e-05	0.000578589	yes
au2.g6987	Btt_Naive	Naive_Naive	882.023	614.894	-0.52048	1.68586	0.00335	0.0250209	yes
au2.g7032	Btt_Naive	Naive_Naive	396.521	275.668	-0.524462	1.70932	0.0034	0.0253217	yes
au2.g7033	Btt_Naive	Naive_Naive	221.939	133.721	-0.730941	2.41671	5e-05	0.000578589	yes
au2.g7038	Btt_Naive	Naive_Naive	33.3087	21.1181	-0.657422	1.66126	0.00465	0.0329548	yes
au2.g7202	Btt_Naive	Naive_Naive	0.869295	0.377292	-1.20416	1.80135	0.0038	0.0278014	yes
au2.g7239	Btt_Naive	Naive_Naive	30.5494	13.4074	-1.18811	3.33824	5e-05	0.000578589	yes
au2.g7254	Btt_Naive	Naive_Naive	40.2452	24.8555	-0.695249	2.00396	0.0008	0.00720956	yes
au2.g7258	Btt_Naive	Naive_Naive	62.0835	44.7572	-0.472091	1.57366	0.0053	0.0368075	yes
au2.g7340	Btt_Naive	Naive_Naive	15.4837	6.84142	-1.17838	3.30631	5e-05	0.000578589	yes
au2.g7375	Btt_Naive	Naive_Naive	61.835	33.9505	-0.864993	1.73638	0.0034	0.0253217	yes
au2.g7415	Btt_Naive	Naive_Naive	104.051	73.1035	-0.50928	1.69707	0.00325	0.0243808	yes
au2.g7475	Btt_Naive	Naive_Naive	48.2214	28.0023	-0.784125	2.28332	0.00015	0.00160116	yes
au2.g7497	Btt_Naive	Naive_Naive	33.0382	7.7901	-2.08442	6.36844	5e-05	0.000578589	yes
au2.g7527	Btt_Naive	Naive_Naive	64.6178	41.4738	-0.639734	2.15754	0.0002	0.00207754	yes
au2.g7636	Btt_Naive	Naive_Naive	598.784	271.688	-1.14008	3.68403	5e-05	0.000578589	yes
au2.g7637	Btt_Naive	Naive_Naive	2455.9	1536.02	-0.677052	2.10719	0.00035	0.00345034	yes
au2.g7638	Btt_Naive	Naive_Naive	660.574	368.066	-0.843755	2.71642	5e-05	0.000578589	yes
au2.g7640	Btt_Naive	Naive_Naive	66.1467	37.4281	-0.821549	2.64971	5e-05	0.000578589	yes
au2.g7664	Btt_Naive	Naive_Naive	28.5932	17.6042	-0.69975	1.95997	0.00095	0.00839262	yes
au2.g7750	Btt_Naive	Naive_Naive	131.538	50.5244	-1.38043	4.13338	5e-05	0.000578589	yes
au2.g7786	Btt_Naive	Naive_Naive	14.3948	6.37565	-1.1749	3.78802	5e-05	0.000578589	yes
au2.g7788	Btt_Naive	Naive_Naive	37.0131	20.2063	-0.873227	2.3941	0.00015	0.00160116	yes
au2.g7803	Btt_Naive	Naive_Naive	164.082	44.5535	-1.8808	4.96325	5e-05	0.000578589	yes
au2.g7804	Btt_Naive	Naive_Naive	829.333	193.568	-2.09911	6.53607	5e-05	0.000578589	yes
au2.g7805	Btt_Naive	Naive_Naive	422.667	191.121	-1.14503	3.7084	5e-05	0.000578589	yes
au2.g7808	Btt_Naive	Naive_Naive	1.73301	0.646695	-1.42212	2.47768	0.0007	0.00640451	yes
au2.g7865	Btt_Naive	Naive_Naive	40.3941	26.9782	-0.582347	1.54546	0.00665	0.044433	yes
au2.g7866	Btt_Naive	Naive_Naive	2319.78	1556.51	-0.575676	1.78693	0.00245	0.019158	yes
au2.g7919	Btt_Naive	Naive_Naive	824.186	408.826	-1.01148	3.24115	5e-05	0.000578589	yes
au2.g7954	Btt_Naive	Naive_Naive	11.36	7.15565	-0.666814	1.89625	0.0015	0.0125459	yes
au2.g8004	Btt_Naive	Naive_Naive	133.06	69.1898	-0.943445	2.87034	5e-05	0.000578589	yes
au2.g8008	Btt_Naive	Naive_Naive	12.9134	8.5485	-0.595127	1.98959	0.0012	0.0103135	yes
au2.g8027	Btt_Naive	Naive_Naive	41.2351	14.3361	-1.52422	4.63404	5e-05	0.000578589	yes
au2.g8053	Btt_Naive	Naive_Naive	3.5543	1.4245	-1.3191	2.90342	5e-05	0.000578589	yes
au2.g8098	Btt_Naive	Naive_Naive	33.1395	16.9413	-0.968012	2.99127	5e-05	0.000578589	yes
au2.g6655	Btt_Naive	Naive_Naive	56.11	26.6803	-1.07248	3.27661	5e-05	0.000578589	yes
au2.g6668	Btt_Naive	Naive_Naive	100.382	49.3869	-1.02329	3.10475	5e-05	0.000578589	yes
au2.g6671	Btt_Naive	Naive_Naive	26.8324	14.4363	-0.894281	2.79331	5e-05	0.000578589	yes
au2.g6672	Btt_Naive	Naive_Naive	186.72	114.599	-0.70429	2.23811	0.0002	0.00207754	yes
au2.g6678	Btt_Naive	Naive_Naive	81.647	12.1678	-2.74633	6.64497	5e-05	0.000578589	yes
au2.g6746	Btt_Naive	Naive_Naive	7.24447	4.21546	-0.78119	1.68558	0.0063	0.0425349	yes
au2.g6836	Btt_Naive	Naive_Naive	1.93555	0.611218	-1.66298	2.20056	0.00355	0.0262435	yes
au2.g6838	Btt_Naive	Naive_Naive	372.79	135.586	-1.45916	5.33865	5e-05	0.000578589	yes
au2.g6839	Btt_Naive	Naive_Naive	424.403	221.483	-0.93824	2.99908	5e-05	0.000578589	yes
au2.g6840	Btt_Naive	Naive_Naive	462.956	233.414	-0.987984	3.46837	5e-05	0.000578589	yes
au2.g6841	Btt_Naive	Naive_Naive	399.594	201.144	-0.990306	3.42886	5e-05	0.000578589	yes
au2.g6842	Btt_Naive	Naive_Naive	377.143	184.609	-1.03064	3.42568	5e-05	0.000578589	yes
au2.g6843	Btt_Naive	Naive_Naive	386.523	200.069	-0.950059	3.15413	5e-05	0.000578589	yes
au2.g6844	Btt_Naive	Naive_Naive	219.495	124.35	-0.819781	2.53323	5e-05	0.000578589	yes
au2.g6845	Btt_Naive	Naive_Naive	45.3817	22.0142	-1.04367	2.43245	5e-05	0.000578589	yes
au2.g6846	Btt_Naive	Naive_Naive	15.305	8.27369	-0.887399	1.77123	0.00295	0.0224486	yes
au2.g6847	Btt_Naive	Naive_Naive	333.085	179.081	-0.895273	2.69195	0.0001	0.0011045	yes
au2.g6849	Btt_Naive	Naive_Naive	10.103	2.31001	-2.12882	3.96599	5e-05	0.000578589	yes
au2.g6850	Btt_Naive	Naive_Naive	5.03298	2.26262	-1.15342	2.18163	0.0003	0.00300072	yes
au2.g6851	Btt_Naive	Naive_Naive	3.66458	1.27515	-1.52298	1.85848	0.005	0.035036	yes
au2.g6852	Btt_Naive	Naive_Naive	423.492	287.847	-0.557034	1.83394	0.0018	0.014678	yes
au2.g6853	Btt_Naive	Naive_Naive	98.6898	31.1527	-1.66354	4.81202	5e-05	0.000578589	yes
au2.g6857	Btt_Naive	Naive_Naive	6.57288	1.79113	-1.87565	2.89068	0.00015	0.00160116	yes
au2.g6858	Btt_Naive	Naive_Naive	12.5391	4.18379	-1.58356	2.7137	5e-05	0.000578589	yes
au2.g6962	Btt_Naive	Naive_Naive	2.17201	1.01687	-1.09489	1.86967	0.0028	0.0214836	yes
au2.g7083	Btt_Naive	Naive_Naive	1807.08	832.362	-1.11838	3.45988	5e-05	0.000578589	yes
au2.g7110	Btt_Naive	Naive_Naive	108.281	42.2955	-1.35621	4.28357	5e-05	0.000578589	yes
au2.g7111	Btt_Naive	Naive_Naive	321.669	152.487	-1.07689	3.51704	5e-05	0.000578589	yes
au2.g7112	Btt_Naive	Naive_Naive	907.984	287.166	-1.66078	5.35248	5e-05	0.000578589	yes
au2.g7122	Btt_Naive	Naive_Naive	2.32702	1.25631	-0.88929	1.75718	0.00175	0.0143278	yes
au2.g7160	Btt_Naive	Naive_Naive	109.396	29.8302	-1.87471	6.16514	5e-05	0.000578589	yes
au2.g7162	Btt_Naive	Naive_Naive	183.335	91.8129	-0.997711	2.75221	5e-05	0.000578589	yes
au2.g7166	Btt_Naive	Naive_Naive	348.272	108.203	-1.68647	5.54789	5e-05	0.000578589	yes
au2.g7198	Btt_Naive	Naive_Naive	7.0743	3.17008	-1.15807	3.13907	5e-05	0.000578589	yes
au2.g7200	Btt_Naive	Naive_Naive	43.787	24.18	-0.856686	2.86172	5e-05	0.000578589	yes
au2.g7201	Btt_Naive	Naive_Naive	8.42732	4.39365	-0.939654	1.93107	0.00145	0.0121823	yes
au2.g7237	Btt_Naive	Naive_Naive	39.3132	20.1938	-0.961104	2.63658	5e-05	0.000578589	yes
au2.g7238	Btt_Naive	Naive_Naive	28.5485	11.5592	-1.30437	3.26841	5e-05	0.000578589	yes
au2.g7252	Btt_Naive	Naive_Naive	7.10661	4.63559	-0.616407	1.61207	0.0056	0.0385324	yes
au2.g7337	Btt_Naive	Naive_Naive	18.0798	9.52304	-0.924888	2.45992	5e-05	0.000578589	yes
au2.g7358	Btt_Naive	Naive_Naive	10.2452	7.19093	-0.510694	1.5588	0.0058	0.0396969	yes
au2.g7365	Btt_Naive	Naive_Naive	48.1403	19.381	-1.3126	4.11063	5e-05	0.000578589	yes
au2.g7374	Btt_Naive	Naive_Naive	92.7897	53.6202	-0.791188	2.05305	0.0006	0.00558809	yes
au2.g7400	Btt_Naive	Naive_Naive	10.72	6.76275	-0.664626	1.71878	0.0028	0.0214836	yes
au2.g7416	Btt_Naive	Naive_Naive	100.997	63.9248	-0.659861	2.20562	0.00015	0.00160116	yes
au2.g7459	Btt_Naive	Naive_Naive	124.738	86.486	-0.528368	1.77177	0.00195	0.0157468	yes
au2.g7474	Btt_Naive	Naive_Naive	333.768	204.075	-0.709746	2.35954	0.0001	0.0011045	yes
au2.g7476	Btt_Naive	Naive_Naive	51.7505	33.9973	-0.606155	1.85287	0.00175	0.0143278	yes
au2.g7486	Btt_Naive	Naive_Naive	37.5525	15.0696	-1.31727	3.73458	5e-05	0.000578589	yes
au2.g7490	Btt_Naive	Naive_Naive	2.73591	0.34187	-3.0005	4.03473	5e-05	0.000578589	yes
au2.g7633	Btt_Naive	Naive_Naive	149.468	73.6285	-1.0215	2.74245	5e-05	0.000578589	yes
au2.g7634	Btt_Naive	Naive_Naive	84.1365	27.9893	-1.58785	4.71665	5e-05	0.000578589	yes
au2.g7641	Btt_Naive	Naive_Naive	20.1896	9.32912	-1.1138	3.02175	5e-05	0.000578589	yes
au2.g7777	Btt_Naive	Naive_Naive	1.13529	0.278708	-2.02624	2.21676	0.00285	0.0218115	yes
au2.g7806	Btt_Naive	Naive_Naive	37.6497	8.7552	-2.10443	5.02926	5e-05	0.000578589	yes
au2.g7854	Btt_Naive	Naive_Naive	8.83473	2.89525	-1.6095	2.85443	5e-05	0.000578589	yes
au2.g7855	Btt_Naive	Naive_Naive	141.688	41.8291	-1.76013	5.11945	5e-05	0.000578589	yes
au2.g7856	Btt_Naive	Naive_Naive	350.969	209.021	-0.747693	2.4549	5e-05	0.000578589	yes
au2.g7857	Btt_Naive	Naive_Naive	573.689	304.694	-0.912906	2.91347	5e-05	0.000578589	yes
au2.g7859	Btt_Naive	Naive_Naive	22.2817	13.0878	-0.767641	2.10877	0.00065	0.00600033	yes
au2.g7860	Btt_Naive	Naive_Naive	69.505	29.9794	-1.21314	3.35578	5e-05	0.000578589	yes
au2.g7862	Btt_Naive	Naive_Naive	1.70291	0.529443	-1.68545	1.75725	0.0052	0.0362041	yes
au2.g7867	Btt_Naive	Naive_Naive	15.1773	5.9059	-1.36168	2.33651	0.0002	0.00207754	yes
au2.g7868	Btt_Naive	Naive_Naive	41.8007	18.4997	-1.17603	2.64342	0.0001	0.0011045	yes
au2.g7869	Btt_Naive	Naive_Naive	246.494	141.046	-0.805381	2.64125	5e-05	0.000578589	yes
au2.g7930	Btt_Naive	Naive_Naive	35.7238	23.0057	-0.634894	2.09541	0.00045	0.00432709	yes
au2.g7941	Btt_Naive	Naive_Naive	1.76172	0.41286	-2.09326	2.34655	0.00295	0.0224486	yes
au2.g7974	Btt_Naive	Naive_Naive	284.36	146.426	-0.95755	3.10048	5e-05	0.000578589	yes
au2.g7993	Btt_Naive	Naive_Naive	4.87911	2.60625	-0.904641	2.00582	0.00065	0.00600033	yes
au2.g8017	Btt_Naive	Naive_Naive	151.774	80.6809	-0.911625	2.86787	5e-05	0.000578589	yes
au2.g8084	Btt_Naive	Naive_Naive	4.39968	2.48588	-0.823645	2.078	0.00025	0.00254335	yes
au2.g15	Btt_Naive	Naive_Naive	42.6818	19.7064	-1.11496	3.51526	5e-05	0.000578589	yes
au2.g29	Btt_Naive	Naive_Naive	24.0414	13.9125	-0.789138	2.30862	0.0002	0.00207754	yes
au2.g30	Btt_Naive	Naive_Naive	111.639	55.4809	-1.00877	3.39006	5e-05	0.000578589	yes
au2.g34	Btt_Naive	Naive_Naive	4.43322	1.88928	-1.23052	2.51211	5e-05	0.000578589	yes
au2.g36	Btt_Naive	Naive_Naive	34.9085	20.0084	-0.802971	2.34964	0.0001	0.0011045	yes
au2.g55	Btt_Naive	Naive_Naive	2.87055	0.487108	-2.55902	4.19011	5e-05	0.000578589	yes
au2.g67	Btt_Naive	Naive_Naive	18.7587	10.0348	-0.902548	2.73791	5e-05	0.000578589	yes
au2.g68	Btt_Naive	Naive_Naive	11.5237	5.66131	-1.0254	3.17914	5e-05	0.000578589	yes
au2.g79	Btt_Naive	Naive_Naive	53.3465	35.1212	-0.603052	1.95799	0.0007	0.00640451	yes
au2.g165	Btt_Naive	Naive_Naive	969.12	307.693	-1.65518	5.70636	5e-05	0.000578589	yes
au2.g170	Btt_Naive	Naive_Naive	7.05338	3.42745	-1.04118	2.60012	5e-05	0.000578589	yes
au2.g174	Btt_Naive	Naive_Naive	41.5979	23.8218	-0.804229	2.61972	5e-05	0.000578589	yes
au2.g204	Btt_Naive	Naive_Naive	95.2507	61.3329	-0.635069	2.10648	0.0005	0.00475456	yes
au2.g211	Btt_Naive	Naive_Naive	36.1948	19.4644	-0.894946	2.74092	5e-05	0.000578589	yes
au2.g307	Btt_Naive	Naive_Naive	965.48	322.971	-1.57984	5.00472	5e-05	0.000578589	yes
au2.g320	Btt_Naive	Naive_Naive	230.999	99.5098	-1.21498	3.95947	5e-05	0.000578589	yes
au2.g321	Btt_Naive	Naive_Naive	28.8211	18.9063	-0.608259	1.88437	0.00145	0.0121823	yes
au2.g331	Btt_Naive	Naive_Naive	60.2748	23.0421	-1.38729	3.77734	5e-05	0.000578589	yes
au2.g351	Btt_Naive	Naive_Naive	17.9681	9.48926	-0.921072	2.61101	5e-05	0.000578589	yes
au2.g364	Btt_Naive	Naive_Naive	81.9396	36.589	-1.16315	3.76444	5e-05	0.000578589	yes
au2.g385	Btt_Naive	Naive_Naive	17.4772	7.55937	-1.20914	2.5946	5e-05	0.000578589	yes
au2.g387	Btt_Naive	Naive_Naive	106.934	30.0243	-1.83252	5.4768	5e-05	0.000578589	yes
au2.g404	Btt_Naive	Naive_Naive	137.452	71.2208	-0.948555	2.93399	5e-05	0.000578589	yes
au2.g419	Btt_Naive	Naive_Naive	66.6195	47.554	-0.486378	1.61338	0.00505	0.0353093	yes
au2.g421	Btt_Naive	Naive_Naive	9.5288	4.48298	-1.08784	2.59997	5e-05	0.000578589	yes
au2.g474	Btt_Naive	Naive_Naive	1.58676	0.573299	-1.46873	1.8949	0.00265	0.020483	yes
au2.g485	Btt_Naive	Naive_Naive	4.27956	2.07649	-1.04331	2.60231	5e-05	0.000578589	yes
au2.g506	Btt_Naive	Naive_Naive	3.78499	1.34114	-1.49682	2.30789	0.0002	0.00207754	yes
au2.g532	Btt_Naive	Naive_Naive	84.1219	50.311	-0.741607	2.30395	5e-05	0.000578589	yes
au2.g534	Btt_Naive	Naive_Naive	159.541	89.6014	-0.832334	2.72723	5e-05	0.000578589	yes
au2.g591	Btt_Naive	Naive_Naive	28.4366	16.5373	-0.782028	2.2075	0.00015	0.00160116	yes
au2.g684	Btt_Naive	Naive_Naive	394.368	161.148	-1.29116	3.69574	5e-05	0.000578589	yes
au2.g687	Btt_Naive	Naive_Naive	497.265	231.368	-1.10383	3.25648	5e-05	0.000578589	yes
au2.g688	Btt_Naive	Naive_Naive	294.501	94.4735	-1.64029	4.7121	5e-05	0.000578589	yes
au2.g35	Btt_Naive	Naive_Naive	81.4059	41.7899	-0.961978	2.75754	5e-05	0.000578589	yes
au2.g45	Btt_Naive	Naive_Naive	12.5093	6.67007	-0.907221	2.50324	5e-05	0.000578589	yes
au2.g58	Btt_Naive	Naive_Naive	64.289	42.4001	-0.600503	1.94129	0.0009	0.00800108	yes
au2.g77	Btt_Naive	Naive_Naive	74.925	51.9481	-0.528376	1.78171	0.00235	0.0184892	yes
au2.g102	Btt_Naive	Naive_Naive	89.163	52.6268	-0.760646	2.48742	5e-05	0.000578589	yes
au2.g114	Btt_Naive	Naive_Naive	103.739	66.1062	-0.650106	2.1459	0.00015	0.00160116	yes
au2.g187	Btt_Naive	Naive_Naive	83.2667	47.4242	-0.812116	2.36289	5e-05	0.000578589	yes
au2.g198	Btt_Naive	Naive_Naive	38.3099	12.7694	-1.58503	4.76357	5e-05	0.000578589	yes
au2.g202	Btt_Naive	Naive_Naive	65.1097	19.2357	-1.75909	5.55368	5e-05	0.000578589	yes
au2.g230	Btt_Naive	Naive_Naive	38.6789	20.2113	-0.936388	2.83436	5e-05	0.000578589	yes
au2.g233	Btt_Naive	Naive_Naive	11.7001	5.78819	-1.01533	2.51271	5e-05	0.000578589	yes
au2.g249	Btt_Naive	Naive_Naive	62.4246	11.1235	-2.48851	5.31413	5e-05	0.000578589	yes
au2.g250	Btt_Naive	Naive_Naive	68.1297	35.953	-0.922173	2.85064	5e-05	0.000578589	yes
au2.g275	Btt_Naive	Naive_Naive	18.8239	10.2519	-0.87668	2.16987	0.0003	0.00300072	yes
au2.g327	Btt_Naive	Naive_Naive	14.3989	9.02559	-0.673861	1.80176	0.0033	0.0246969	yes
au2.g339	Btt_Naive	Naive_Naive	1.30943	0.727886	-0.847156	1.64506	0.00475	0.0335447	yes
au2.g353	Btt_Naive	Naive_Naive	55.6999	38.6277	-0.528039	1.76108	0.00235	0.0184892	yes
au2.g357	Btt_Naive	Naive_Naive	3.23325	1.84527	-0.809152	1.96009	0.0009	0.00800108	yes
au2.g422	Btt_Naive	Naive_Naive	22.1586	13.0695	-0.761668	2.30236	0.0001	0.0011045	yes
au2.g430	Btt_Naive	Naive_Naive	63.7989	36.0794	-0.822355	2.55898	5e-05	0.000578589	yes
au2.g516	Btt_Naive	Naive_Naive	1.42979	0.595815	-1.26286	2.0445	0.001	0.00878375	yes
au2.g685	Btt_Naive	Naive_Naive	216.646	80.9217	-1.42074	4.02964	5e-05	0.000578589	yes
au2.g8242	Btt_Naive	Naive_Naive	11.9864	7.68786	-0.640739	1.92843	0.00105	0.00916463	yes
au2.g8247	Btt_Naive	Naive_Naive	109.842	42.3826	-1.37389	2.98027	5e-05	0.000578589	yes
au2.g8383	Btt_Naive	Naive_Naive	16.928	10.7682	-0.652625	2.08037	0.00055	0.00516949	yes
au2.g8481	Btt_Naive	Naive_Naive	7.73153	5.23561	-0.562397	1.77068	0.00215	0.0171423	yes
au2.g8550	Btt_Naive	Naive_Naive	6.06577	3.90957	-0.633683	1.76077	0.0037	0.0271705	yes
au2.g8597	Btt_Naive	Naive_Naive	1583.54	959.937	-0.722139	2.24545	0.00025	0.00254335	yes
au2.g8705	Btt_Naive	Naive_Naive	65.4713	37.5041	-0.803813	2.5574	5e-05	0.000578589	yes
au2.g8748	Btt_Naive	Naive_Naive	31.4653	14.216	-1.14624	3.55417	5e-05	0.000578589	yes
au2.g8783	Btt_Naive	Naive_Naive	14.9819	7.99792	-0.905519	2.37058	5e-05	0.000578589	yes
au2.g8819	Btt_Naive	Naive_Naive	104.092	49.9108	-1.06043	3.50768	5e-05	0.000578589	yes
au2.g8853	Btt_Naive	Naive_Naive	23.251	9.50261	-1.2909	4.103	5e-05	0.000578589	yes
au2.g8894	Btt_Naive	Naive_Naive	34.0196	15.6093	-1.12396	3.20957	5e-05	0.000578589	yes
au2.g8970	Btt_Naive	Naive_Naive	27.2096	17.2658	-0.656195	1.85392	0.0015	0.0125459	yes
au2.g9085	Btt_Naive	Naive_Naive	56.6149	34.8992	-0.697987	2.32103	0.0002	0.00207754	yes
au2.g9100	Btt_Naive	Naive_Naive	19.0151	8.1157	-1.22836	3.68263	5e-05	0.000578589	yes
au2.g9123	Btt_Naive	Naive_Naive	36.2097	13.1179	-1.46484	3.98444	5e-05	0.000578589	yes
au2.g9144	Btt_Naive	Naive_Naive	25.4734	8.45108	-1.59178	3.29928	5e-05	0.000578589	yes
au2.g9145	Btt_Naive	Naive_Naive	5.30496	2.42502	-1.12935	2.06392	0.00065	0.00600033	yes
au2.g9146	Btt_Naive	Naive_Naive	61.7438	27.2766	-1.17863	3.48503	5e-05	0.000578589	yes
au2.g9147	Btt_Naive	Naive_Naive	42.0796	7.14159	-2.5588	6.03805	5e-05	0.000578589	yes
au2.g9151	Btt_Naive	Naive_Naive	19.101	10.9239	-0.806166	1.91271	0.00155	0.0129187	yes
au2.g9152	Btt_Naive	Naive_Naive	79.2575	53.3943	-0.569863	1.90919	0.00125	0.010688	yes
au2.g9254	Btt_Naive	Naive_Naive	1148.63	744.427	-0.625715	2.04827	0.0007	0.00640451	yes
au2.g9256	Btt_Naive	Naive_Naive	345.896	123.962	-1.48044	4.53165	5e-05	0.000578589	yes
au2.g9257	Btt_Naive	Naive_Naive	28.5593	11.2284	-1.34681	3.30738	5e-05	0.000578589	yes
au2.g9258	Btt_Naive	Naive_Naive	50.5988	27.27	-0.891787	2.21543	0.0001	0.0011045	yes
au2.g9284	Btt_Naive	Naive_Naive	26.2695	10.4335	-1.33217	2.90267	5e-05	0.000578589	yes
au2.g9331	Btt_Naive	Naive_Naive	4.00574	0.993895	-2.0109	2.0107	0.00305	0.0231039	yes
au2.g9387	Btt_Naive	Naive_Naive	16.0279	7.39255	-1.11645	3.15042	5e-05	0.000578589	yes
au2.g9388	Btt_Naive	Naive_Naive	40.5243	26.5586	-0.609611	2.217	0.0011	0.00954253	yes
au2.g9390	Btt_Naive	Naive_Naive	13.4189	7.58266	-0.823492	1.84353	0.0032	0.0240738	yes
au2.g9449	Btt_Naive	Naive_Naive	1409.48	650.29	-1.116	4.31442	5e-05	0.000578589	yes
au2.g9450	Btt_Naive	Naive_Naive	110.406	59.541	-0.890859	2.33484	0.0003	0.00300072	yes
au2.g9452	Btt_Naive	Naive_Naive	664.338	435.383	-0.609635	1.88069	0.00095	0.00839262	yes
au2.g9467	Btt_Naive	Naive_Naive	66.3374	33.4859	-0.986269	2.81664	5e-05	0.000578589	yes
au2.g9470	Btt_Naive	Naive_Naive	24.6463	12.7117	-0.95522	2.4903	5e-05	0.000578589	yes
au2.g9471	Btt_Naive	Naive_Naive	54.5303	35.4136	-0.622757	1.62392	0.0042	0.0302344	yes
au2.g9476	Btt_Naive	Naive_Naive	53.6747	38.4336	-0.481877	1.58488	0.00665	0.044433	yes
au2.g9482	Btt_Naive	Naive_Naive	11.1673	6.86296	-0.702382	2.06866	0.00055	0.00516949	yes
au2.g9491	Btt_Naive	Naive_Naive	29.6232	11.8015	-1.32775	3.70092	5e-05	0.000578589	yes
au2.g9493	Btt_Naive	Naive_Naive	36.7274	24.6615	-0.574597	1.81535	0.00175	0.0143278	yes
au2.g9587	Btt_Naive	Naive_Naive	787.542	293.389	-1.42454	4.47159	5e-05	0.000578589	yes
au2.g9653	Btt_Naive	Naive_Naive	101.353	6.25474	-4.01829	9.94857	5e-05	0.000578589	yes
au2.g9654,au2.g9659	Btt_Naive	Naive_Naive	103.394	8.10505	-3.67319	9.16461	5e-05	0.000578589	yes
au2.g9667	Btt_Naive	Naive_Naive	17.2653	8.22496	-1.06979	2.76352	5e-05	0.000578589	yes
au2.g8246	Btt_Naive	Naive_Naive	76.0403	28.0053	-1.44106	3.57256	5e-05	0.000578589	yes
au2.g8270	Btt_Naive	Naive_Naive	108.343	38.4273	-1.49541	4.74791	5e-05	0.000578589	yes
au2.g8424	Btt_Naive	Naive_Naive	54.8672	22.4531	-1.28903	4.14082	5e-05	0.000578589	yes
au2.g8448	Btt_Naive	Naive_Naive	30.7411	8.46916	-1.85988	4.04901	5e-05	0.000578589	yes
au2.g8531	Btt_Naive	Naive_Naive	94.2837	64.4474	-0.548886	1.81883	0.0015	0.0125459	yes
au2.g8539	Btt_Naive	Naive_Naive	73.0569	25.7792	-1.50282	4.98292	5e-05	0.000578589	yes
au2.g8612	Btt_Naive	Naive_Naive	57.5805	30.0845	-0.936562	3.01367	5e-05	0.000578589	yes
au2.g8714	Btt_Naive	Naive_Naive	52.4848	10.3439	-2.34312	5.55487	5e-05	0.000578589	yes
au2.g8758	Btt_Naive	Naive_Naive	40.375	27.8228	-0.537196	1.67547	0.00355	0.0262435	yes
au2.g8764	Btt_Naive	Naive_Naive	26.5833	3.8266	-2.79638	5.66161	5e-05	0.000578589	yes
au2.g8832	Btt_Naive	Naive_Naive	59.2999	30.9198	-0.939498	3.03905	5e-05	0.000578589	yes
au2.g8836	Btt_Naive	Naive_Naive	15.7083	5.83741	-1.42813	3.07117	5e-05	0.000578589	yes
au2.g8838	Btt_Naive	Naive_Naive	310.34	140.888	-1.13931	3.70188	5e-05	0.000578589	yes
au2.g8989	Btt_Naive	Naive_Naive	29.4059	19.2963	-0.607784	1.99912	0.0005	0.00475456	yes
au2.g9108	Btt_Naive	Naive_Naive	44.477	21.011	-1.08191	2.53398	5e-05	0.000578589	yes
au2.g9218	Btt_Naive	Naive_Naive	12.4467	8.49823	-0.550531	1.76253	0.0023	0.0181548	yes
au2.g9219	Btt_Naive	Naive_Naive	91.501	56.8264	-0.687227	2.15361	0.00055	0.00516949	yes
au2.g9252	Btt_Naive	Naive_Naive	629.774	256.897	-1.29364	4.43895	5e-05	0.000578589	yes
au2.g9271	Btt_Naive	Naive_Naive	75.8179	21.9914	-1.7856	5.10788	5e-05	0.000578589	yes
au2.g9296	Btt_Naive	Naive_Naive	15.1905	6.76067	-1.16793	3.45009	5e-05	0.000578589	yes
au2.g9313	Btt_Naive	Naive_Naive	91.1533	22.0446	-2.04787	6.03879	5e-05	0.000578589	yes
au2.g9385	Btt_Naive	Naive_Naive	481.516	344.632	-0.482526	1.65701	0.0051	0.0356084	yes
au2.g9391	Btt_Naive	Naive_Naive	4.03123	0.545777	-2.88484	4.13157	5e-05	0.000578589	yes
au2.g9420	Btt_Naive	Naive_Naive	44.9953	18.1949	-1.30624	2.76743	5e-05	0.000578589	yes
au2.g9448	Btt_Naive	Naive_Naive	55.6721	24.2579	-1.1985	3.49442	5e-05	0.000578589	yes
au2.g9451	Btt_Naive	Naive_Naive	49.2298	25.4624	-0.95116	2.2926	0.0001	0.0011045	yes
au2.g9453	Btt_Naive	Naive_Naive	844.494	284.117	-1.5716	4.76627	5e-05	0.000578589	yes
au2.g9454	Btt_Naive	Naive_Naive	278.43	139.372	-0.998372	3.20055	5e-05	0.000578589	yes
au2.g9492	Btt_Naive	Naive_Naive	38.648	17.8055	-1.11807	3.60268	5e-05	0.000578589	yes
au2.g9550	Btt_Naive	Naive_Naive	21.3238	9.13078	-1.22366	2.89976	5e-05	0.000578589	yes
au2.g9577	Btt_Naive	Naive_Naive	40.0991	22.8473	-0.811546	2.42237	0.0002	0.00207754	yes
au2.g9578	Btt_Naive	Naive_Naive	104.246	25.4255	-2.03564	5.67037	5e-05	0.000578589	yes
au2.g9579	Btt_Naive	Naive_Naive	83.532	19.9213	-2.06802	5.38573	5e-05	0.000578589	yes
au2.g9609	Btt_Naive	Naive_Naive	23.5022	9.01813	-1.38189	3.65929	5e-05	0.000578589	yes
au2.g9610	Btt_Naive	Naive_Naive	21.6231	13.295	-0.701692	2.10524	0.00065	0.00600033	yes
au2.g9611	Btt_Naive	Naive_Naive	15.9762	4.8452	-1.7213	4.41388	5e-05	0.000578589	yes
au2.g9613	Btt_Naive	Naive_Naive	11.9127	6.95079	-0.777248	1.93745	0.00105	0.00916463	yes
au2.g9619	Btt_Naive	Naive_Naive	17.5891	4.23443	-2.05444	5.70802	5e-05	0.000578589	yes
au2.g9679	Btt_Naive	Naive_Naive	5.83449	3.25225	-0.84317	2.37667	0.0001	0.0011045	yes
au2.g11017	Btt_Naive	Naive_Naive	12.4557	6.38253	-0.964602	2.53337	0.00015	0.00160116	yes
au2.g11043	Btt_Naive	Naive_Naive	84.836	14.0064	-2.59859	6.47544	5e-05	0.000578589	yes
au2.g11175	Btt_Naive	Naive_Naive	2.71276	1.33024	-1.02807	2.01571	0.0011	0.00954253	yes
au2.g11196	Btt_Naive	Naive_Naive	48.7212	32.3411	-0.591181	1.94935	0.0008	0.00720956	yes
au2.g11249	Btt_Naive	Naive_Naive	51.9828	28.458	-0.869198	2.37029	0.00015	0.00160116	yes
au2.g11256	Btt_Naive	Naive_Naive	47.4212	26.3851	-0.845808	2.63567	5e-05	0.000578589	yes
au2.g11257	Btt_Naive	Naive_Naive	6.7802	4.30324	-0.655904	1.91085	0.00155	0.0129187	yes
au2.g11261	Btt_Naive	Naive_Naive	3.17292	1.83773	-0.787882	1.59209	0.00705	0.046672	yes
au2.g11313	Btt_Naive	Naive_Naive	104.544	39.7903	-1.39363	4.67032	5e-05	0.000578589	yes
au2.g11539	Btt_Naive	Naive_Naive	5.48307	3.33827	-0.715886	1.83089	0.002	0.0160894	yes
au2.g11592	Btt_Naive	Naive_Naive	6.79612	4.54097	-0.58171	1.63979	0.00465	0.0329548	yes
au2.g11601	Btt_Naive	Naive_Naive	5.75079	2.64022	-1.1231	2.33566	0.0005	0.00475456	yes
au2.g11614	Btt_Naive	Naive_Naive	2.07722	0.821376	-1.33854	1.76294	0.00675	0.0449814	yes
au2.g11741	Btt_Naive	Naive_Naive	80.7305	46.3455	-0.800683	2.50922	5e-05	0.000578589	yes
au2.g11815	Btt_Naive	Naive_Naive	8.07387	2.63361	-1.61622	3.96545	5e-05	0.000578589	yes
au2.g11830	Btt_Naive	Naive_Naive	2.06814	0.80913	-1.35389	1.83689	0.0041	0.0296195	yes
au2.g11927	Btt_Naive	Naive_Naive	4.0815	2.36137	-0.789479	2.23841	0.0001	0.0011045	yes
au2.g11935	Btt_Naive	Naive_Naive	12.2441	4.58274	-1.4178	3.25377	5e-05	0.000578589	yes
au2.g11948	Btt_Naive	Naive_Naive	11.3891	6.86631	-0.730043	2.06398	0.0005	0.00475456	yes
au2.g11956,au2.g11958	Btt_Naive	Naive_Naive	483.371	240.444	-1.00743	2.63572	5e-05	0.000578589	yes
au2.g11989	Btt_Naive	Naive_Naive	16.1771	11.3228	-0.514724	1.66951	0.0039	0.028414	yes
au2.g12023,au2.g12024	Btt_Naive	Naive_Naive	22.3488	14.001	-0.674669	2.05311	0.0002	0.00207754	yes
au2.g12037	Btt_Naive	Naive_Naive	17.814	5.7687	-1.62669	3.88448	5e-05	0.000578589	yes
au2.g12052	Btt_Naive	Naive_Naive	92.7536	54.2694	-0.773264	2.48131	5e-05	0.000578589	yes
au2.g12143	Btt_Naive	Naive_Naive	16.981	11.5443	-0.556736	1.77395	0.00265	0.020483	yes
au2.g12159	Btt_Naive	Naive_Naive	7.99466	4.82923	-0.727244	1.68726	0.0057	0.0391016	yes
au2.g11183	Btt_Naive	Naive_Naive	26.5637	5.35527	-2.31043	3.6657	5e-05	0.000578589	yes
au2.g11235	Btt_Naive	Naive_Naive	10.6434	6.15672	-0.789722	1.99714	0.0008	0.00720956	yes
au2.g11285	Btt_Naive	Naive_Naive	117.279	72.4211	-0.695464	1.9466	0.0011	0.00954253	yes
au2.g11286	Btt_Naive	Naive_Naive	20.8031	7.76462	-1.42181	3.36492	5e-05	0.000578589	yes
au2.g11312	Btt_Naive	Naive_Naive	1.04597	0.356831	-1.55153	1.79988	0.00635	0.0428097	yes
au2.g11338	Btt_Naive	Naive_Naive	10.9738	5.67612	-0.951089	2.59766	5e-05	0.000578589	yes
au2.g11389	Btt_Naive	Naive_Naive	83.1879	54.1235	-0.620118	1.97597	0.00095	0.00839262	yes
au2.g11460	Btt_Naive	Naive_Naive	21.4187	6.45575	-1.73021	4.36772	5e-05	0.000578589	yes
au2.g11470	Btt_Naive	Naive_Naive	29.3932	20.9527	-0.488351	1.63151	0.0054	0.0373836	yes
au2.g11551	Btt_Naive	Naive_Naive	41.4775	22.4823	-0.883542	1.90856	0.0012	0.0103135	yes
au2.g11595	Btt_Naive	Naive_Naive	26.9776	15.8629	-0.7661	2.42543	5e-05	0.000578589	yes
au2.g11652	Btt_Naive	Naive_Naive	164.332	101.908	-0.689345	2.18094	0.00025	0.00254335	yes
au2.g11674	Btt_Naive	Naive_Naive	74.3143	23.1095	-1.68516	5.0938	5e-05	0.000578589	yes
au2.g11695	Btt_Naive	Naive_Naive	650.543	324.673	-1.00266	3.31818	5e-05	0.000578589	yes
au2.g11704	Btt_Naive	Naive_Naive	5.13441	1.9758	-1.37776	3.65652	5e-05	0.000578589	yes
au2.g11709	Btt_Naive	Naive_Naive	9.04209	2.88519	-1.64799	5.03817	5e-05	0.000578589	yes
au2.g11720	Btt_Naive	Naive_Naive	86.0714	25.3224	-1.76512	4.96545	5e-05	0.000578589	yes
au2.g11729	Btt_Naive	Naive_Naive	301.084	187.31	-0.68474	2.28841	5e-05	0.000578589	yes
au2.g11814	Btt_Naive	Naive_Naive	30.4221	19.1817	-0.66539	2.04808	0.00065	0.00600033	yes
au2.g11885	Btt_Naive	Naive_Naive	27.3184	1.6168	-4.07866	7.54523	5e-05	0.000578589	yes
au2.g11897	Btt_Naive	Naive_Naive	20.5429	13.1699	-0.641397	1.99388	0.00035	0.00345034	yes
au2.g11906	Btt_Naive	Naive_Naive	24.8323	14.3496	-0.791214	2.70687	5e-05	0.000578589	yes
au2.g11925	Btt_Naive	Naive_Naive	242.32	171.154	-0.501622	1.70552	0.00385	0.028112	yes
au2.g11929	Btt_Naive	Naive_Naive	39.0645	26.2237	-0.574986	1.84919	0.0014	0.0118089	yes
au2.g11946	Btt_Naive	Naive_Naive	38.0107	24.3085	-0.644944	1.79956	0.0022	0.0174773	yes
au2.g11954	Btt_Naive	Naive_Naive	80.3763	50.3836	-0.673817	2.0992	0.0003	0.00300072	yes
au2.g11985	Btt_Naive	Naive_Naive	9.55573	4.13177	-1.20961	2.50912	5e-05	0.000578589	yes
au2.g12050	Btt_Naive	Naive_Naive	13.2637	6.6593	-0.994046	2.73328	5e-05	0.000578589	yes
au2.g12058	Btt_Naive	Naive_Naive	5.93164	3.05613	-0.956725	2.12018	0.0004	0.00389239	yes
au2.g12080	Btt_Naive	Naive_Naive	99.5906	70.1964	-0.504611	1.67192	0.0042	0.0302343	yes
au2.g12113	Btt_Naive	Naive_Naive	933.316	422.713	-1.14269	3.44303	5e-05	0.000578589	yes
au2.g9808	Btt_Naive	Naive_Naive	30.8502	17.837	-0.790409	2.24608	0.0001	0.0011045	yes
au2.g9884	Btt_Naive	Naive_Naive	17.0493	7.2971	-1.22431	3.63779	5e-05	0.000578589	yes
au2.g9960	Btt_Naive	Naive_Naive	71.5703	44.0272	-0.700965	2.36352	5e-05	0.000578589	yes
au2.g9992	Btt_Naive	Naive_Naive	31.9291	15.1592	-1.07468	3.30348	5e-05	0.000578589	yes
au2.g10007	Btt_Naive	Naive_Naive	78.9575	28.328	-1.47885	4.70781	5e-05	0.000578589	yes
au2.g10066	Btt_Naive	Naive_Naive	39.0248	20.5324	-0.926487	3.06985	5e-05	0.000578589	yes
au2.g10106	Btt_Naive	Naive_Naive	38.672	16.7892	-1.20376	3.85901	5e-05	0.000578589	yes
au2.g10191	Btt_Naive	Naive_Naive	72.1032	49.2409	-0.550206	1.78904	0.0029	0.0221304	yes
au2.g10220	Btt_Naive	Naive_Naive	11.7376	3.45981	-1.76237	3.93251	5e-05	0.000578589	yes
au2.g10260	Btt_Naive	Naive_Naive	117.035	37.8	-1.63048	4.95587	5e-05	0.000578589	yes
au2.g10319	Btt_Naive	Naive_Naive	66.5999	35.8077	-0.895251	2.32932	5e-05	0.000578589	yes
au2.g10370	Btt_Naive	Naive_Naive	4.74477	3.28635	-0.529853	1.69967	0.00395	0.0287086	yes
au2.g10378	Btt_Naive	Naive_Naive	36.878	25.9391	-0.507631	1.64964	0.00445	0.0317526	yes
au2.g10383	Btt_Naive	Naive_Naive	14.6264	8.81724	-0.730177	2.09226	0.00025	0.00254335	yes
au2.g10495	Btt_Naive	Naive_Naive	133.867	62.5491	-1.09773	3.0263	5e-05	0.000578589	yes
au2.g10497	Btt_Naive	Naive_Naive	172.176	101.284	-0.765481	2.33865	0.00015	0.00160116	yes
au2.g10528	Btt_Naive	Naive_Naive	3.27033	1.75313	-0.899499	2.26328	0.0002	0.00207754	yes
au2.g10536	Btt_Naive	Naive_Naive	3.22195	1.47086	-1.13128	1.91359	0.0017	0.0139865	yes
au2.g10588	Btt_Naive	Naive_Naive	395.714	76.5328	-2.37031	4.96953	5e-05	0.000578589	yes
au2.g10589	Btt_Naive	Naive_Naive	39.2289	6.20019	-2.66153	5.73027	5e-05	0.000578589	yes
au2.g10614	Btt_Naive	Naive_Naive	3.13039	1.02016	-1.61755	2.7078	0.0001	0.0011045	yes
au2.g10651	Btt_Naive	Naive_Naive	34.6764	21.1226	-0.715163	2.35169	0.0001	0.0011045	yes
au2.g10673	Btt_Naive	Naive_Naive	40.4166	16.615	-1.28246	3.78963	5e-05	0.000578589	yes
au2.g10711	Btt_Naive	Naive_Naive	18.7798	5.02801	-1.90113	4.54365	5e-05	0.000578589	yes
au2.g10741	Btt_Naive	Naive_Naive	12.0009	7.77294	-0.626608	1.65719	0.00515	0.0359121	yes
au2.g10768	Btt_Naive	Naive_Naive	17.9053	7.65686	-1.22556	3.39543	5e-05	0.000578589	yes
au2.g10831	Btt_Naive	Naive_Naive	26.3433	10.3122	-1.35308	3.44647	5e-05	0.000578589	yes
au2.g10832	Btt_Naive	Naive_Naive	247.999	114.296	-1.11756	3.40812	5e-05	0.000578589	yes
au2.g10833	Btt_Naive	Naive_Naive	240.823	104.322	-1.20693	3.7197	5e-05	0.000578589	yes
au2.g10835	Btt_Naive	Naive_Naive	205.896	90.3516	-1.18829	3.60702	5e-05	0.000578589	yes
au2.g10836	Btt_Naive	Naive_Naive	204.986	82.3672	-1.31539	4.04116	5e-05	0.000578589	yes
au2.g10853	Btt_Naive	Naive_Naive	4.1437	1.92937	-1.10279	1.89557	0.00255	0.0198188	yes
au2.g10860	Btt_Naive	Naive_Naive	30.0141	19.4465	-0.626127	1.8215	0.00235	0.0184892	yes
au2.g10892	Btt_Naive	Naive_Naive	282.343	103.943	-1.44166	4.39091	5e-05	0.000578589	yes
au2.g9831	Btt_Naive	Naive_Naive	945.848	573.524	-0.721753	2.29456	5e-05	0.000578589	yes
au2.g9916	Btt_Naive	Naive_Naive	12.9799	3.78846	-1.77659	4.21646	5e-05	0.000578589	yes
au2.g9917	Btt_Naive	Naive_Naive	14.1822	4.93644	-1.52254	3.47685	5e-05	0.000578589	yes
au2.g9958	Btt_Naive	Naive_Naive	1.27892	0.494647	-1.37046	2.14212	0.00105	0.00916463	yes
au2.g9959	Btt_Naive	Naive_Naive	25.143	13.1115	-0.939319	2.59961	5e-05	0.000578589	yes
au2.g9961	Btt_Naive	Naive_Naive	32.6403	13.0694	-1.32046	3.04114	5e-05	0.000578589	yes
au2.g9989	Btt_Naive	Naive_Naive	4.34416	0.567794	-2.93564	4.50002	5e-05	0.000578589	yes
au2.g10048	Btt_Naive	Naive_Naive	23.8616	9.78033	-1.28674	4.06676	5e-05	0.000578589	yes
au2.g10113	Btt_Naive	Naive_Naive	12.3819	6.21472	-0.994471	2.09494	0.0004	0.00389239	yes
au2.g10201	Btt_Naive	Naive_Naive	25.8406	16.1267	-0.680189	1.95623	0.00045	0.00432709	yes
au2.g10221	Btt_Naive	Naive_Naive	60.7676	11.5538	-2.39493	6.30267	5e-05	0.000578589	yes
au2.g10235	Btt_Naive	Naive_Naive	50.1586	31.2348	-0.683344	2.24795	0.0002	0.00207754	yes
au2.g10301	Btt_Naive	Naive_Naive	46.9063	30.1631	-0.636995	2.14861	0.00075	0.00680381	yes
au2.g10322	Btt_Naive	Naive_Naive	6.32296	2.93459	-1.10744	2.14856	0.00055	0.00516949	yes
au2.g10346	Btt_Naive	Naive_Naive	50.0254	19.1617	-1.38443	2.73152	5e-05	0.000578589	yes
au2.g10418	Btt_Naive	Naive_Naive	14.5477	4.13062	-1.81636	4.67131	5e-05	0.000578589	yes
au2.g10440	Btt_Naive	Naive_Naive	3158.81	1115.24	-1.50203	5.60523	5e-05	0.000578589	yes
au2.g10496	Btt_Naive	Naive_Naive	169.914	89.3808	-0.926771	2.8329	5e-05	0.000578589	yes
au2.g10532	Btt_Naive	Naive_Naive	28.598	19.3742	-0.561778	1.59068	0.00605	0.0411327	yes
au2.g10556	Btt_Naive	Naive_Naive	2.8405	0.260203	-3.44843	4.54516	5e-05	0.000578589	yes
au2.g10587	Btt_Naive	Naive_Naive	47.5397	12.4686	-1.93084	4.58713	5e-05	0.000578589	yes
au2.g10590	Btt_Naive	Naive_Naive	8.08729	4.14502	-0.964276	1.90252	0.0016	0.0132721	yes
au2.g10663	Btt_Naive	Naive_Naive	15.7669	9.98247	-0.659432	2.12798	0.00015	0.00160116	yes
au2.g10698	Btt_Naive	Naive_Naive	54.2853	21.0618	-1.36593	3.86444	5e-05	0.000578589	yes
au2.g10727	Btt_Naive	Naive_Naive	43.7528	31.0632	-0.49417	1.65777	0.0035	0.025935	yes
au2.g10793	Btt_Naive	Naive_Naive	3.79795	1.64857	-1.204	2.136	0.0003	0.00300072	yes
au2.g10808	Btt_Naive	Naive_Naive	89.4249	16.6803	-2.42253	6.58028	5e-05	0.000578589	yes
au2.g10811	Btt_Naive	Naive_Naive	5.72206	1.58526	-1.85181	3.63268	5e-05	0.000578589	yes
au2.g10812	Btt_Naive	Naive_Naive	171.914	73.123	-1.23329	3.92981	5e-05	0.000578589	yes
au2.g10813	Btt_Naive	Naive_Naive	264.897	78.8667	-1.74794	5.49295	5e-05	0.000578589	yes
au2.g10814	Btt_Naive	Naive_Naive	491.238	145.813	-1.75231	4.20529	5e-05	0.000578589	yes
au2.g10816	Btt_Naive	Naive_Naive	264.547	48.9904	-2.43295	6.16414	5e-05	0.000578589	yes
au2.g10818	Btt_Naive	Naive_Naive	43.6393	17.7228	-1.30002	3.56513	5e-05	0.000578589	yes
au2.g10823	Btt_Naive	Naive_Naive	12.0413	3.20737	-1.90852	4.54539	5e-05	0.000578589	yes
au2.g10891	Btt_Naive	Naive_Naive	341.875	135.033	-1.34016	4.35583	5e-05	0.000578589	yes
au2.g10903	Btt_Naive	Naive_Naive	3.43105	1.72012	-0.996139	1.95506	0.00115	0.00993445	yes
au2.g10918	Btt_Naive	Naive_Naive	549.769	188.876	-1.54139	5.01923	5e-05	0.000578589	yes
au2.g10919	Btt_Naive	Naive_Naive	13.7602	7.69878	-0.837797	2.30582	0.0002	0.00207754	yes

## Sheet: Btt_Naive_down
gene	sample_1	sample_2	Normalised FPKM sample_1	Normalised FPKM sample_2	log2(fold_change)	cuffdiff test_statistic	p_value	q_value (FDR correction)	significant
au2.g12258	Btt_Naive	Naive_Naive	181.943	427.859	1.23365	-3.97368	5e-05	0.000578589	yes
au2.g12259	Btt_Naive	Naive_Naive	448.497	789.836	0.816453	-2.74983	5e-05	0.000578589	yes
au2.g12317	Btt_Naive	Naive_Naive	1.5198	3.58412	1.23774	-2.53889	5e-05	0.000578589	yes
au2.g12405	Btt_Naive	Naive_Naive	3.30415	6.84041	1.0498	-3.37758	0.00015	0.00160116	yes
au2.g12466	Btt_Naive	Naive_Naive	82.0017	117.43	0.518077	-1.75458	0.00195	0.0157468	yes
au2.g12531	Btt_Naive	Naive_Naive	287.913	465.759	0.69395	-2.44517	0.00015	0.00160116	yes
au2.g12573	Btt_Naive	Naive_Naive	213.484	351.584	0.719742	-2.34004	5e-05	0.000578589	yes
au2.g12589	Btt_Naive	Naive_Naive	269.7	494.391	0.874295	-2.87262	5e-05	0.000578589	yes
au2.g12655	Btt_Naive	Naive_Naive	184.846	364.054	0.97783	-3.20244	5e-05	0.000578589	yes
au2.g12696	Btt_Naive	Naive_Naive	64.6008	99.5845	0.62437	-2.09548	0.00035	0.00345034	yes
au2.g12386	Btt_Naive	Naive_Naive	11.5512	20.476	0.825893	-2.74021	5e-05	0.000578589	yes
au2.g12507	Btt_Naive	Naive_Naive	399	635.556	0.671629	-2.17016	0.0002	0.00207754	yes
au2.g12574	Btt_Naive	Naive_Naive	115.767	173.421	0.583054	-1.91122	0.00135	0.0114361	yes
au2.g12588	Btt_Naive	Naive_Naive	88.8342	125.203	0.495083	-1.65368	0.0044	0.0314511	yes
au2.g12671	Btt_Naive	Naive_Naive	2599.25	4383.73	0.754065	-2.20476	0.0001	0.0011045	yes
au2.g12686	Btt_Naive	Naive_Naive	6.35108	10.2355	0.688504	-1.69552	0.00375	0.0274778	yes
au2.g2049	Btt_Naive	Naive_Naive	8.71359	17.7172	1.02381	-2.632	5e-05	0.000578589	yes
au2.g2053	Btt_Naive	Naive_Naive	39.7405	57.2679	0.527117	-1.71941	0.0045	0.0320381	yes
au2.g2054	Btt_Naive	Naive_Naive	8.62382	20.3364	1.23766	-3.55666	5e-05	0.000578589	yes
au2.g2063	Btt_Naive	Naive_Naive	56.0739	78.1459	0.47884	-1.59352	0.00525	0.0365062	yes
au2.g2083	Btt_Naive	Naive_Naive	55.7495	82.2516	0.561084	-1.91647	0.0012	0.0103135	yes
au2.g2105	Btt_Naive	Naive_Naive	86.9235	127.05	0.547579	-1.84292	0.002	0.0160894	yes
au2.g2205	Btt_Naive	Naive_Naive	473.888	726.406	0.616232	-2.10415	0.0007	0.00640451	yes
[truncated: 470 more rows]

## Sheet: Btt_Btt_up
gene	sample_1	sample_2	Normalised FPKM sample_1	Normalised FPKM sample_2	log2(fold_change)	cuffdiff test_statistic	p_value	q_value (FDR correction)	significant
[truncated: 825 more rows]

[truncated: 1 more sheets: Btt_Btt_down]
